# Supplementary material for: Identification of Genes to Differentiate Closely Related Salmonella Lineages
Source: PLoS One. 2013 Feb 18;8(2):e55988. doi: 10.1371/journal.pone.0055988 (PMC3575412; doi:10.1371/journal.pone.0055988)
Supplement: Table S1 — Core genes of the 27 Salmonella strains. (XLS) [file pone.0055988.s001.xls]

## Sheet: core gene
NC_015761	CP000880	CM001153	AM933173	CP003047	CP001144	CM001151	CM001062	AE017220	AP011957	CP002614	FQ312003	CP002487	FN424405	CP001363	AE006468	CP000886	CP000026	CP000857	NC_003198	AE014613	FM200053	CP001138	CP001113	CP001120	AM933172	CP001127
bongori	arizonae	enterica	enterica	enterica	enterica	enterica	enterica	enterica	enterica	enterica	enterica	enterica	enterica	enterica	enterica	enterica	enterica	enterica	enterica	enterica	enterica	enterica	enterica	enterica	enterica	enterica
	62:z4,z23:--	Gallinarum	Gallinarum	Gallinarum	Dublin	Dublin	Choleraesuis	Choleraesuis	Typhimurium	Typhimurium	Typhimurium	Typhimurium	Typhimurium	Typhimurium	Typhimurium	Paratyphi B	Paratyphi A	Paratyphi C	Typhi	Typhi	Paratyphi A	Agona	Newport	Heidelberg	Enteritidis	Schwarzengrund
NCTC 12419	RSK2980	SG10	287/91	RKS5078	CT_02021853	SD3247	SCSA51	SC-B67	T000240	UK-1	SL1344	ST4/74	D23580	14028S	LT2	SPB7	ATCC 9150	RKS4594	CT18	Ty2	AKU_12601	SL483	SL254	SL476	P125109	CVM19633
350-2812	ABX22835	EGE32710	CAR35912	AET52463	ACH76202	EGE28043	EFZ04591	AAX63908	BAJ34945	AEF05936	CBW16103	ADX15748	CBG23020	ACY86539	AAL18966	ABX65446	AAV76041	ACN44197	NP_454612	AAO67736	CAR58109	ACH51840	ACF65275	ACF69432	CAR31592	ACF92497
2814-3743	ABX22834	EGE32711	CAR35913	AET52464	ACH76699	EGE28044	EFZ04592	AAX63909	BAJ34946	AEF05937	CBW16104	ADX15749	CBG23021	ACY86540	AAL18967	ABX65447	AAV76042	ACN44198	NP_454613	AAO67737	CAR58110	ACH51034	ACF63577	ACF69934	CAR31593	ACF88777
3747-5033	ABX22833	EGE32712	CAR35914	AET52465	ACH74244	EGE28045	EFZ04593	AAX63910	BAJ34947	AEF05938	CBW16105	ADX15750	CBG23022	ACY86541	AAL18968	ABX65448	AAV76043	ACN44199	NP_454614	AAO67738	CAR58111	ACH50268	ACF62988	ACF69112	CAR31594	ACF91629
c5897-5124	ABX22832	EGE32713	CAR35915	AET52466	ACH74735	EGE28046	EFZ04594	AAX63911	BAJ34948	AEF05939	CBW16106	ADX15751	CBG23023	ACY86542	AAL18969	ABX65449	AAV76044	ACN44200	NP_454615	AAO67739	CAR58112	ACH50610	ACF62446	ACF67852	CAR31595	ACF92862
7675-8628	ABX22830	EGE32715	CAR35917	AET52468	ACH73744	EGE28048	EFZ04596	AAX63913	BAJ34950	AEF05941	CBW16108	ADX15753	CBG23025	ACY86544	AAL18971	ABX65452	AAV76045	ACN44202	NP_454617	AAO67741	CAR58114	ACH49484	ACF61180	ACF66518	CAR31597	ACF91392
9121-9711	ABX22828	EGE32716	CAR35918	AET52469	ACH76601	EGE28049	EFZ04597	AAX63914	BAJ34951	AEF05942	CBW16109	ADX15754	CBG23026	ACY86545	AAL18972	ABX65453	AAV76046	ACN44203	NP_454618	AAO67742	CAR58115	ACH52266	ACF65633	ACF67024	CAR31598	ACF89652
c10400-9834	ABX22826	EGE32717	CAR35919	AET52470	ACH77839	EGE28050	EFZ04598	AAX63915	BAJ34952	AEF05943	CBW16110	ADX15755	CBG23027	ACY86546	AAL18973	ABX65454	AAV76047	ACN44204	NP_454619	AAO67743	CAR58116	ACH53007	ACF65109	ACF67809	CAR31599	ACF89903
12050-13966	ABX22825	EGE32719	CAR35922	AET52473	ACH74625	EGE28053	EFZ04601	AAX63918	BAJ34955	AEF05946	CBW16113	ADX15759	CBG23030	ACY86550	AAL18976	ABX65458	AAV76050	ACN44208	NP_454622	AAO67746	CAR58119	ACH49079	ACF63105	ACF70388	CAR31602	ACF90594
14052-15191	ABX22824	EGE32720	CAR35923	AET52474	ACH74872	EGE28054	EFZ04602	AAX63919	BAJ34956	AEF05947	CBW16114	ADX15760	CBG23031	ACY86551	AAL18977	ABX65459	AAV76051	ACN44209	NP_454623	AAO67747	CAR58120	ACH52019	ACF62587	ACF70074	CAR31603	ACF88692
15470-16417	ABX22823	EGE32722	CAR35924	AET52476	ACH77560	EGE28056	EFZ04604	AAX63920	BAJ34957	AEF05948	CBW16115	ADX15761	CBG23032	ACY86553	AAL18978	ABX65461	AAV76052	ACN44211	NP_454624	AAO67748	CAR58121	ACH52957	ACF64128	ACF67691	CAR31604	ACF89786
16545-16889	ABX22822	EGE32723	CAR35925	AET52477	ACH76770	EGE28057	EFZ04605	AAX63921	BAJ34958	AEF05949	CBW16116	ADX15762	CBG23033	ACY86554	AAL18979	ABX65462	AAV76053	ACN44212	NP_454625	AAO67749	CAR58122	ACH51070	ACF61125	ACF65879	CAR31605	ACF90554
c17483-16950	ABX22821	EGE32724	CAR35926	AET52478	ACH75549	EGE28058	EFZ04606	AAX63922	BAJ34959	AEF05950	CBW16117	ADX15763	CBG23034	ACY86555	AAL18980	ABX65463	AAV76054	ACN44213	NP_454626	AAO67750	CAR58123	ACH51123	ACF65205	ACF67320	CAR31606	ACF89065
c17943-17500	ABX22820	EGE32725	CAR35927	AET52479	ACH73657	EGE28059	EFZ04607	AAX63923	BAJ34960	AEF05951	CBW16118	ADX15764	CBG23035	ACY86556	AAL18981	ABX65464	AAV76055	ACN44214	NP_454627	AAO67751	CAR58124	ACH52620	ACF62880	ACF69261	CAR31607	ACF89219
23831-24526	ABX22818	EGE32726	CAR35930	AET52481	ACH75506	EGE28062	EFZ04609	AAX63925	BAJ34963	AEF05954	CBW16121	ADX15767	CBG23038	ACY86562	AAL18984	ABX65469	AAV76057	ACN44217	NP_454631	AAO67755	CAR58127	ACH51846	ACF63151	ACF69327	CAR31610	ACF92729
24954-25496	ABX22817	EGE32727	CAR35931	AET52483	ACH74189	EGE28063	EFZ04611	AAX63927	BAJ34964	AEF05955	CBW16122	ADX15768	CBG23039	ACY86565	AAL18985	ABX65472	AAV76058	ACN44218	NP_454632	AAO67756	CAR58128	ACH50842	ACF62004	ACF66273	CAR31611	ACF91935
28910-29917	ABX22814	EGE32730	CAR35934	AET52485	ACH78012	EGE28066	EFZ04612	AAX63928	BAJ34967	AEF05958	CBW16125	ADX15771	CBG23042	ACY86568	AAL18988	ABX65475	AAV76061	ACN44220	NP_454634	AAO67758	CAR58131	ACH51967	ACF65218	ACF67346	CAR31614	ACF90074
29918-30463	ABX22813	EGE32731	CAR35935	AET52486	ACH77698	EGE28067	EFZ04613	AAX63929	BAJ34968	AEF05959	CBW16126	ADX15772	CBG23043	ACY86569	AAL18989	ABX65476	AAV76062	ACN44221	NP_454635	AAO67759	CAR58132	ACH51503	ACF63404	ACF69006	CAR31615	ACF91947
30990-31694	ABX22811	EGE32733	CAR35937	AET52488	ACH75391	EGE28069	EFZ04615	AAX63931	BAJ34970	AEF05961	CBW16128	ADX15774	CBG23045	ACY86571	AAL18991	ABX65479	AAV76063	ACN44223	NP_454637	AAO67761	CAR58134	ACH52511	ACF62963	ACF69986	CAR31617	ACF91107
40657-41853	ABX22801	EGE32743	CAR35947	AET52499	ACH75064	EGE28079	EFZ04623	AAX63938	BAJ34980	AEF05971	CBW16138	ADX15784	CBG23055	ACY86582	AAL19000	ABX65490	AAV76072	ACN44231	NP_454647	AAO67771	CAR58144	ACH48702	ACF62522	ACF70293	CAR31627	ACF90661
41871-43124	ABX22800	EGE32744	CAR35948	AET52500	ACH76668	EGE28080	EFZ04624	AAX63939	BAJ34981	AEF05972	CBW16139	ADX15785	CBG23056	ACY86583	AAL19001	ABX65491	AAV76073	ACN44232	NP_454648	AAO67772	CAR58145	ACH48598	ACF64610	ACF69642	CAR31628	ACF90040
45124-46290	ABX22798	EGE32746	CAR35950	AET52501	ACH77610	EGE28082	EFZ04625	AAX63940	BAJ34983	AEF05974	CBW16141	ADX15787	CBG23058	ACY86585	AAL19003	ABX65492	AAV76075	ACN44233	NP_454650	AAO67774	CAR58147	ACH53002	ACF65092	ACF67682	CAR31630	ACF91549
46352-47257	ABX22797	EGE32747	CAR35951	AET52502	ACH74671	EGE28083	EFZ04626	AAX63941	BAJ34984	AEF05975	CBW16142	ADX15788	CBG23059	ACY86586	AAL19004	ABX65493	AAV76076	ACN44234	NP_454651	AAO67775	CAR58148	ACH51262	ACF62000	ACF67063	CAR31631	ACF91132
c47730-47467	ABX22796	EGE32749	CAR35954	AET52504	ACH74841	EGE28085	EFZ04629	AAX63943	BAJ34987	AEF05978	CBW16145	ADX15791	CBG23062	ACY86589	AAL19007	ABX65496	AAV76079	ACN44237	NP_454654	AAO67778	CAR58151	ACH48924	ACF62993	ACF66648	CAR31634	ACF92308
48059-48997	ABX22795	EGE32751	CAR35956	AET52506	ACH76093	EGE28087	EFZ04631	AAX63945	BAJ34989	AEF05980	CBW16147	ADX15793	CBG23064	ACY86591	AAL19009	ABX65498	AAV76081	ACN44239	NP_454656	AAO67780	CAR58153	ACH49953	ACF61692	ACF66538	CAR31636	ACF89691
49030-51864	ABX22794	EGE32752	CAR35957	AET52507	ACH77674	EGE28088	EFZ04632	AAX63946	BAJ34990	AEF05981	CBW16148	ADX15794	CBG23065	ACY86592	AAL19010	ABX65499	AAV76082	ACN44240	NP_454657	AAO67781	CAR58154	ACH49575	ACF61161	ACF65953	CAR31637	ACF89091
51864-52361	ABX22793	EGE32753	CAR35958	AET52508	ACH77918	EGE28089	EFZ04633	AAX63947	BAJ34991	AEF05982	CBW16149	ADX15795	CBG23066	ACY86593	AAL19011	ABX65500	AAV76083	ACN44241	NP_454658	AAO67782	CAR58155	ACH49067	ACF65688	ACF67840	CAR31638	ACF90428
52520-52969	ABX22792	EGE32755	CAR35959	AET52509	ACH77272	EGE28090	EFZ04634	AAX63948	BAJ34992	AEF05983	CBW16150	ADX15796	CBG23067	ACY86595	AAL19012	ABX65501	AAV76084	ACN44243	NP_454659	AAO67783	CAR58156	ACH50134	ACF65045	ACF69102	CAR31639	ACF92619
52971-53921	ABX22791	EGE32756	CAR35960	AET52510	ACH74665	EGE28091	EFZ04635	AAX63949	BAJ34993	AEF05984	CBW16151	ADX15797	CBG23068	ACY86596	AAL19013	ABX65502	AAV76085	ACN44244	NP_454660	AAO67784	CAR58157	ACH52122	ACF62654	ACF68506	CAR31640	ACF90069
c599915-598386	ABX22177	EGE32767	CAR35972	AET52522	ACH78103	EGE28104	EFZ04647	AAX63961	BAJ35005	AEF05996	CBW16163	ADX15809	CBG23080	ACY86609	AAL19025	ABX65516	AAV76097	ACN44257	NP_454672	AAO67796	CAR58169	ACH50373	ACF61095	ACF68365	CAR31652	ACF92047
54320-55141	ABX22789	EGE32770	CAR35975	AET52525	ACH74385	EGE28107	EFZ04650	AAX63964	BAJ35008	AEF05999	CBW16166	ADX15812	CBG23083	ACY86612	AAL19028	ABX65519	AAV76100	ACN44260	NP_454675	AAO67799	CAR58172	ACH52391	ACF64193	ACF69200	CAR31655	ACF90248
57509-58657	ABX22784	EGE32773	CAR35976	AET52528	ACH73880	EGE28110	EFZ04653	AAX63966	BAJ35010	AEF06001	CBW16168	ADX15814	CBG23085	ACY86614	AAL19030	ABX65525	AAV76101	ACN44263	NP_454676	AAO67800	CAR58174	ACH51098	ACF63804	ACF67083	CAR31656	ACF92958
58675-61902	ABX22783	EGE32774	CAR35977	AET52529	ACH73781	EGE28111	EFZ04654	AAX63967	BAJ35011	AEF06002	CBW16169	ADX15815	CBG23086	ACY86615	AAL19031	ABX65526	AAV76102	ACN44264	NP_454677	AAO67801	CAR58175	ACH51611	ACF65653	ACF66407	CAR31657	ACF90097
c64127-63342	ABX22776	EGE32777	CAR35980	AET52532	ACH75921	EGE28114	EFZ04657	AAX63970	BAJ35014	AEF06005	CBW16172	ADX15818	CBG23089	ACY86620	AAL19034	ABX65529	AAV76105	ACN44267	NP_454680	AAO67804	CAR58178	ACH52388	ACF64338	ACF69676	CAR31660	ACF89843
c68268-67126	ABX22773	EGE32779	CAR35983	AET52535	ACH75061	EGE28117	EFZ04660	AAX63973	BAJ35017	AEF06008	CBW16175	ADX15820	CBG23092	ACY86624	AAL19037	ABX65533	AAV76108	ACN44270	NP_454683	AAO67807	CAR58181	ACH52757	ACF62136	ACF69378	CAR31663	ACF92959
c69820-68303	ABX22772	EGE32780	CAR35984	AET52536	ACH76854	EGE28118	EFZ04661	AAX63974	BAJ35018	AEF06009	CBW16176	ADX15821	CBG23093	ACY86625	AAL19038	ABX65534	AAV76109	ACN44271	NP_454684	AAO67808	CAR58182	ACH50508	ACF64613	ACF70289	CAR31664	ACF92339
70301-71071	ABX22771	EGE32782	CAR35985	AET52538	ACH74813	EGE28119	EFZ04664	AAX63976	BAJ35020	AEF06010	CBW16177	ADX15823	CBG23094	ACY86627	AAL19039	ABX65537	AAV76110	ACN44273	NP_454685	AAO67809	CAR58183	ACH49754	ACF62397	ACF67463	CAR31665	ACF92060
71087-72028	ABX22770	EGE32783	CAR35986	AET52539	ACH74164	EGE28120	EFZ04665	AAX63977	BAJ35021	AEF06011	CBW16178	ADX15824	CBG23095	ACY86628	AAL19040	ABX65538	AAV76111	ACN44274	NP_454686	AAO67810	CAR58184	ACH51996	ACF62589	ACF68256	CAR31666	ACF92941
72078-73364	ABX22769	EGE32784	CAR35987	AET52540	ACH73824	EGE28121	EFZ04666	AAX63978	BAJ35022	AEF06012	CBW16179	ADX15825	CBG23096	ACY86629	AAL19041	ABX65539	AAV76112	ACN44275	NP_454687	AAO67811	CAR58185	ACH52486	ACF63698	ACF68751	CAR31667	ACF88953
73361-73648	ABX22768	EGE32785	CAR35988	AET52541	ACH77932	EGE28122	EFZ04667	AAX63979	BAJ35023	AEF06013	CBW16180	ADX15826	CBG23097	ACY86630	AAL19042	ABX65540	AAV76113	ACN44276	NP_454688	AAO67812	CAR58186	ACH51683	ACF64227	ACF68261	CAR31668	ACF89687
73796-75136	ABX22767	EGE32786	CAR35989	AET52542	ACH77305	EGE28123	EFZ04668	AAX63980	BAJ35024	AEF06014	CBW16181	ADX15828	CBG23098	ACY86631	AAL19043	ABX65541	AAV76114	ACN44277	NP_454689	AAO67813	CAR58187	ACH50455	ACF64340	ACF66622	CAR31669	ACF90211
75225-75455	ABX22766	EGE32787	CAR35990	AET52543	ACH77086	EGE28124	EFZ04669	AAX63981	BAJ35025	AEF06015	CBW16182	ADX15829	CBG23099	ACY86632	AAL19044	ABX65542	AAV76115	ACN44278	NP_454690	AAO67814	CAR58188	ACH48522	ACF63413	ACF67167	CAR31670	ACF90988
80719-82581	ABX22764	EGE32792	CAR35995	AET52547	ACH77914	EGE28126	EFZ04675	AAX63987	BAJ35030	AEF06021	CBW16189	ADX15834	CBG23107	ACY86641	AAL19050	ABX65553	AAV76120	ACN44285	NP_454698	AAO67822	CAR58194	ACH52204	ACF65217	ACF66119	CAR31675	ACF92213
82779-83258	ABX22763	EGE32793	CAR35996	AET52548	ACH73918	EGE28128	EFZ04676	AAX63988	BAJ35031	AEF06022	CBW16190	ADX15835	CBG23108	ACY86643	AAL19051	ABX65555	AAV76121	ACN44286	NP_454699	AAO67823	CAR58195	ACH52922	ACF64462	ACF66823	CAR31676	ACF92831
c84254-83406	ABX22762	EGE32794	CAR35997	AET52549	ACH74661	EGE28129	EFZ04677	AAX63989	BAJ35032	AEF06023	CBW16191	ADX15836	CBG23109	ACY86644	AAL19052	ABX65556	AAV76122	ACN44287	NP_454700	AAO67824	CAR58196	ACH52622	ACF61488	ACF67517	CAR31677	ACF89491
c84642-84265	ABX22761	EGE32795	CAR35998	AET52550	ACH75172	EGE28130	EFZ04678	AAX63990	BAJ35033	AEF06024	CBW16192	ADX15837	CBG23110	ACY86645	AAL19053	ABX65557	AAV76123	ACN44288	NP_454701	AAO67825	CAR58197	ACH51818	ACF61948	ACF68143	CAR31678	ACF88909
c85466-84645	ABX22760	EGE32796	CAR35999	AET52551	ACH75946	EGE28131	EFZ04679	AAX63991	BAJ35034	AEF06025	CBW16193	ADX15838	CBG23111	ACY86646	AAL19054	ABX65558	AAV76124	ACN44289	NP_454702	AAO67826	CAR58198	ACH50298	ACF65421	ACF68749	CAR31679	ACF89590
c86452-85463	ABX22759	EGE32797	CAR36000	AET52552	ACH76424	EGE28132	EFZ04680	AAX63992	BAJ35035	AEF06026	CBW16194	ADX15839	CBG23112	ACY86647	AAL19055	ABX65559	AAV76125	ACN44290	NP_454703	AAO67827	CAR58199	ACH48507	ACF65364	ACF69313	CAR31680	ACF90263
c87738-86452	ABX22758	EGE32798	CAR36001	AET52553	ACH75951	EGE28133	EFZ04681	AAX63993	BAJ35036	AEF06027	CBW16195	ADX15840	CBG23113	ACY86648	AAL19056	ABX65560	AAV76126	ACN44291	NP_454704	AAO67828	CAR58200	ACH49933	ACF63411	ACF70147	CAR31681	ACF90878
c90152-87792	ABX22757	EGE32799	CAR36002	AET52554	ACH74372	EGE28134	EFZ04682	AAX63994	BAJ35037	AEF06028	CBW16196	ADX15841	CBG23114	ACY86649	AAL19057	ABX65561	AAV76127	ACN44292	NP_454705	AAO67829	CAR58201	ACH51830	ACF64159	ACF69433	CAR31682	ACF91456
90406-91218	ABX22756	EGE32800	CAR36003	AET52556	ACH75425	EGE28136	EFZ04683	AAX63995	BAJ35038	AEF06029	CBW16197	ADX15842	CBG23115	ACY86651	AAL19058	ABX65563	AAV76128	ACN44294	NP_454706	AAO67830	CAR58202	ACH50961	ACF61108	ACF69499	CAR31683	ACF92802
c91965-91306	ABX22755	EGE32801	CAR36004	AET52557	ACH76534	EGE28137	EFZ04684	AAX63996	BAJ35039	AEF06030	CBW16198	ADX15843	CBG23116	ACY86652	AAL19059	ABX65564	AAV76129	ACN44295	NP_454707	AAO67831	CAR58203	ACH51896	ACF62063	ACF66807	CAR31684	ACF92113
c94883-91977	ABX22754	EGE32802	CAR36005	AET52558	ACH77175	EGE28138	EFZ04685	AAX63997	BAJ35040	AEF06031	CBW16199	ADX15844	CBG23117	ACY86653	AAL19060	ABX65565	AAV76130	ACN44296	NP_454708	AAO67832	CAR58204	ACH49248	ACF65016	ACF66171	CAR31685	ACF92808
c99205-98510	ABX22750	EGE32806	CAR36009	AET52561	ACH74563	EGE28141	EFZ04689	AAX64001	BAJ35044	AEF06036	CBW16204	ADX15848	CBG23123	ACY86657	AAL19065	ABX65571	AAV76136	ACN44300	NP_454713	AAO67837	CAR58210	ACH50921	ACF61934	ACF68473	CAR31689	ACF90895
102865-103743	ABX22747	EGE32809	CAR36012	AET52564	ACH76422	EGE28143	EFZ04692	AAX64004	BAJ35047	AEF06039	CBW16207	ADX15851	CBG23126	ACY86660	AAL19068	ABX65574	AAV76139	ACN44302	NP_454716	AAO67840	CAR58213	ACH48911	ACF64090	ACF70114	CAR31692	ACF91198
103829-104596	ABX22746	EGE32810	CAR36013	AET52565	ACH76957	EGE28144	EFZ04693	AAX64005	BAJ35048	AEF06040	CBW16208	ADX15852	CBG23127	ACY86661	AAL19069	ABX65575	AAV76140	ACN44303	NP_454717	AAO67841	CAR58214	ACH50523	ACF63478	ACF69575	CAR31693	ACF91498
c105369-104671	ABX22745	EGE32811	CAR36014	AET52566	ACH77774	EGE28145	EFZ04694	AAX64006	BAJ35049	AEF06041	CBW16209	ADX15853	CBG23128	ACY86662	AAL19070	ABX65576	AAV76141	ACN44304	NP_454718	AAO67842	CAR58215	ACH49896	ACF63146	ACF66203	CAR31694	ACF91044
c106963-105353	ABX22744	EGE32812	CAR36015	AET52567	ACH77071	EGE28146	EFZ04695	AAX64007	BAJ35050	AEF06042	CBW16210	ADX15854	CBG23129	ACY86663	AAL19071	ABX65577	AAV76142	ACN44305	NP_454719	AAO67843	CAR58216	ACH49723	ACF61615	ACF67761	CAR31695	ACF92767
c107922-106939	ABX22743	EGE32813	CAR36016	AET52568	ACH77780	EGE28147	EFZ04696	AAX64008	BAJ35051	AEF06043	CBW16211	ADX15855	CBG23130	ACY86664	AAL19072	ABX65578	AAV76143	ACN44306	NP_454720	AAO67844	CAR58217	ACH51427	ACF63128	ACF67537	CAR31696	ACF92242
c109746-108088	ABX22742	EGE32815	CAR36017	AET52570	ACH74547	EGE28149	EFZ04698	AAX64009	BAJ35052	AEF06044	CBW16212	ADX15857	CBG23131	ACY86667	AAL19073	ABX65579	AAV76144	ACN44307	NP_454721	AAO67845	CAR58218	ACH52599	ACF61875	ACF69389	CAR31698	ACF90505
c111955-111350	ABX22739	EGE32818	CAR36018	AET52573	ACH75084	EGE28152	EFZ04701	AAX64012	BAJ35054	AEF06046	CBW16213	ADX15860	CBG23132	ACY86668	AAL19074	ABX65582	AAV76145	ACN44310	NP_454722	AAO67846	CAR58219	ACH49536	ACF63242	ACF69034	CAR31700	ACF92071
c113367-111967	ABX22738	EGE32819	CAR36019	AET52574	ACH76932	EGE28153	EFZ04702	AAX64013	BAJ35055	AEF06047	CBW16214	ADX15861	CBG23133	ACY86669	AAL19075	ABX65583	AAV76146	ACN44311	NP_454723	AAO67847	CAR58220	ACH48928	ACF62802	ACF67336	CAR31701	ACF92588
c114461-113370	ABX22737	EGE32820	CAR36020	AET52575	ACH76159	EGE28154	EFZ04703	AAX64014	BAJ35056	AEF06048	CBW16215	ADX15862	CBG23134	ACY86670	AAL19076	ABX65584	AAV76147	ACN44312	NP_454724	AAO67848	CAR58221	ACH50288	ACF63288	ACF67971	CAR31702	ACF92942
119854-120348	ABX22733	EGE32825	CAR36025	AET52577	ACH77208	EGE28158	EFZ04708	AAX64020	BAJ35060	AEF06053	CBW16220	ADX15867	CBG23139	ACY86677	AAL19081	ABX65590	AAV76152	ACN44317	NP_454729	AAO67853	CAR58226	ACH49152	ACF62535	ACF69776	CAR31707	ACF89084
120636-121640	ABX22731	EGE32827	CAR36026	AET52579	ACH73957	EGE28159	EFZ04709	AAX64021	BAJ35061	AEF06054	CBW16221	ADX15868	CBG23140	ACY86679	AAL19082	ABX65592	AAV76153	ACN44318	NP_454730	AAO67854	CAR58227	ACH48580	ACF63154	ACF66778	CAR31708	ACF89281
122246-122704	ABX22730	EGE32828	CAR36027	AET52580	ACH75463	EGE28160	EFZ04710	AAX64022	BAJ35062	AEF06055	CBW16222	ADX15869	CBG23141	ACY86682	AAL19083	ABX65594	AAV76154	ACN44319	NP_454731	AAO67855	CAR58228	ACH50445	ACF61485	ACF69144	CAR31709	ACF89405
122706-123647	ABX22729	EGE32829	CAR36028	AET52581	ACH75242	EGE28161	EFZ04711	AAX64023	BAJ35063	AEF06056	CBW16223	ADX15870	CBG23142	ACY86683	AAL19084	ABX65596	AAV76155	ACN44320	NP_454732	AAO67856	CAR58229	ACH49787	ACF62078	ACF68512	CAR31710	ACF90384
123644-124009	ABX22728	EGE32830	CAR36029	AET52582	ACH74825	EGE28162	EFZ04712	AAX64024	BAJ35064	AEF06057	CBW16224	ADX15871	CBG23143	ACY86684	AAL19085	ABX65597	AAV76156	ACN44321	NP_454733	AAO67857	CAR58230	ACH51673	ACF65091	ACF67298	CAR31711	ACF92434
124025-125791	ABX22726	EGE32831	CAR36030	AET52583	ACH77030	EGE28163	EFZ04713	AAX64025	BAJ35065	AEF06058	CBW16225	ADX15872	CBG23144	ACY86685	AAL19086	ABX65598	AAV76157	ACN44322	NP_454734	AAO67858	CAR58231	ACH51086	ACF65260	ACF68887	CAR31712	ACF89546
125778-127265	ABX22725	EGE32832	CAR36031	AET52584	ACH77554	EGE28164	EFZ04714	AAX64026	BAJ35066	AEF06059	CBW16226	ADX15873	CBG23145	ACY86686	AAL19087	ABX65599	AAV76158	ACN44323	NP_454735	AAO67859	CAR58232	ACH53014	ACF62220	ACF67666	CAR31713	ACF91832
127262-128620	ABX22724	EGE32833	CAR36032	AET52585	ACH77915	EGE28165	EFZ04715	AAX64027	BAJ35067	AEF06060	CBW16227	ADX15874	CBG23146	ACY86687	AAL19088	ABX65600	AAV76159	ACN44324	NP_454736	AAO67860	CAR58233	ACH52561	ACF63049	ACF67115	CAR31714	ACF91233
128614-129696	ABX22723	EGE32834	CAR36033	AET52586	ACH76695	EGE28166	EFZ04716	AAX64028	BAJ35068	AEF06061	CBW16228	ADX15875	CBG23147	ACY86688	AAL19089	ABX65601	AAV76160	ACN44325	NP_454737	AAO67861	CAR58234	ACH49444	ACF61690	ACF66589	CAR31715	ACF90055
129699-131015	ABX22722	EGE32835	CAR36034	AET52587	ACH75055	EGE28167	EFZ04717	AAX64029	BAJ35069	AEF06062	CBW16229	ADX15876	CBG23148	ACY86689	AAL19090	ABX65602	AAV76161	ACN44326	NP_454738	AAO67862	CAR58235	ACH49249	ACF61226	ACF66628	CAR31716	ACF91579
131015-132259	ABX22721	EGE32836	CAR36035	AET52588	ACH75668	EGE28168	EFZ04718	AAX64030	BAJ35070	AEF06063	CBW16230	ADX15877	CBG23149	ACY86690	AAL19091	ABX65603	AAV76162	ACN44327	NP_454739	AAO67863	CAR58236	ACH49287	ACF64912	ACF70190	CAR31717	ACF90413
132256-133323	ABX22720	EGE32837	CAR36036	AET52589	ACH74055	EGE28169	EFZ04719	AAX64031	BAJ35071	AEF06064	CBW16231	ADX15878	CBG23150	ACY86691	AAL19092	ABX65604	AAV76163	ACN44328	NP_454740	AAO67864	CAR58237	ACH51932	ACF62198	ACF66193	CAR31718	ACF89877
133442-134917	ABX22719	EGE32838	CAR36037	AET52590	ACH74253	EGE28170	EFZ04720	AAX64032	BAJ35072	AEF06065	CBW16232	ADX15879	CBG23151	ACY86692	AAL19093	ABX65605	AAV76164	ACN44329	NP_454741	AAO67865	CAR58238	ACH48746	ACF64329	ACF69235	CAR31719	ACF89368
135832-136662	ABX22717	EGE32840	CAR36039	AET52591	ACH75339	EGE28172	EFZ04722	AAX64034	BAJ35074	AEF06067	CBW16234	ADX15881	CBG23153	ACY86694	AAL19095	ABX65607	AAV76166	ACN44331	NP_454743	AAO67867	CAR58240	ACH50104	ACF62996	ACF68678	CAR31721	ACF92842
136659-137921	ABX22716	EGE32841	CAR36040	AET52592	ACH77403	EGE28173	EFZ04723	AAX64035	BAJ35075	AEF06068	CBW16235	ADX15882	CBG23154	ACY86695	AAL19096	ABX65608	AAV76167	ACN44332	NP_454744	AAO67868	CAR58241	ACH50742	ACF62495	ACF69258	CAR31722	ACF88980
137983-139134	ABX22715	EGE32842	CAR36041	AET52593	ACH74518	EGE28174	EFZ04724	AAX64036	BAJ35076	AEF06069	CBW16236	ADX15883	CBG23155	ACY86696	AAL19097	ABX65609	AAV76168	ACN44333	NP_454745	AAO67869	CAR58242	ACH50820	ACF63369	ACF66581	CAR31723	ACF91922
139235-140152	ABX22714	EGE32843	CAR36042	AET52594	ACH76802	EGE28175	EFZ04725	AAX64037	BAJ35077	AEF06070	CBW16237	ADX15884	CBG23156	ACY86697	AAL19098	ABX65610	AAV76169	ACN44334	NP_454746	AAO67870	CAR58243	ACH50944	ACF61410	ACF67043	CAR31724	ACF92512
140997-143702	ABX22709	EGE32845	CAR36044	AET52596	ACH75020	EGE28177	EFZ04727	AAX64039	BAJ35079	AEF06072	CBW16239	ADX15886	CBG23158	ACY86699	AAL19100	ABX65612	AAV76171	ACN44336	NP_454748	AAO67872	CAR58245	ACH49957	ACF61968	ACF69236	CAR31726	ACF91944
143771-144166	ABX22708	EGE32846	CAR36045	AET52597	ACH76552	EGE28178	EFZ04728	AAX64040	BAJ35080	AEF06073	CBW16240	ADX15887	CBG23159	ACY86700	AAL19101	ABX65613	AAV76172	ACN44337	NP_454749	AAO67873	CAR58246	ACH51771	ACF64013	ACF66557	CAR31727	ACF89360
c147154-146411	ABX22703	EGE32850	CAR36049	AET52600	ACH74378	EGE28180	EFZ04732	AAX64044	BAJ35083	AEF06075	CBW16242	ADX15889	CBG23161	ACY86703	AAL19103	ABX65616	AAV76176	ACN44341	NP_454753	AAO67877	CAR58250	ACH48689	ACF62748	ACF66572	CAR31731	ACF91923
c147774-147154	ABX22702	EGE32851	CAR36050	AET52601	ACH77817	EGE28181	EFZ04733	AAX64045	BAJ35084	AEF06076	CBW16243	ADX15890	CBG23162	ACY86704	AAL19104	ABX65617	AAV76177	ACN44342	NP_454754	AAO67878	CAR58251	ACH52846	ACF61949	ACF68430	CAR31732	ACF89336
148000-149043	ABX22701	EGE32852	CAR36051	AET52602	ACH76887	EGE28182	EFZ04734	AAX64046	BAJ35085	AEF06077	CBW16244	ADX15891	CBG23163	ACY86705	AAL19105	ABX65618	AAV76178	ACN44343	NP_454755	AAO67879	CAR58252	ACH52013	ACF61979	ACF69085	CAR31733	ACF88869
c150276-149074	ABX22700	EGE32853	CAR36052	AET52603	ACH77477	EGE28183	EFZ04735	AAX64047	BAJ35086	AEF06078	CBW16245	ADX15892	CBG23164	ACY86706	AAL19106	ABX65619	AAV76179	ACN44344	NP_454756	AAO67880	CAR58253	ACH51602	ACF63210	ACF68565	CAR31734	ACF89884
c151651-150266	ABX22699	EGE32854	CAR36053	AET52604	ACH76352	EGE28184	EFZ04736	AAX64048	BAJ35087	AEF06079	CBW16246	ADX15893	CBG23165	ACY86707	AAL19107	ABX65620	AAV76180	ACN44345	NP_454757	AAO67881	CAR58254	ACH51945	ACF62073	ACF70378	CAR31735	ACF89351
c152098-151661	ABX22698	EGE32855	CAR36054	AET52605	ACH76908	EGE28185	EFZ04737	AAX64049	BAJ35088	AEF06080	CBW16247	ADX15894	CBG23166	ACY86708	AAL19108	ABX65621	AAV76181	ACN44346	NP_454758	AAO67882	CAR58255	ACH52831	ACF61456	ACF67161	CAR31736	ACF91156
c153213-152320	ABX22697	EGE32856	CAR36055	AET52606	ACH74333	EGE28186	EFZ04738	AAX64050	BAJ35089	AEF06081	CBW16248	ADX15895	CBG23167	ACY86710	AAL19109	ABX65623	AAV76182	ACN44347	NP_454759	AAO67883	CAR58256	ACH48787	ACF63113	ACF66500	CAR31737	ACF90552
153301-153864	ABX22696	EGE32857	CAR36056	AET52607	ACH74775	EGE28187	EFZ04739	AAX64051	BAJ35090	AEF06082	CBW16249	ADX15896	CBG23168	ACY86711	AAL19110	ABX65624	AAV76183	ACN44348	NP_454760	AAO67884	CAR58257	ACH49532	ACF62578	ACF65856	CAR31738	ACF91773
153861-154715	ABX22695	EGE32858	CAR36057	AET52608	ACH73806	EGE28188	EFZ04740	AAX64052	BAJ35091	AEF06083	CBW16250	ADX15897	CBG23169	ACY86712	AAL19111	ABX65625	AAV76184	ACN44349	NP_454761	AAO67885	CAR58258	ACH50070	ACF64186	ACF67949	CAR31739	ACF91283
c155757-154807	ABX22694	EGE32859	CAR36058	AET52609	ACH76888	EGE28189	EFZ04741	AAX64053	BAJ35092	AEF06084	CBW16251	ADX15898	CBG23170	ACY86713	AAL19112	ABX65626	AAV76185	ACN44350	NP_454762	AAO67886	CAR58259	ACH50847	ACF63630	ACF67148	CAR31740	ACF93026
c157163-155757	ABX22693	EGE32860	CAR36059	AET52611	ACH73839	EGE28191	EFZ04742	AAX64054	BAJ35093	AEF06085	CBW16252	ADX15899	CBG23171	ACY86714	AAL19113	ABX65627	AAV76186	ACN44351	NP_454763	AAO67887	CAR58260	ACH50851	ACF65265	ACF69241	CAR31741	ACF89282
c158697-157327	ABX22691	EGE32861	CAR36060	AET52612	ACH74853	EGE28192	EFZ04743	AAX64055	BAJ35094	AEF06086	CBW16253	ADX15900	CBG23172	ACY86716	AAL19114	ABX65628	AAV76187	ACN44352	NP_454764	AAO67888	CAR58261	ACH49236	ACF65038	ACF68483	CAR31742	ACF88655
162439-163203	ABX22690	EGE32862	CAR36061	AET52614	ACH74325	EGE28193	EFZ04744	AAX64056	BAJ35095	AEF06087	CBW16254	ADX15901	CBG23173	ACY86718	AAL19115	ABX65630	AAV76188	ACN44353	NP_454765	AAO67889	CAR58262	ACH50331	ACF61394	ACF69393	CAR31743	ACF89909
163363-166026	ABX22687	EGE32863	CAR36062	AET52615	ACH76118	EGE28194	EFZ04745	AAX64057	BAJ35096	AEF06088	CBW16255	ADX15902	CBG23174	ACY86719	AAL19116	ABX65631	AAV76189	ACN44354	NP_454766	AAO67890	CAR58263	ACH51439	ACF61399	ACF69803	CAR31744	ACF91927
166041-167930	ABX22688	EGE32864	CAR36063	AET52616	ACH75504	EGE28195	EFZ04746	AAX64058	BAJ35097	AEF06089	CBW16256	ADX15903	CBG23175	ACY86720	AAL19117	ABX65632	AAV76190	ACN44355	NP_454767	AAO67891	CAR58264	ACH52101	ACF63782	ACF66019	CAR31745	ACF91208
c171001-170210	ABX22685	EGE32868	CAR36066	AET52620	ACH74890	EGE28199	EFZ04750	AAX64061	BAJ35100	AEF06092	CBW16259	ADX15907	CBG23178	ACY86724	AAL19120	ABX65637	AAV76193	ACN44358	NP_454770	AAO67894	CAR58267	ACH49433	ACF62666	ACF67800	CAR31748	ACF92887
172998-175595	ABX22683	EGE32870	CAR36068	AET52621	ACH73618	EGE28201	EFZ04752	AAX64063	BAJ35102	AEF06093	CBW16261	ADX15908	CBG23180	ACY86725	AAL19122	ABX65639	AAV76195	ACN44360	NP_454772	AAO67896	CAR58269	ACH50735	ACF63978	ACF69414	CAR31750	ACF89984
175770-176132	ABX22682	EGE32873	CAR36071	AET52625	ACH76892	EGE28204	EFZ04755	AAX64066	BAJ35104	AEF06095	CBW16263	ADX15910	CBG23182	ACY86727	AAL19124	ABX65640	AAV76196	ACN44363	NP_454773	AAO67897	CAR58270	ACH49981	ACF62836	ACF70116	CAR31753	ACF90544
c177741-176947	ABX22677	EGE32878	CAR36076	AET52631	ACH77864	EGE28209	EFZ04760	AAX64071	BAJ35109	AEF06100	CBW16268	ADX15915	CBG23187	ACY86732	AAL19129	ABX65646	AAV76201	ACN44368	NP_454778	AAO67902	CAR58275	ACH52132	ACF64583	ACF70015	CAR31758	ACF88983
c179202-178855	ABX22675	EGE32879	CAR36078	AET52633	ACH74953	EGE28211	EFZ04762	AAX64073	BAJ35111	AEF06102	CBW16270	ADX15917	CBG23189	ACY86734	AAL19131	ABX65648	AAV76203	ACN44370	NP_454780	AAO67904	CAR58277	ACH50369	ACF65616	ACF66653	CAR31760	ACF90293
183684-184220	ABX22672	EGE32880	CAR36081	AET52636	ACH77053	EGE28214	EFZ04765	AAX64076	BAJ35114	AEF06105	CBW16273	ADX15920	CBG23192	ACY86737	AAL19134	ABX65651	AAV76206	ACN44373	NP_454783	AAO67907	CAR58280	ACH51956	ACF62507	ACF66732	CAR31763	ACF90949
c185034-184372	ABX22671	EGE32881	CAR36082	AET52637	ACH77496	EGE28215	EFZ04766	AAX64077	BAJ35115	AEF06106	CBW16274	ADX15921	CBG23193	ACY86738	AAL19135	ABX65652	AAV76207	ACN44374	NP_454784	AAO67908	CAR58281	ACH52479	ACF64145	ACF67458	CAR31764	ACF91712
185143-186069	ABX22670	EGE32882	CAR36083	AET52638	ACH77998	EGE28216	EFZ04767	AAX64078	BAJ35116	AEF06107	CBW16275	ADX15922	CBG23194	ACY86739	AAL19136	ABX65653	AAV76208	ACN44375	NP_454785	AAO67909	CAR58282	ACH52832	ACF63789	ACF68116	CAR31765	ACF92769
186066-186836	ABX22669	EGE32883	CAR36084	AET52639	ACH73949	EGE28217	EFZ04768	AAX64079	BAJ35117	AEF06108	CBW16276	ADX15923	CBG23195	ACY86740	AAL19137	ABX65654	AAV76209	ACN44376	NP_454786	AAO67910	CAR58283	ACH51607	ACF65476	ACF69778	CAR31766	ACF89585
187447-188658	ABX22667	EGE32887	CAR36090	AET52644	ACH77740	EGE28224	EFZ04774	AAX64085	BAJ35123	AEF06114	CBW16282	ADX15929	CBG23201	ACY86747	AAL19143	ABX65663	AAV76211	ACN44383	NP_454788	AAO67912	CAR58285	ACH49388	ACF62854	ACF69734	CAR31772	ACF89430
c189057-188677	ABX22666	EGE32888	CAR36091	AET52645	ACH74559	EGE28225	EFZ04775	AAX64086	BAJ35124	AEF06115	CBW16283	ADX15930	CBG23202	ACY86748	AAL19144	ABX65664	AAV76219	ACN44384	NP_454789	AAO67913	CAR58293	ACH51716	ACF62318	ACF67092	CAR31773	ACF92230
c191147-190296	ABX22665	EGE32889	CAR36092	AET52646	ACH75231	EGE28226	EFZ04776	AAX64087	BAJ35125	AEF06116	CBW16284	ADX15931	CBG23203	ACY86749	AAL19145	ABX65665	AAV76220	ACN44385	NP_454790	AAO67914	CAR58294	ACH51091	ACF61789	ACF67832	CAR31774	ACF90619
c192076-191282	ABX22664	EGE32890	CAR36093	AET52647	ACH75756	EGE28227	EFZ04777	AAX64088	BAJ35126	AEF06117	CBW16285	ADX15932	CBG23204	ACY86751	AAL19146	ABX65667	AAV76221	ACN44386	NP_454791	AAO67915	CAR58295	ACH49912	ACF61163	ACF67119	CAR31775	ACF89503
c201424-200945	ABX22663	EGE32891	CAR36094	AET52648	ACH75751	EGE28228	EFZ04778	AAX64089	BAJ35127	AEF06118	CBW16286	ADX15933	CBG23205	ACY86752	AAL19147	ABX65676	AAV76222	ACN44387	NP_454799	AAO67923	CAR58296	ACH51459	ACF65586	ACF66770	CAR31776	ACF91165
c202839-201421	ABX22661	EGE32892	CAR36095	AET52649	ACH77833	EGE28229	EFZ04779	AAX64090	BAJ35128	AEF06119	CBW16287	ADX15934	CBG23206	ACY86753	AAL19148	ABX65677	AAV76223	ACN44388	NP_454800	AAO67924	CAR58297	ACH50273	ACF65241	ACF66098	CAR31777	ACF92392
c203876-202980	ABX22660	EGE32893	CAR36096	AET52650	ACH77641	EGE28230	EFZ04780	AAX64091	BAJ35129	AEF06120	CBW16288	ADX15935	CBG23207	ACY86754	AAL19149	ABX65678	AAV76224	ACN44389	NP_454801	AAO67925	CAR58298	ACH49728	ACF64285	ACF70426	CAR31778	ACF88712
c204400-203945	ABX22659	EGE32894	CAR36097	AET52651	ACH76396	EGE28231	EFZ04781	AAX64092	BAJ35130	AEF06121	CBW16289	ADX15936	CBG23208	ACY86755	AAL19150	ABX65679	AAV76225	ACN44390	NP_454802	AAO67926	CAR58299	ACH49203	ACF63839	ACF67280	CAR31779	ACF89201
c205281-204577	ABX22658	EGE32895	CAR36098	AET52652	ACH74402	EGE28232	EFZ04782	AAX64093	BAJ35131	AEF06122	CBW16290	ADX15937	CBG23209	ACY86756	AAL19151	ABX65680	AAV76226	ACN44391	NP_454803	AAO67927	CAR58300	ACH49242	ACF63722	ACF70333	CAR31780	ACF91049
c205828-205298	ABX22657	EGE32896	CAR36099	AET52653	ACH77192	EGE28233	EFZ04783	AAX64094	BAJ35132	AEF06123	CBW16291	ADX15938	CBG23210	ACY86757	AAL19152	ABX65681	AAV76227	ACN44392	NP_454804	AAO67928	CAR58301	ACH52738	ACF62067	ACF69652	CAR31781	ACF89536
205889-208330	ABX22656	EGE32897	CAR36100	AET52654	ACH75576	EGE28234	EFZ04784	AAX64095	BAJ35133	AEF06124	CBW16292	ADX15939	CBG23211	ACY86758	AAL19153	ABX65682	AAV76228	ACN44393	NP_454805	AAO67929	CAR58302	ACH48816	ACF61689	ACF69273	CAR31782	ACF91192
208470-210992	ABX22655	EGE32898	CAR36101	AET52655	ACH74475	EGE28235	EFZ04785	AAX64096	BAJ35134	AEF06125	CBW16293	ADX15940	CBG23212	ACY86761	AAL19154	ABX65683	AAV76229	ACN44394	NP_454806	AAO67930	CAR58303	ACH52403	ACF61225	ACF68628	CAR31783	ACF93122
213577-214374	ABX22653	EGE32900	CAR36103	AET52658	ACH77405	EGE28238	EFZ04787	AAX64098	BAJ35136	AEF06127	CBW16295	ADX15942	CBG23214	ACY86764	AAL19156	ABX65688	AAV76230	ACN44397	NP_454807	AAO67931	CAR58305	ACH49195	ACF64655	ACF67730	CAR31785	ACF90577
214374-215264	ABX22652	EGE32901	CAR36104	AET52659	ACH76943	EGE28239	EFZ04788	AAX64099	BAJ35137	AEF06128	CBW16296	ADX15943	CBG23215	ACY86765	AAL19157	ABX65689	AAV76231	ACN44398	NP_454808	AAO67932	CAR58306	ACH49655	ACF64149	ACF67234	CAR31786	ACF89881
215261-217243	ABX22651	EGE32902	CAR36105	AET52660	ACH76728	EGE28240	EFZ04789	AAX64100	BAJ35138	AEF06129	CBW16297	ADX15944	CBG23216	ACY91116	AAL19158	ABX70203	AAV76232	ACN44399	NP_454809	AAO67933	CAR58307	ACH48672	ACF63626	ACF66668	CAR31787	ACF89538
c218614-217334	ABX22650	EGE32908	CAR36113	AET52666	ACH76154	EGE28250	EFZ04797	AAX64108	BAJ35146	AEF06137	CBW16305	ADX15952	CBG23224	ACY86776	AAL19166	ABX65701	AAV76238	ACN44407	NP_454810	AAO67934	CAR58315	ACH51149	ACF63379	ACF67312	CAR31795	ACF88889
218784-220205	ABX22649	EGE32909	CAR36114	AET52668	ACH75325	EGE28252	EFZ04798	AAX64109	BAJ35147	AEF06138	CBW16306	ADX15953	CBG23225	ACY86778	AAL19167	ABX65703	AAV76239	ACN44408	NP_454811	AAO67935	CAR58316	ACH49772	ACF61477	ACF67222	CAR31796	ACF90037
220287-220631	ABX22648	EGE32910	CAR36115	AET52669	ACH74823	EGE28253	EFZ04799	AAX64110	BAJ35148	AEF06139	CBW16307	ADX15954	CBG23226	ACY86779	AAL19168	ABX65704	AAV76240	ACN44409	NP_454812	AAO67936	CAR58317	ACH49119	ACF61669	ACF66298	CAR31797	ACF92984
c221371-220754	ABX22647	EGE32911	CAR36116	AET52670	ACH75530	EGE28254	EFZ04800	AAX64111	BAJ35149	AEF06140	CBW16308	ADX15955	CBG23227	ACY86780	AAL19169	ABX65705	AAV76241	ACN44410	NP_454813	AAO67937	CAR58318	ACH50547	ACF64764	ACF66785	CAR31798	ACF92318
c222204-221404	ABX22646	EGE32912	CAR36117	AET52671	ACH74850	EGE28255	EFZ04801	AAX64112	BAJ35150	AEF06141	CBW16309	ADX15956	CBG23228	ACY86781	AAL19170	ABX65706	AAV76242	ACN44411	NP_454814	AAO67938	CAR58319	ACH49760	ACF65683	ACF69386	CAR31799	ACF91958
c222895-222197	ABX22645	EGE32913	CAR36118	AET52672	ACH74511	EGE28256	EFZ04802	AAX64113	BAJ35151	AEF06142	CBW16310	ADX15957	CBG23229	ACY86782	AAL19171	ABX65707	AAV76243	ACN44412	NP_454815	AAO67939	CAR58320	ACH51811	ACF63885	ACF70478	CAR31800	ACF91345
222980-224497	ABX22644	EGE32914	CAR36119	AET52673	ACH73860	EGE28257	EFZ04803	AAX64114	BAJ35152	AEF06143	CBW16311	ADX15958	CBG23230	ACY86783	AAL19172	ABX65708	AAV76244	ACN44413	NP_454816	AAO67940	CAR58321	ACH51064	ACF64371	ACF68181	CAR31801	ACF91985
224627-226054	ABX22643	EGE32915	CAR36120	AET52674	ACH78051	EGE28258	EFZ04804	AAX64115	BAJ35153	AEF06144	CBW16312	ADX15959	CBG23231	ACY86784	AAL19173	ABX65709	AAV76245	ACN44414	NP_454817	AAO67941	CAR58322	ACH51960	ACF62569	ACF68875	CAR31802	ACF91368
226207-227364	ABX22642	EGE32916	CAR36121	AET52675	ACH75004	EGE28259	EFZ04805	AAX64116	BAJ35154	AEF06145	CBW16313	ADX15960	CBG23232	ACY86785	AAL19174	ABX65710	AAV76246	ACN44415	NP_454818	AAO67942	CAR58323	ACH52350	ACF62449	ACF66613	CAR31803	ACF90474
c231008-230622	ABX22641	EGE32917	CAR36122	AET52676	ACH77281	EGE28261	EFZ04806	AAX64117	BAJ35155	AEF06146	CBW16314	ADX15961	CBG23233	ACY86786	AAL19175	ABX65711	AAV76247	ACN44416	NP_454819	AAO67943	CAR58324	ACH48644	ACF63013	ACF69932	CAR31805	ACF89445
c233452-232628	ABX22639	EGE32919	CAR36124	AET52678	ACH76307	EGE28262	EFZ04808	AAX64119	BAJ35157	AEF06148	CBW16316	ADX15963	CBG23235	ACY86787	AAL19177	ABX65714	AAV76249	ACN44418	NP_454820	AAO67944	CAR58326	ACH49348	ACF65353	ACF68461	CAR31807	ACF90873
c236154-233482	ABX22638	EGE32920	CAR36125	AET52679	ACH76947	EGE28263	EFZ04809	AAX64120	BAJ35158	AEF06149	CBW16317	ADX15964	CBG23236	ACY86788	AAL19178	ABX65716	AAV76250	ACN44419	NP_454821	AAO67945	CAR58327	ACH49835	ACF62472	ACF66615	CAR31808	ACF91506
c237255-236461	ABX22637	EGE32921	CAR36126	AET52680	ACH76328	EGE28264	EFZ04810	AAX64121	BAJ35159	AEF06150	CBW16318	ADX15965	CBG23237	ACY86789	AAL19179	ABX65717	AAV76251	ACN44420	NP_454822	AAO67946	CAR58328	ACH50406	ACF62847	ACF67452	CAR31809	ACF89563
237579-238304	ABX22636	EGE32922	CAR36127	AET52681	ACH75431	EGE28265	EFZ04811	AAX64122	BAJ35160	AEF06151	CBW16319	ADX15966	CBG23238	ACY86791	AAL19180	ABX65718	AAV76252	ACN44421	NP_454823	AAO67947	CAR58329	ACH50887	ACF61218	ACF69750	CAR31811	ACF90239
238561-239412	ABX22635	EGE32923	CAR36128	AET52682	ACH74962	EGE28266	EFZ04812	AAX64123	BAJ35161	AEF06152	CBW16320	ADX15967	CBG23239	ACY86792	AAL19181	ABX65720	AAV76253	ACN44422	NP_454824	AAO67948	CAR58330	ACH51981	ACF62129	ACF70250	CAR31812	ACF88874
239557-240282	ABX22634	EGE32924	CAR36129	AET52683	ACH74416	EGE28267	EFZ04813	AAX64124	BAJ35162	AEF06153	CBW16321	ADX15968	CBG23240	ACY86793	AAL19182	ABX65721	AAV76254	ACN44423	NP_454825	AAO67949	CAR58331	ACH52422	ACF63737	ACF68881	CAR31813	ACF89498
240429-240986	ABX22632	EGE32925	CAR36130	AET52684	ACH73909	EGE28268	EFZ04814	AAX64125	BAJ35163	AEF06154	CBW16322	ADX15969	CBG23241	ACY86794	AAL19183	ABX65722	AAV76255	ACN44424	NP_454826	AAO67950	CAR58332	ACH52911	ACF64270	ACF69213	CAR31814	ACF92143
241128-242324	ABX22631	EGE32926	CAR36131	AET52685	ACH75832	EGE28269	EFZ04815	AAX64126	BAJ35164	AEF06155	CBW16323	ADX15970	CBG23242	ACY86795	AAL19184	ABX65723	AAV76256	ACN44425	NP_454827	AAO67951	CAR58333	ACH48819	ACF65067	ACF67056	CAR31815	ACF92717
242637-243395	ABX22630	EGE32927	CAR36132	AET52686	ACH76477	EGE28270	EFZ04816	AAX64127	BAJ35165	AEF06156	CBW16324	ADX15971	CBG23243	ACY86797	AAL19185	ABX65725	AAV76257	ACN44426	NP_454828	AAO67952	CAR58334	ACH50028	ACF65618	ACF68612	CAR31816	ACF91420
243408-244265	ABX22629	EGE32928	CAR36133	AET52687	ACH74538	EGE28271	EFZ04817	AAX64128	BAJ35166	AEF06157	CBW16325	ADX15972	CBG23244	ACY86798	AAL19186	ABX65726	AAV76258	ACN44427	NP_454829	AAO67953	CAR58335	ACH50150	ACF62119	ACF67505	CAR31817	ACF89461
244277-245629	ABX22628	EGE32929	CAR36134	AET52688	ACH75198	EGE28272	EFZ04818	AAX64129	BAJ35167	AEF06158	CBW16326	ADX15973	CBG23245	ACY86799	AAL19187	ABX65727	AAV76259	ACN44428	NP_454830	AAO67954	CAR58336	ACH50647	ACF63103	ACF67926	CAR31818	ACF89980
245661-248093	ABX22627	EGE32930	CAR36135	AET52689	ACH73844	EGE28273	EFZ04819	AAX64130	BAJ35168	AEF06159	CBW16327	ADX15974	CBG23246	ACY86800	AAL19188	ABX65728	AAV76260	ACN44429	NP_454831	AAO67955	CAR58337	ACH50807	ACF62605	ACF66187	CAR31819	ACF89086
248216-248701	ABX22626	EGE32932	CAR36136	AET52691	ACH74470	EGE28274	EFZ04820	AAX64131	BAJ35169	AEF06160	CBW16328	ADX15975	CBG23247	ACY86801	AAL19189	ABX65729	AAV76261	ACN44430	NP_454832	AAO67956	CAR58338	ACH51596	ACF63637	ACF65978	CAR31820	ACF89552
248705-249730	ABX22625	EGE32933	CAR36137	AET52692	ACH77099	EGE28275	EFZ04821	AAX64132	BAJ35170	AEF06161	CBW16329	ADX15976	CBG23248	ACY86802	AAL19190	ABX65730	AAV76262	ACN44431	NP_454833	AAO67957	CAR58339	ACH52663	ACF65155	ACF68373	CAR31821	ACF92068
249836-250291	ABX22624	EGE32934	CAR36138	AET52693	ACH77682	EGE28276	EFZ04822	AAX64133	BAJ35171	AEF06162	CBW16330	ADX15977	CBG23249	ACY86803	AAL19191	ABX65732	AAV76263	ACN44432	NP_454834	AAO67958	CAR58340	ACH49428	ACF65160	ACF69741	CAR31822	ACF93124
250295-251083	ABX22623	EGE32935	CAR36139	AET52694	ACH76384	EGE28277	EFZ04823	AAX64134	BAJ35172	AEF06163	CBW16331	ADX15978	CBG23250	ACY86804	AAL19192	ABX65733	AAV76264	ACN44433	NP_454835	AAO67959	CAR58341	ACH50132	ACF64624	ACF67940	CAR31823	ACF90914
251083-252231	ABX22622	EGE32936	CAR36140	AET52695	ACH74435	EGE28278	EFZ04824	AAX64135	BAJ35173	AEF06164	CBW16332	ADX15979	CBG23251	ACY86805	AAL19193	ABX65734	AAV76265	ACN44434	NP_454836	AAO67960	CAR58342	ACH50660	ACF62083	ACF68709	CAR31824	ACF91570
252228-252824	ABX22621	EGE32937	CAR36141	AET52696	ACH75033	EGE28279	EFZ04825	AAX64136	BAJ35174	AEF06165	CBW16333	ADX15980	CBG23252	ACY86806	AAL19194	ABX65735	AAV76266	ACN44435	NP_454837	AAO67961	CAR58343	ACH50655	ACF61441	ACF66364	CAR31825	ACF89392
252848-256330	ABX22620	EGE32938	CAR36142	AET52697	ACH74949	EGE28280	EFZ04826	AAX64137	BAJ35175	AEF06166	CBW16334	ADX15981	CBG23253	ACY86807	AAL19195	ABX65736	AAV76267	ACN44436	NP_454838	AAO67962	CAR58344	ACH52752	ACF64123	ACF67529	CAR31826	ACF92593
256343-257302	ABX22619	EGE32939	CAR36143	AET52698	ACH74057	EGE28281	EFZ04827	AAX64138	BAJ35176	AEF06167	CBW16335	ADX15982	CBG23254	ACY86808	AAL19196	ABX65737	AAV76268	ACN44437	NP_454839	AAO67963	CAR58345	ACH52567	ACF63648	ACF68366	CAR31827	ACF90408
259322-261472	ABX22617	EGE32941	CAR36145	AET52700	ACH77027	EGE28283	EFZ04829	AAX64140	BAJ35178	AEF06169	CBW16337	ADX15984	CBG23256	ACY86810	AAL19198	ABX65740	AAV76270	ACN44439	NP_454842	AAO67965	CAR58347	ACH49268	ACF61649	ACF69666	CAR31829	ACF90201
261519-261908	ABX22616	EGE32942	CAR36146	AET52701	ACH78102	EGE28284	EFZ04830	AAX64141	BAJ35179	AEF06170	CBW16338	ADX15985	CBG23257	ACY86811	AAL19199	ABX65741	AAV76271	ACN44440	NP_454843	AAO67966	CAR58348	ACH52117	ACF63163	ACF70314	CAR31830	ACF92408
c263566-263312	ABX22613	EGE32944	CAR36148	AET52703	ACH76542	EGE28286	EFZ04832	AAX64143	BAJ35181	AEF06172	CBW16340	ADX15987	CBG23259	ACY86813	AAL19201	ABX65744	AAV76273	ACN44441	NP_454845	AAO67968	CAR58350	ACH49347	ACF62284	ACF66139	CAR31832	ACF91574
c263759-263559	ABX22612	EGE32945	CAR36149	AET52704	ACH74364	EGE28287	EFZ04833	AAX64144	BAJ35182	AEF06173	CBW16341	ADX15988	CBG23260	ACY86814	AAL19202	ABX65745	AAV76274	ACN44442	NP_454846	AAO67969	CAR58351	ACH50065	ACF64226	ACF66284	CAR31833	ACF91899
263957-264502	ABX22611	EGE32946	CAR36150	AET52705	ACH77558	EGE28288	EFZ04834	AAX64145	BAJ35183	AEF06174	CBW16342	ADX15989	CBG23261	ACY86815	AAL19203	ABX65746	AAV76275	ACN44443	NP_454847	AAO67970	CAR58352	ACH50712	ACF63933	ACF68033	CAR31834	ACF89816
264499-264921	ABX22610	EGE32947	CAR36151	AET52706	ACH75362	EGE28289	EFZ04835	AAX64146	BAJ35184	AEF06175	CBW16343	ADX15990	CBG23262	ACY86816	AAL19204	ABX65747	AAV76276	ACN44444	NP_454848	AAO67971	CAR58353	ACH52325	ACF65617	ACF68789	CAR31835	ACF91329
c267477-265759	ABX22608	EGE32949	CAR36153	AET52708	ACH74365	EGE28291	EFZ04836	AAX64147	BAJ35187	AEF06177	CBW16345	ADX15992	CBG23264	ACY86817	AAL19205	ABX65749	AAV76278	ACN44446	NP_454851	AAO67974	CAR58355	ACH51642	ACF61955	ACF68125	CAR31837	ACF90664
c268294-267587	ABX22607	EGE32950	CAR36154	AET52709	ACH75163	EGE28292	EFZ04837	AAX64148	BAJ35188	AEF06178	CBW16346	ADX15993	CBG23265	ACY86818	AAL19206	ABX65750	AAV76279	ACN44447	NP_454852	AAO67975	CAR58356	ACH49990	ACF62795	ACF68482	CAR31838	ACF88974
c269629-268814	ABX22605	EGE32952	CAR36156	AET52711	ACH77876	EGE28294	EFZ04839	AAX64150	BAJ35190	AEF06180	CBW16348	ADX15995	CBG23267	ACY86820	AAL19208	ABX65752	AAV76281	ACN44449	NP_454854	AAO67977	CAR58358	ACH51020	ACF62961	ACF68870	CAR31840	ACF91097
c270321-269668	ABX22604	EGE32953	CAR36157	AET52712	ACH76548	EGE28295	EFZ04840	AAX64151	BAJ35191	AEF06181	CBW16349	ADX15996	CBG23268	ACY86821	AAL19209	ABX65753	AAV76282	ACN44450	NP_454855	AAO67978	CAR58359	ACH49491	ACF63427	ACF69517	CAR31841	ACF92399
c271345-270314	ABX22603	EGE32954	CAR36158	AET52713	ACH76866	EGE28296	EFZ04841	AAX64152	BAJ35192	AEF06182	CBW16350	ADX15997	CBG23269	ACY86822	AAL19210	ABX65754	AAV76283	ACN44451	NP_454856	AAO67979	CAR58360	ACH52281	ACF64343	ACF70139	CAR31842	ACF90678
c279239-278325	ABX22599	EGE32958	CAR36161	AET55019	ACH73940	EGE28301	EFZ04844	AAX64158	BAJ35195	AEF06185	CBW16353	ADX16001	CBG23271	ACY86828	AAL19213	ABX68716	AAV78387	ACN44454	NP_454859	AAO70185	CAR60575	ACH53011	ACF62633	ACF67353	CAR31845	ACF92329
279485-280264	ABX22598	EGE32960	CAR36163	AET55017	ACH76059	EGE28303	EFZ04846	AAX64160	BAJ35197	AEF06187	CBW16355	ADX16003	CBG23273	ACY86830	AAL19215	ABX68714	AAV78385	ACN44456	NP_454861	AAO70183	CAR60573	ACH49705	ACF61644	ACF68372	CAR31847	ACF88785
c282535-281168	ABX22597	EGE32962	CAR36165	AET55015	ACH75634	EGE28305	EFZ04848	AAX64162	BAJ35199	AEF06189	CBW16357	ADX16005	CBG23275	ACY86832	AAL19217	ABX68711	AAV78383	ACN44458	NP_454863	AAO70181	CAR60571	ACH49731	ACF62746	ACF66281	CAR31849	ACF89070
c283362-282607	ABX22596	EGE32963	CAR36166	AET55014	ACH76383	EGE28306	EFZ04849	AAX64163	BAJ35200	AEF06190	CBW16358	ADX16006	CBG23276	ACY86833	AAL19218	ABX68710	AAV78382	ACN44459	NP_454864	AAO70180	CAR60570	ACH49380	ACF63243	ACF66976	CAR31850	ACF90770
283397-284119	ABX22595	EGE32964	CAR36167	AET55013	ACH75234	EGE28307	EFZ04850	AAX64164	BAJ35201	AEF06191	CBW16359	ADX16007	CBG23277	ACY86834	AAL19219	ABX68709	AAV78381	ACN44460	NP_454865	AAO70179	CAR60569	ACH52959	ACF61975	ACF65945	CAR31851	ACF89973
c284583-284116	ABX22594	EGE32965	CAR36168	AET55012	ACH74122	EGE28308	EFZ04851	AAX64165	BAJ35202	AEF06192	CBW16360	ADX16008	CBG23278	ACY86835	AAL19220	ABX68708	AAV78380	ACN44461	NP_454866	AAO70178	CAR60568	ACH48726	ACF61504	ACF66340	CAR31852	ACF91490
284647-285378	ABX22593	EGE32966	CAR36169	AET55011	ACH76052	EGE28309	EFZ04852	AAX64166	BAJ35203	AEF06193	CBW16361	ADX16009	CBG23279	ACY86836	AAL19221	ABX68707	AAV78379	ACN44462	NP_454867	AAO70177	CAR60567	ACH49893	ACF64832	ACF68042	CAR31853	ACF90861
c286756-286037	ABX22562	EGE33004	CAR36219	AET54962	ACH76036	EGE28349	EFZ04900	AAX64213	BAJ35249	AEF06238	CBW16403	ADX16054	CBG23326	ACY86883	AAL19263	ABX68657	AAV78329	ACN44504	NP_454918	AAO70128	CAR60510	ACH51448	ACF63547	ACF66101	CAR31876	ACF89367
c290286-289879	ABX22559	EGE33005	CAR36220	AET54961	ACH77716	EGE28351	EFZ04901	AAX64214	BAJ35250	AEF06239	CBW16404	ADX16055	CBG23327	ACY86885	AAL19264	ABX68655	AAV78328	ACN44505	NP_454919	AAO70127	CAR60509	ACH50267	ACF62183	ACF67015	CAR31877	ACF90547
c291225-290458	ABX22558	EGE33006	CAR36221	AET54960	ACH77082	EGE28352	EFZ04902	AAX64215	BAJ35251	AEF06240	CBW16405	ADX16056	CBG23328	ACY86887	AAL19265	ABX68654	AAV78327	ACN44506	NP_454920	AAO70126	CAR60508	ACH51043	ACF61551	ACF69339	CAR31878	ACF89777
294017-294595	ABX22556	EGE33008	CAR36223	AET54958	ACH74037	EGE28354	EFZ04904	AAX64217	BAJ35253	AEF06242	CBW16407	ADX16058	CBG23330	ACY86889	AAL19267	ABX68652	AAV78325	ACN44508	NP_454922	AAO70124	CAR60506	ACH50059	ACF64542	ACF70447	CAR31880	ACF91413
294717-295484	ABX22555	EGE33009	CAR36224	AET54957	ACH75710	EGE28355	EFZ04905	AAX64218	BAJ35254	AEF06243	CBW16408	ADX16059	CBG23331	ACY86890	AAL19268	ABX68651	AAV78324	ACN44509	NP_454923	AAO70123	CAR60505	ACH52792	ACF63218	ACF67526	CAR31881	ACF92303
c296195-295455	ABX22554	EGE33010	CAR36225	AET54956	ACH76322	EGE28356	EFZ04906	AAX64219	BAJ35255	AEF06244	CBW16409	ADX16060	CBG23332	ACY86891	AAL19269	ABX68650	AAV78323	ACN44510	NP_454924	AAO70122	CAR60504	ACH52297	ACF64161	ACF69637	CAR31882	ACF93093
296444-297499	ABX22553	EGE33011	CAR36226	AET54955	ACH77308	EGE28357	EFZ04907	AAX64220	BAJ35256	AEF06245	CBW16410	ADX16061	CBG23333	ACY86892	AAL19270	ABX68649	AAV78322	ACN44511	NP_454925	AAO70121	CAR60503	ACH51453	ACF61545	ACF68013	CAR31883	ACF90273
c299140-297683	ABX22552	EGE33014	CAR36229	AET54952	ACH77696	EGE28360	EFZ04910	AAX64223	BAJ35260	AEF06249	CBW16413	ADX16063	CBG23336	ACY86894	AAL19272	ABX68646	AAV78319	ACN44514	NP_454928	AAO70118	CAR60500	ACH51198	ACF63214	ACF66933	CAR31886	ACF90356
299386-299844	ABX22551	EGE33015	CAR36230	AET54951	ACH77185	EGE28361	EFZ04911	AAX64224	BAJ35261	AEF06250	CBW16414	ADX16064	CBG23337	ACY86895	AAL19273	ABX68645	AAV78318	ACN44515	NP_454929	AAO70117	CAR60499	ACH50107	ACF63568	ACF67330	CAR31887	ACF89696
299933-301177	ABX22550	EGE33016	CAR36231	AET54950	ACH74523	EGE28362	EFZ04912	AAX64225	BAJ35262	AEF06251	CBW16415	ADX16065	CBG23338	ACY86896	AAL19274	ABX68644	AAV78317	ACN44516	NP_454930	AAO70116	CAR60498	ACH50525	ACF63994	ACF70303	CAR31888	ACF90084
301235-301636	ABX22549	EGE33017	CAR36232	AET54949	ACH75933	EGE28363	EFZ04913	AAX64226	BAJ35263	AEF06252	CBW16416	ADX16066	CBG23339	ACY86897	AAL19275	ABX68643	AAV78316	ACN44517	NP_454931	AAO70115	CAR60497	ACH48809	ACF64629	ACF66013	CAR31889	ACF92955
302075-303178	ABX22547	EGE33019	CAR36234	AET54947	ACH74473	EGE28366	EFZ04915	AAX64228	BAJ35265	AEF06254	CBW16418	ADX16069	CBG23341	ACY86900	AAL19277	ABX68639	AAV78314	ACN44520	NP_454933	AAO70113	CAR60495	ACH52288	ACF61910	ACF68760	CAR31891	ACF92046
303190-304440	ABX22546	EGE33020	CAR36235	AET54946	ACH74124	EGE28367	EFZ04916	AAX64229	BAJ35266	AEF06255	CBW16419	ADX16070	CBG23342	ACY86901	AAL19278	ABX68638	AAV78313	ACN44521	NP_454934	AAO70112	CAR60494	ACH50539	ACF61967	ACF69594	CAR31892	ACF91466
356949-357419	ABX22426	EGE33045	CAR36266	AET54918	ACH75714	EGE28397	EFZ04992	AAX64301	BAJ35359	AEF06285	CBW16449	ADX16097	CBG23433	ACY86933	AAL19308	ABX68605	AAV78251	ACN44549	NP_454950	AAO70097	CAR60422	ACH48572	ACF61419	ACF67149	CAR31923	ACF92332
357973-359226	ABX22423	EGE33048	CAR36268	AET54915	ACH75821	EGE28400	EFZ04994	AAX64303	BAJ35361	AEF06287	CBW16451	ADX16099	CBG23435	ACY86936	AAL19310	ABX68602	AAV78250	ACN44551	NP_454952	AAO70095	CAR60420	ACH51058	ACF62838	ACF68661	CAR31925	ACF89380
364855-366258	ABX22420	EGE33050	CAR36271	AET54914	ACH76748	EGE28403	EFZ04998	AAX64307	BAJ35365	AEF06291	CBW16455	ADX16103	CBG23439	ACY86942	AAL19314	ABX68598	AAV78246	ACN44554	NP_454955	AAO70092	CAR60416	ACH49798	ACF64779	ACF65921	CAR31929	ACF90999
366255-367265	ABX22419	EGE33051	CAR36272	AET54913	ACH76267	EGE28404	EFZ04999	AAX64308	BAJ35366	AEF06292	CBW16456	ADX16104	CBG23440	ACY86943	AAL19315	ABX68597	AAV78245	ACN44555	NP_454956	AAO70091	CAR60415	ACH52958	ACF61961	ACF66577	CAR31930	ACF91986
c368085-367453	ABX22417	EGE33054	CAR36276	AET54910	ACH73726	EGE28408	EFZ05004	AAX64312	BAJ35370	AEF06296	CBW16460	ADX16109	CBG23444	ACY86947	AAL19319	ABX68593	AAV78242	ACN44559	NP_454960	AAO70087	CAR60411	ACH50447	ACF62727	ACF65951	CAR31934	ACF90277
368318-368593	ABX22416	EGE33055	CAR36277	AET54909	ACH74594	EGE28409	EFZ05005	AAX64313	BAJ35371	AEF06297	CBW16461	ADX16110	CBG23445	ACY86948	AAL19320	ABX68592	AAV78241	ACN44560	NP_454961	AAO70086	CAR60410	ACH50532	ACF62208	ACF70381	CAR31935	ACF89616
370653-371537	ABX22414	EGE33057	CAR36279	AET54907	ACH74789	EGE28410	EFZ05007	AAX64315	BAJ35373	AEF06299	CBW16463	ADX16112	CBG23447	ACY86951	AAL19322	ABX68590	AAV78239	ACN44562	NP_454963	AAO70084	CAR60408	ACH51952	ACF65254	ACF68733	CAR31937	ACF92786
371625-372794	ABX22413	EGE33058	CAR36280	AET54906	ACH75625	EGE28411	EFZ05008	AAX64316	BAJ35374	AEF06300	CBW16464	ADX16113	CBG23448	ACY86952	AAL19323	ABX68589	AAV78238	ACN44563	NP_454964	AAO70083	CAR60407	ACH51390	ACF64597	ACF70240	CAR31938	ACF92214
372831-374282	ABX22412	EGE33059	CAR36281	AET54905	ACH73767	EGE28412	EFZ05009	AAX64317	BAJ35375	AEF06301	CBW16465	ADX16114	CBG23449	ACY86953	AAL19324	ABX68587	AAV78237	ACN44564	NP_454965	AAO70082	CAR60406	ACH51781	ACF64246	ACF67768	CAR31939	ACF91575
c384551-383577	ABX22410	EGE33061	CAR36283	AET54903	ACH77887	EGE28414	EFZ05011	AAX64319	BAJ35377	AEF06303	CBW16467	ADX16116	CBG23451	ACY86955	AAL19326	ABX68585	AAV78235	ACN44565	NP_454967	AAO70080	CAR60404	ACH49966	ACF61481	ACF69226	CAR31941	ACF92335
c389866-388709	ABX22409	EGE33064	CAR36286	AET54900	ACH76944	EGE28420	EFZ05014	AAX64322	BAJ35380	AEF06306	CBW16470	ADX16119	CBG23454	ACY86960	AAL19329	ABX68580	AAV78232	ACN44568	NP_454970	AAO70077	CAR60401	ACH52639	ACF62346	ACF67291	CAR31944	ACF88835
390226-391446	ABX22408	EGE33065	CAR36287	AET54899	ACH77965	EGE28422	EFZ05015	AAX64323	BAJ35381	AEF06307	CBW16471	ADX16120	CBG23455	ACY86963	AAL19330	ABX68578	AAV78231	ACN44569	NP_454971	AAO70076	CAR60400	ACH52008	ACF64429	ACF69065	CAR31945	ACF92354
391461-392555	ABX22407	EGE33066	CAR36288	AET54898	ACH74352	EGE28423	EFZ05016	AAX64324	BAJ35382	AEF06308	CBW16472	ADX16121	CBG23456	ACY86964	AAL19331	ABX68577	AAV78230	ACN44570	NP_454972	AAO70075	CAR60399	ACH49559	ACF63879	ACF67812	CAR31946	ACF91960
c392903-392595	ABX22406	EGE33067	CAR36289	AET54897	ACH74983	EGE28424	EFZ05017	AAX64325	BAJ35383	AEF06309	CBW16473	ADX16122	CBG23457	ACY86965	AAL19332	ABX68575	AAV78229	ACN44571	NP_454973	AAO70074	CAR60398	ACH48901	ACF62917	ACF70370	CAR31947	ACF91343
393170-393385	ABX22405	EGE33068	CAR36290	AET54896	ACH75409	EGE28425	EFZ05018	AAX64326	BAJ35384	AEF06310	CBW16474	ADX16123	CBG23458	ACY86967	AAL19333	ABX68574	AAV78228	ACN44572	NP_454974	AAO70073	CAR60397	ACH51230	ACF62225	ACF69854	CAR31948	ACF90433
394583-395296	ABX22403	EGE33070	CAR36292	AET54894	ACH76948	EGE28427	EFZ05020	AAX64328	BAJ35386	AEF06312	CBW16476	ADX16125	CBG23460	ACY86969	AAL19335	ABX68572	AAV78227	ACN44574	NP_454976	AAO70071	CAR60395	ACH52228	ACF61755	ACF67034	CAR31950	ACF92004
396974-397234	ABX22401	EGE33071	CAR36294	AET54892	ACH74766	EGE28428	EFZ05022	AAX64330	BAJ35388	AEF06314	CBW16478	ADX16127	CBG23462	ACY86972	AAL19337	ABX68569	AAV78225	ACN44576	NP_454978	AAO70069	CAR60393	ACH48579	ACF63971	ACF66745	CAR31952	ACF89842
397584-397904	ABX22400	EGE33072	CAR36295	AET54891	ACH74591	EGE28430	EFZ05023	AAX64331	BAJ35389	AEF06315	CBW16479	ADX16129	CBG23463	ACY86974	AAL19338	ABX68567	AAV78224	ACN44577	NP_454979	AAO70068	CAR60392	ACH52619	ACF63517	ACF68566	CAR31953	ACF90846
c399932-399123	ABX22399	EGE33074	CAR36297	AET54889	ACH77756	EGE28432	EFZ05025	AAX64333	BAJ35391	AEF06317	CBW16481	ADX16131	CBG23465	ACY86976	AAL19340	ABX68565	AAV78222	ACN44579	NP_454981	AAO70066	CAR60390	ACH49393	ACF64777	ACF68825	CAR31955	ACF92295
400712-401257	ABX22397	EGE33075	CAR36299	AET54886	ACH75891	EGE28435	EFZ05028	AAX64335	BAJ35393	AEF06319	CBW16483	ADX16134	CBG23467	ACY86979	AAL19342	ABX68563	AAV78220	ACN44581	NP_454983	AAO70064	CAR60388	ACH50672	ACF63286	ACF67555	CAR31957	ACF89886
401284-401475	ABX22396	EGE33076	CAR36300	AET54885	ACH77301	EGE28436	EFZ05029	AAX64336	BAJ35394	AEF06320	CBW16484	ADX16135	CBG23468	ACY86980	AAL19343	ABX68562	AAV78219	ACN44582	NP_454984	AAO70063	CAR60387	ACH51443	ACF62430	ACF66582	CAR31958	ACF92911
402477-402761	ABX22394	EGE33078	CAR36302	AET54883	ACH75323	EGE28438	EFZ05031	AAX64338	BAJ35396	AEF06322	CBW16486	ADX16137	CBG23470	ACY86982	AAL19345	ABX68560	AAV78217	ACN44584	NP_454986	AAO70062	CAR60385	ACH48989	ACF63524	ACF69926	CAR31960	ACF92163
c403709-402798	ABX22392	EGE33079	CAR36303	AET54882	ACH74832	EGE28439	EFZ05032	AAX64339	BAJ35397	AEF06323	CBW16487	ADX16138	CBG23471	ACY86983	AAL19346	ABX68559	AAV78216	ACN44585	NP_454987	AAO70061	CAR60384	ACH49069	ACF64557	ACF69407	CAR31961	ACF91615
403834-404742	ABX22393	EGE33080	CAR36304	AET54881	ACH74304	EGE28440	EFZ05033	AAX64340	BAJ35398	AEF06324	CBW16488	ADX16139	CBG23472	ACY86985	AAL19347	ABX68558	AAV78215	ACN44586	NP_454988	AAO70060	CAR60383	ACH48712	ACF64206	ACF68903	CAR31962	ACF91142
c409238-406098	ABX22390	EGE33082	CAR36306	AET54879	ACH77321	EGE28442	EFZ05035	AAX64342	BAJ35401	AEF06326	CBW16490	ADX16141	CBG23474	ACY86987	AAL19349	ABX68556	AAV78213	ACN44588	NP_454989	AAO70059	CAR60381	ACH48729	ACF65609	ACF66206	CAR31964	ACF90081
c410437-409235	ABX22389	EGE33083	CAR36307	AET54878	ACH76923	EGE28443	EFZ05036	AAX64343	BAJ35402	AEF06327	CBW16491	ADX16142	CBG23475	ACY86988	AAL19350	ABX68555	AAV78212	ACN44589	NP_454990	AAO70058	CAR60380	ACH50409	ACF63643	ACF68062	CAR31965	ACF89602
410652-411341	ABX22388	EGE33085	CAR36308	AET54876	ACH76305	EGE28444	EFZ05038	AAX64344	BAJ35404	AEF06328	CBW16492	ADX16144	CBG23476	ACY86990	AAL19351	ABX68553	AAV78211	ACN44591	NP_454991	AAO70057	CAR60379	ACH51908	ACF64670	ACF69483	CAR31966	ACF91439
411413-412708	ABX22387	EGE33086	CAR36309	AET54875	ACH75387	EGE28445	EFZ05039	AAX64345	BAJ35405	AEF06329	CBW16493	ADX16145	CBG23477	ACY86991	AAL19352	ABX68551	AAV78210	ACN44592	NP_454992	AAO70056	CAR60378	ACH51286	ACF61212	ACF66926	CAR31967	ACF91802
413117-414436	ABX22384	EGE33087	CAR36310	AET54873	ACH76966	EGE28447	EFZ05041	AAX64348	BAJ35406	AEF06330	CBW16494	ADX16147	CBG23478	ACY86993	AAL19353	ABX68549	AAV78209	ACN44593	NP_454993	AAO70055	CAR60377	ACH52191	ACF64398	ACF66394	CAR31968	ACF90125
c418546-417944	ABX22382	EGE33090	CAR36313	AET54870	ACH75802	EGE28450	EFZ05044	AAX64350	BAJ35409	AEF06333	CBW16497	ADX16150	CBG23481	ACY86996	AAL19356	ABX68546	AAV78206	ACN44596	NP_454997	AAO70051	CAR60374	ACH49697	ACF61696	ACF67824	CAR31971	ACF92489
c419334-418753	ABX22381	EGE33091	CAR36314	AET54869	ACH74541	EGE28451	EFZ05045	AAX64351	BAJ35410	AEF06334	CBW16498	ADX16151	CBG23482	ACY86997	AAL19357	ABX68545	AAV78205	ACN44597	NP_454998	AAO70050	CAR60373	ACH50211	ACF62353	ACF69952	CAR31972	ACF93105
419686-420750	ABX22380	EGE33092	CAR36315	AET54868	ACH77259	EGE28452	EFZ05046	AAX64352	BAJ35411	AEF06335	CBW16499	ADX16152	CBG23483	ACY86998	AAL19358	ABX68544	AAV78204	ACN44598	NP_454999	AAO70049	CAR60372	ACH49541	ACF64704	ACF68315	CAR31973	ACF88719
420960-422087	ABX22379	EGE33093	CAR36316	AET54867	ACH77990	EGE28453	EFZ05047	AAX64353	BAJ35412	AEF06336	CBW16500	ADX16153	CBG23484	ACY87000	AAL19359	ABX68542	AAV78203	ACN44599	NP_455000	AAO70048	CAR60371	ACH49943	ACF63460	ACF66259	CAR31974	ACF91617
422110-422442	ABX22378	EGE33094	CAR36317	AET54866	ACH76237	EGE28454	EFZ05048	AAX64354	BAJ35413	AEF06337	CBW16501	ADX16154	CBG23485	ACY87001	AAL19360	ABX68541	AAV78202	ACN44600	NP_455001	AAO70047	CAR60370	ACH52843	ACF63751	ACF67001	CAR31975	ACF91217
422470-424317	ABX22377	EGE33095	CAR36318	AET54865	ACH74855	EGE28455	EFZ05049	AAX64355	BAJ35414	AEF06338	CBW16502	ADX16155	CBG23486	ACY87002	AAL19361	ABX68540	AAV78201	ACN44601	NP_455002	AAO70046	CAR60369	ACH48640	ACF64272	ACF70365	CAR31976	ACF89195
424328-425299	ABX22376	EGE33096	CAR36319	AET54864	ACH77884	EGE28456	EFZ05050	AAX64356	BAJ35415	AEF06339	CBW16503	ADX16156	CBG23487	ACY87003	AAL19362	ABX68539	AAV78200	ACN44602	NP_455003	AAO70045	CAR60368	ACH51931	ACF62741	ACF66200	CAR31977	ACF93029
c426680-425817	ABX22374	EGE33101	CAR36323	AET54859	ACH73823	EGE28459	EFZ05055	AAX64360	BAJ35420	AEF06344	CBW16507	ADX16161	CBG23492	ACY87008	AAL19367	ABX68532	AAV78195	ACN44607	NP_455008	AAO70040	CAR60362	ACH51507	ACF63653	ACF68587	CAR31981	ACF92890
c427517-426978	ABX22371	EGE33102	CAR36324	AET54857	ACH75046	EGE28460	EFZ05056	AAX64361	BAJ35421	AEF06345	CBW16508	ADX16162	CBG23493	ACY87009	AAL19368	ABX68531	AAV78194	ACN44608	NP_455009	AAO70039	CAR60361	ACH51018	ACF64379	ACF67307	CAR31982	ACF89999
428121-429224	ABX22369	EGE33105	CAR36326	AET54854	ACH76402	EGE28463	EFZ05059	AAX64363	BAJ35423	AEF06347	CBW16510	ADX16165	CBG23495	ACY87012	AAL19370	ABX68528	AAV78192	ACN44611	NP_455010	AAO70037	CAR60359	ACH49945	ACF61247	ACF67611	CAR31984	ACF89243
429313-429783	ABX22368	EGE33106	CAR36327	AET54853	ACH76771	EGE28464	EFZ05060	AAX64364	BAJ35424	AEF06348	CBW16511	ADX16166	CBG23496	ACY87013	AAL19371	ABX68527	AAV78191	ACN44612	NP_455011	AAO70036	CAR60358	ACH49604	ACF61741	ACF66041	CAR31985	ACF88717
429804-430223	ABX22367	EGE33107	CAR36328	AET54852	ACH74879	EGE28465	EFZ05061	AAX64365	BAJ35425	AEF06349	CBW16512	ADX16167	CBG23497	ACY87014	AAL19372	ABX68526	AAV78190	ACN44613	NP_455012	AAO70035	CAR60357	ACH50916	ACF63888	ACF67753	CAR31986	ACF90558
430302-431279	ABX22366	EGE33108	CAR36329	AET54851	ACH75090	EGE28466	EFZ05062	AAX64366	BAJ35426	AEF06350	CBW16513	ADX16168	CBG23498	ACY87015	AAL19373	ABX68525	AAV78189	ACN44614	NP_455013	AAO70034	CAR60356	ACH50617	ACF64480	ACF69797	CAR31987	ACF90048
431257-431772	ABX22365	EGE33109	CAR36330	AET54850	ACH77955	EGE28467	EFZ05063	AAX64367	BAJ35427	AEF06351	CBW16514	ADX16169	CBG23499	ACY87016	AAL19374	ABX68524	AAV78188	ACN44615	NP_455014	AAO70033	CAR60355	ACH51010	ACF64857	ACF66705	CAR31988	ACF91754
c434786-432924	ABX22364	EGE33111	CAR36332	AET54848	ACH77454	EGE28469	EFZ05065	AAX64369	BAJ35429	AEF06353	CBW16516	ADX16171	CBG23501	ACY87019	AAL19376	ABX68522	AAV78186	ACN44617	NP_455016	AAO70031	CAR60353	ACH50721	ACF62045	ACF70423	CAR31990	ACF93019
c435709-434810	ABX22363	EGE33112	CAR36333	AET54847	ACH78084	EGE28470	EFZ05066	AAX64370	BAJ35430	AEF06354	CBW16517	ADX16172	CBG23502	ACY87020	AAL19377	ABX68521	AAV78185	ACN44618	NP_455017	AAO70030	CAR60352	ACH49855	ACF64734	ACF69008	CAR31991	ACF92515
c435952-435710	ABX22362	EGE33113	CAR36334	AET54846	ACH73683	EGE28471	EFZ05067	AAX64371	BAJ35431	AEF06355	CBW16518	ADX16173	CBG23503	ACY87021	AAL19378	ABX68520	AAV78184	ACN44619	NP_455018	AAO70029	CAR60351	ACH51353	ACF63041	ACF68377	CAR31992	ACF92443
436162-437610	ABX22361	EGE33114	CAR36335	AET54845	ACH74329	EGE28472	EFZ05068	AAX64372	BAJ35432	AEF06356	CBW16519	ADX16174	CBG23504	ACY87022	AAL19379	ABX68519	AAV78183	ACN44620	NP_455019	AAO70028	CAR60350	ACH51661	ACF65434	ACF67201	CAR31993	ACF89796
c439169-438258	ABX22359	EGE33123	CAR36344	AET54836	ACH75468	EGE28481	EFZ05077	AAX64381	BAJ35440	AEF06364	CBW16527	ADX16182	CBG23512	ACY87031	AAL19387	ABX68509	AAV78174	ACN44627	NP_455028	AAO70019	CAR60341	ACH51455	ACF61897	ACF67418	CAR32002	ACF90304
439342-439833	ABX22358	EGE33124	CAR36345	AET54835	ACH74969	EGE28482	EFZ05078	AAX64382	BAJ35442	AEF06366	CBW16529	ADX16184	CBG23514	ACY87033	AAL19389	ABX68508	AAV78173	ACN44629	NP_455029	AAO70018	CAR60340	ACH50528	ACF61370	ACF67583	CAR32003	ACF89361
c441247-439883	ABX22357	EGE33125	CAR36346	AET54834	ACH76879	EGE28483	EFZ05079	AAX64383	BAJ35443	AEF06367	CBW16530	ADX16185	CBG23515	ACY87034	AAL19390	ABX68507	AAV78172	ACN44630	NP_455030	AAO70017	CAR60339	ACH48636	ACF61603	ACF65899	CAR32004	ACF88723
c443840-442950	ABX22354	EGE33128	CAR36349	AET54832	ACH73681	EGE28486	EFZ05083	AAX64387	BAJ35446	AEF06371	CBW16534	ADX16188	CBG23519	ACY87037	AAL19394	ABX68503	AAV78168	ACN44634	NP_455036	AAO70011	CAR60335	ACH51292	ACF63894	ACF70271	CAR32007	ACF92586
c444181-443852	ABX22353	EGE33129	CAR36350	AET54831	ACH75510	EGE28487	EFZ05084	AAX64388	BAJ35447	AEF06372	CBW16535	ADX16189	CBG23520	ACY87038	AAL19395	ABX68502	AAV78167	ACN44635	NP_455037	AAO70010	CAR60334	ACH51826	ACF65375	ACF69111	CAR32008	ACF92089
c444795-444181	ABX22352	EGE33130	CAR36351	AET54830	ACH75015	EGE28488	EFZ05085	AAX64389	BAJ35448	AEF06373	CBW16536	ADX16190	CBG23521	ACY87039	AAL19396	ABX68501	AAV78166	ACN44636	NP_455038	AAO70009	CAR60333	ACH52291	ACF64961	ACF69208	CAR32009	ACF91595
c446776-444785	ABX22351	EGE33131	CAR36352	AET54829	ACH76725	EGE28489	EFZ05086	AAX64390	BAJ35449	AEF06374	CBW16537	ADX16191	CBG23522	ACY87040	AAL19397	ABX68500	AAV78165	ACN44637	NP_455039	AAO70008	CAR60332	ACH51237	ACF61716	ACF67385	CAR32010	ACF91172
c447743-446787	ABX22350	EGE33132	CAR36353	AET54828	ACH75509	EGE28490	EFZ05087	AAX64391	BAJ35450	AEF06375	CBW16538	ADX16192	CBG23523	ACY87041	AAL19398	ABX68499	AAV78164	ACN44638	NP_455040	AAO70007	CAR60331	ACH51869	ACF61192	ACF67039	CAR32011	ACF88994
c449670-448195	ABX22349	EGE33133	CAR36354	AET54826	ACH77479	EGE28492	EFZ05088	AAX64392	BAJ35451	AEF06376	CBW16539	ADX16194	CBG23524	ACY87042	AAL19399	ABX68497	AAV78163	ACN44640	NP_455041	AAO70006	CAR60330	ACH52880	ACF64972	ACF68969	CAR32012	ACF92613
451261-452559	ABX22346	EGE33136	CAR36357	AET54822	ACH76889	EGE28495	EFZ05091	AAX64395	BAJ35454	AEF06379	CBW16542	ADX16197	CBG23527	ACY87047	AAL19402	ABX68492	AAV78160	ACN44642	NP_455044	AAO70003	CAR60327	ACH50314	ACF62311	ACF66619	CAR32015	ACF92438
452806-453429	ABX22345	EGE33137	CAR36358	AET54821	ACH74486	EGE28496	EFZ05092	AAX64396	BAJ35455	AEF06380	CBW16543	ADX16198	CBG23528	ACY87048	AAL19403	ABX68491	AAV78159	ACN44643	NP_455045	AAO70002	CAR60326	ACH50858	ACF62831	ACF69880	CAR32016	ACF89178
453556-454827	ABX22344	EGE33138	CAR36359	AET54820	ACH74407	EGE28497	EFZ05093	AAX64397	BAJ35456	AEF06381	CBW16544	ADX16199	CBG23529	ACY87050	AAL19404	ABX68489	AAV78158	ACN44644	NP_455046	AAO70001	CAR60325	ACH51872	ACF64520	ACF70005	CAR32017	ACF89543
455013-457367	ABX22343	EGE33139	CAR36360	AET54819	ACH76248	EGE28498	EFZ05094	AAX64398	BAJ35457	AEF06382	CBW16545	ADX16200	CBG23530	ACY87051	AAL19405	ABX68487	AAV78157	ACN44645	NP_455047	AAO70000	CAR60324	ACH49660	ACF65009	ACF69096	CAR32018	ACF90085
457576-457848	ABX22342	EGE33140	CAR36361	AET54818	ACH78036	EGE28499	EFZ05095	AAX64399	BAJ35458	AEF06383	CBW16546	ADX16201	CBG23531	ACY87052	AAL19406	ABX68486	AAV78156	ACN44646	NP_455048	AAO69999	CAR60323	ACH50393	ACF65530	ACF67582	CAR32019	ACF90569
458140-460011	ABX22341	EGE33141	CAR36362	AET54817	ACH76496	EGE28500	EFZ05096	AAX64400	BAJ35459	AEF06384	CBW16547	ADX16202	CBG23532	ACY87054	AAL19407	ABX68485	AAV78155	ACN44647	NP_455049	AAO69998	CAR60322	ACH49645	ACF61339	ACF67272	CAR32020	ACF92614
460161-460535	ABX22340	EGE33142	CAR36363	AET54816	ACH75993	EGE28501	EFZ05097	AAX64401	BAJ35460	AEF06385	CBW16548	ADX16203	CBG23533	ACY87055	AAL19408	ABX68484	AAV78154	ACN44648	NP_455050	AAO69997	CAR60321	ACH50133	ACF65584	ACF67811	CAR32021	ACF91041
c461843-461148	ABX22338	EGE33143	CAR36365	AET54813	ACH75258	EGE28503	EFZ05099	AAX64403	BAJ35462	AEF06387	CBW16550	ADX16205	CBG23535	ACY87057	AAL19410	ABX68481	AAV78152	ACN44650	NP_455052	AAO69995	CAR60319	ACH48760	ACF64397	ACF66266	CAR32023	ACF89764
463708-464526	ABX22336	EGE33145	CAR36367	AET54811	ACH77552	EGE28504	EFZ05101	AAX64405	BAJ35464	AEF06389	CBW16552	ADX16207	CBG23537	ACY87059	AAL19412	ABX68479	AAV78150	ACN44652	NP_455054	AAO69993	CAR60317	ACH52102	ACF63004	ACF69491	CAR32025	ACF88987
c465634-464579	ABX22334	EGE33146	CAR36368	AET54810	ACH77047	EGE28505	EFZ05102	AAX64406	BAJ35465	AEF06391	CBW16553	ADX16208	CBG23538	ACY87060	AAL19413	ABX68478	AAV78149	ACN44653	NP_455056	AAO69991	CAR60316	ACH51454	ACF62494	ACF68998	CAR32026	ACF92636
468011-469792	ABX22332	EGE33149	CAR36371	AET54807	ACH73961	EGE28508	EFZ05105	AAX64409	BAJ35468	AEF06394	CBW16556	ADX16211	CBG23541	ACY87063	AAL19416	ABX68475	AAV78146	ACN44655	NP_455059	AAO69988	CAR60313	ACH48680	ACF65098	ACF67575	CAR32029	ACF92038
470377-471663	ABX22329	EGE33151	CAR36373	AET54804	ACH77117	EGE28510	EFZ05108	AAX64412	BAJ35470	AEF06396	CBW16558	ADX16213	CBG23543	ACY87065	AAL19418	ABX68472	AAV78144	ACN44658	NP_455061	AAO69986	CAR60311	ACH49165	ACF64916	ACF66214	CAR32031	ACF90064
c472646-471786	ABX22328	EGE33152	CAR36374	AET54803	ACH74662	EGE28511	EFZ05109	AAX64413	BAJ35471	AEF06397	CBW16559	ADX16214	CBG23544	ACY87066	AAL19419	ABX68471	AAV78143	ACN44659	NP_455062	AAO69985	CAR60310	ACH48671	ACF62015	ACF68657	CAR32032	ACF90828
472861-473430	ABX22327	EGE33153	CAR36375	AET54802	ACH77407	EGE28512	EFZ05110	AAX64414	BAJ35472	AEF06398	CBW16560	ADX16215	CBG23545	ACY87067	AAL19420	ABX68470	AAV78142	ACN44660	NP_455063	AAO69984	CAR60309	ACH52239	ACF61165	ACF70343	CAR32033	ACF89709
c475641-474091	ABX22325	EGE33155	CAR36377	AET54800	ACH74515	EGE28513	EFZ05112	AAX64416	BAJ35474	AEF06400	CBW16562	ADX16217	CBG23547	ACY87069	AAL19422	ABX68468	AAV78140	ACN44662	NP_455065	AAO69982	CAR60307	ACH51213	ACF62425	ACF69767	CAR32035	ACF88828
475846-476106	ABX22324	EGE33156	CAR36378	AET54799	ACH75050	EGE28514	EFZ05113	AAX64417	BAJ35475	AEF06401	CBW16563	ADX16218	CBG23548	ACY87070	AAL19423	ABX68467	AAV78139	ACN44663	NP_455066	AAO69981	CAR60306	ACH50294	ACF64078	ACF65999	CAR32036	ACF90497
c477444-476893	ABX22322	EGE33159	CAR36381	AET54797	ACH76004	EGE28517	EFZ05116	AAX64420	BAJ35478	AEF06404	CBW16566	ADX16221	CBG23551	ACY87073	AAL19426	ABX68464	AAV78136	ACN44666	NP_455069	AAO69978	CAR60303	ACH51365	ACF61983	ACF68721	CAR32039	ACF92597
c477841-477623	ABX22321	EGE33160	CAR36382	AET54796	ACH74017	EGE28518	EFZ05117	AAX64421	BAJ35479	AEF06405	CBW16567	ADX16222	CBG23552	ACY87074	AAL19427	ABX68463	AAV78135	ACN44667	NP_455070	AAO69977	CAR60302	ACH49694	ACF62240	ACF70279	CAR32040	ACF93072
c478243-477869	ABX22320	EGE33161	CAR36383	AET54795	ACH74734	EGE28519	EFZ05118	AAX64422	BAJ35480	AEF06406	CBW16568	ADX16223	CBG23553	ACY87075	AAL19428	ABX68462	AAV78134	ACN44668	NP_455071	AAO69976	CAR60301	ACH50086	ACF62750	ACF69635	CAR32041	ACF91697
c481888-478739	ABX22319	EGE33162	CAR36384	AET54794	ACH77989	EGE28520	EFZ05119	AAX64423	BAJ35481	AEF06407	CBW16569	ADX16224	CBG23554	ACY87076	AAL19429	ABX68461	AAV78133	ACN44669	NP_455072	AAO69975	CAR60300	ACH50704	ACF65571	ACF67939	CAR32042	ACF91101
c483104-481911	ABX22318	EGE33163	CAR36385	AET54793	ACH73953	EGE28521	EFZ05120	AAX64424	BAJ35482	AEF06408	CBW16570	ADX16225	CBG23555	ACY87077	AAL19430	ABX68460	AAV78132	ACN44670	NP_455073	AAO69974	CAR60299	ACH49410	ACF63786	ACF66392	CAR32043	ACF89960
484019-487381	ABX22315	EGE33165	CAR36387	AET54790	ACH73859	EGE28523	EFZ05121	AAX64425	BAJ35484	AEF06410	CBW16572	ADX16227	CBG23557	ACY87080	AAL19432	ABX68457	AAV78130	ACN44672	NP_455075	AAO69972	CAR60297	ACH52902	ACF64988	ACF67079	CAR32045	ACF91008
c487948-487781	ABX22314	EGE33167	CAR36389	AET54788	ACH77000	EGE28525	EFZ05123	AAX64427	BAJ35486	AEF06412	CBW16574	ADX16229	CBG23559	ACY87082	AAL19434	ABX68455	AAV78128	ACN44674	NP_455077	AAO69970	CAR60295	ACH49736	ACF61806	ACF66212	CAR32047	ACF91975
489087-489638	ABX22311	EGE33170	CAR36392	AET54785	ACH75029	EGE28528	EFZ05126	AAX64430	BAJ35489	AEF06415	CBW16576	ADX16232	CBG23562	ACY87085	AAL19437	ABX68451	AAV78125	ACN44677	NP_455079	AAO69968	CAR60292	ACH50995	ACF62460	ACF68071	CAR32050	ACF89128
491730-492059	ABX22310	EGE33172	CAR36394	AET54783	ACH74682	EGE28530	EFZ05128	AAX64432	BAJ35491	AEF06417	CBW16578	ADX16234	CBG23564	ACY87087	AAL19439	ABX68449	AAV78123	ACN44679	NP_455081	AAO69966	CAR60290	ACH49940	ACF63852	ACF66664	CAR32052	ACF90168
492059-492664	ABX22309	EGE33173	CAR36395	AET54782	ACH75315	EGE28531	EFZ05129	AAX64433	BAJ35492	AEF06418	CBW16579	ADX16235	CBG23565	ACY87088	AAL19440	ABX68448	AAV78122	ACN44680	NP_455082	AAO69965	CAR60289	ACH49447	ACF63215	ACF67294	CAR32053	ACF90331
492774-494648	ABX22308	EGE33174	CAR36396	AET54781	ACH73798	EGE28532	EFZ05130	AAX64434	BAJ35493	AEF06419	CBW16580	ADX16236	CBG23566	ACY87089	AAL19441	ABX68447	AAV78121	ACN44681	NP_455083	AAO69964	CAR60288	ACH48866	ACF62873	ACF68826	CAR32054	ACF88696
494870-495514	ABX22307	EGE33175	CAR36397	AET54779	ACH77420	EGE28534	EFZ05131	AAX64435	BAJ35494	AEF06420	CBW16581	ADX16237	CBG23567	ACY87091	AAL19442	ABX68443	AAV78120	ACN44682	NP_455084	AAO69963	CAR60287	ACH51310	ACF63968	ACF65967	CAR32055	ACF92124
495691-496653	ABX22306	EGE33177	CAR36398	AET54777	ACH78048	EGE28536	EFZ05133	AAX64437	BAJ35495	AEF06421	CBW16582	ADX16239	CBG23568	ACY87093	AAL19443	ABX68441	AAV78119	ACN44684	NP_455085	AAO69962	CAR60286	ACH49986	ACF65461	ACF66182	CAR32056	ACF91800
497774-499078	ABX22304	EGE33178	CAR36400	AET54776	ACH76670	EGE28538	EFZ05135	AAX64439	BAJ35497	AEF06423	CBW16584	ADX16241	CBG23570	ACY87095	AAL19445	ABX68439	AAV78117	ACN44686	NP_455087	AAO69960	CAR60284	ACH52869	ACF61928	ACF69524	CAR32058	ACF91894
c500836-499160	ABX22303	EGE33179	CAR36401	AET54775	ACH76062	EGE28539	EFZ05136	AAX64440	BAJ35498	AEF06424	CBW16585	ADX16242	CBG23571	ACY87096	AAL19446	ABX68438	AAV78116	ACN44687	NP_455088	AAO69959	CAR60283	ACH51244	ACF64669	ACF65918	CAR32059	ACF90137
c502271-501051	ABX22301	EGE33180	CAR36402	AET54773	ACH74328	EGE28541	EFZ05137	AAX64441	BAJ35500	AEF06425	CBW16586	ADX16243	CBG23572	ACY87098	AAL19447	ABX68436	AAV78115	ACN44688	NP_455089	AAO69958	CAR60282	ACH52381	ACF63572	ACF66650	CAR32060	ACF89138
c504681-504202	ABX22299	EGE33182	CAR36404	AET54771	ACH75328	EGE28543	EFZ05139	AAX64443	BAJ35502	AEF06427	CBW16588	ADX16245	CBG23574	ACY87100	AAL19449	ABX68434	AAV78113	ACN44690	NP_455090	AAO69957	CAR60280	ACH48548	ACF63603	ACF67662	CAR32062	ACF90031
508450-508866	ABX22296	EGE33186	CAR36408	AET54768	ACH74102	EGE28547	EFZ05142	AAX64446	BAJ35506	AEF06431	CBW16592	ADX16249	CBG23578	ACY87104	AAL19453	ABX68430	AAV78109	ACN44694	NP_455094	AAO69953	CAR60276	ACH49031	ACF62191	ACF66156	CAR32066	ACF92666
c509319-508867	ABX22295	EGE33187	CAR36409	AET54767	ACH75609	EGE28548	EFZ05143	AAX64447	BAJ35507	AEF06432	CBW16593	ADX16250	CBG23579	ACY87105	AAL19454	ABX68429	AAV78108	ACN44695	NP_455095	AAO69952	CAR60275	ACH48578	ACF61433	ACF66318	CAR32067	ACF91784
510380-511057	ABX22293	EGE33189	CAR36411	AET54765	ACH75286	EGE28550	EFZ05145	AAX64449	BAJ35509	AEF06434	CBW16595	ADX16252	CBG23581	ACY87107	AAL19456	ABX68427	AAV78107	ACN44697	NP_455097	AAO69950	CAR60273	ACH52441	ACF64790	ACF68357	CAR32069	ACF90029
511044-511823	ABX22292	EGE33190	CAR36412	AET54764	ACH73661	EGE28551	EFZ05146	AAX64450	BAJ35510	AEF06435	CBW16596	ADX16253	CBG23582	ACY87108	AAL19457	ABX68426	AAV78106	ACN44698	NP_455098	AAO69949	CAR60272	ACH51315	ACF65100	ACF69994	CAR32070	ACF90556
c513597-512827	ABX22290	EGE33191	CAR36414	AET54763	ACH77083	EGE28553	EFZ05148	AAX64452	BAJ35512	AEF06437	CBW16598	ADX16255	CBG23584	ACY87110	AAL19459	ABX68424	AAV78104	ACN44700	NP_455100	AAO69947	CAR60270	ACH50376	ACF61262	ACF69647	CAR32072	ACF89054
c514374-513760	ABX22289	EGE33192	CAR36415	AET54762	ACH77895	EGE28554	EFZ05149	AAX64453	BAJ35513	AEF06438	CBW16599	ADX16256	CBG23585	ACY87111	AAL19460	ABX68422	AAV78103	ACN44701	NP_455101	AAO69946	CAR60269	ACH49851	ACF63200	ACF66043	CAR32073	ACF92925
514345-515031	ABX22288	EGE33193	CAR36416	AET54761	ACH76769	EGE28555	EFZ05150	AAX64454	BAJ35514	AEF06439	CBW16600	ADX16257	CBG23586	ACY87112	AAL19461	ABX68423	AAV78102	ACN44702	NP_455102	AAO69945	CAR60268	ACH51797	ACF62285	ACF68047	CAR32074	ACF92169
c519069-517981	ABX22283	EGE33198	CAR36422	AET54755	ACH74999	EGE28561	EFZ05156	AAX64460	BAJ35521	AEF06445	CBW16606	ADX16263	CBG23592	ACY87120	AAL19467	ABX68414	AAV78096	ACN44708	NP_455108	AAO69939	CAR60262	ACH51639	ACF64292	ACF70373	CAR32080	ACF89002
c520232-519165	ABX22282	EGE33215	CAR36441	AET54737	ACH76331	EGE28581	EFZ05175	AAX64478	BAJ35540	AEF06465	CBW16625	ADX16283	CBG23610	ACY87140	AAL19487	ABX68394	AAV78079	ACN44727	NP_455125	AAO69922	CAR60243	ACH51476	ACF61116	ACF66643	CAR32099	ACF91372
c520738-520229	ABX22281	EGE33216	CAR36442	AET54736	ACH77968	EGE28582	EFZ05176	AAX64479	BAJ35541	AEF06466	CBW16626	ADX16284	CBG23611	ACY87141	AAL19488	ABX68393	AAV78078	ACN44728	NP_455126	AAO69921	CAR60242	ACH51027	ACF61793	ACF67003	CAR32100	ACF92994
c521580-520858	ABX22279	EGE33217	CAR36443	AET54735	ACH77893	EGE28583	EFZ05177	AAX64480	BAJ35542	AEF06467	CBW16627	ADX16285	CBG23612	ACY87142	AAL19489	ABX68392	AAV78077	ACN44729	NP_455127	AAO69920	CAR60241	ACH48829	ACF62590	ACF67673	CAR32101	ACF92919
c522077-521583	ABX22278	EGE33218	CAR36444	AET54734	ACH77394	EGE28584	EFZ05178	AAX64481	BAJ35543	AEF06468	CBW16628	ADX16286	CBG23613	ACY87143	AAL19490	ABX68391	AAV78076	ACN44730	NP_455128	AAO69919	CAR60240	ACH50662	ACF62105	ACF69646	CAR32102	ACF92424
522251-523636	ABX22277	EGE33219	CAR36445	AET54733	ACH73760	EGE28585	EFZ05179	AAX64482	BAJ35544	AEF06469	CBW16629	ADX16287	CBG23614	ACY87144	AAL19491	ABX68390	AAV78075	ACN44731	NP_455129	AAO69918	CAR60239	ACH52504	ACF61704	ACF70231	CAR32103	ACF88791
c523958-523746	ABX22276	EGE33223	CAR36449	AET54729	ACH77905	EGE28589	EFZ05183	AAX64486	BAJ35548	AEF06473	CBW16633	ADX16291	CBG23618	ACY87148	AAL19495	ABX68386	AAV78073	ACN44735	NP_455131	AAO69916	CAR60237	ACH49015	ACF64365	ACF66020	CAR32107	ACF92931
c524826-523960	ABX22274	EGE33224	CAR36450	AET54728	ACH77265	EGE28590	EFZ05184	AAX64487	BAJ35549	AEF06474	CBW16634	ADX16292	CBG23619	ACY87149	AAL19496	ABX68385	AAV78072	ACN44736	NP_455132	AAO69915	CAR60236	ACH49385	ACF63442	ACF69751	CAR32108	ACF92301
534937-536262	ABX22238	EGE33240	CAR36471	AET54708	ACH76901	EGE28662	EFZ05206	AAX64507	BAJ35569	AEF06493	CBW16652	ADX16310	CBG23638	ACY87170	AAL19515	ABX68360	AAV78055	ACN44760	NP_455147	AAO69899	CAR60215	ACH50361	ACF64346	ACF68055	CAR32128	ACF92853
536420-536656	ABX22236	EGE33241	CAR36472	AET54707	ACH74830	EGE28663	EFZ05207	AAX64508	BAJ35570	AEF06494	CBW16653	ADX16311	CBG23639	ACY87172	AAL19516	ABX68359	AAV78054	ACN44761	NP_455148	AAO69898	CAR60214	ACH52344	ACF61799	ACF67734	CAR32129	ACF89288
536668-537228	ABX22235	EGE33242	CAR36473	AET54706	ACH75318	EGE28664	EFZ05208	AAX64509	BAJ35571	AEF06495	CBW16654	ADX16312	CBG23640	ACY87173	AAL19517	ABX68357	AAV78053	ACN44762	NP_455149	AAO69897	CAR60213	ACH49317	ACF61157	ACF67064	CAR32130	ACF91610
c538499-537324	ABX22234	EGE33243	CAR36474	AET54705	ACH74864	EGE28665	EFZ05209	AAX64510	BAJ35572	AEF06496	CBW16655	ADX16313	CBG23641	ACY87174	AAL19518	ABX68356	AAV78052	ACN44763	NP_455151	AAO69895	CAR60212	ACH52488	ACF65012	ACF68980	CAR32131	ACF91143
538825-540219	ABX22233	EGE33244	CAR36475	AET54704	ACH75348	EGE28666	EFZ05210	AAX64511	BAJ35573	AEF06497	CBW16656	ADX16314	CBG23642	ACY87175	AAL19519	ABX68355	AAV78051	ACN44764	NP_455152	AAO69894	CAR60211	ACH52955	ACF63754	ACF68328	CAR32132	ACF92599
c541508-540261	ABX22232	EGE33245	CAR36476	AET54703	ACH73842	EGE28667	EFZ05211	AAX64512	BAJ35574	AEF06498	CBW16657	ADX16315	CBG23643	ACY87176	AAL19520	ABX68354	AAV78050	ACN44765	NP_455153	AAO69893	CAR60210	ACH51581	ACF63563	ACF70367	CAR32133	ACF92140
c553370-552789	ABX22220	EGE33249	CAR36480	AET54698	ACH74049	EGE28671	EFZ05216	AAX64517	BAJ35585	AEF06509	CBW16668	ADX16326	CBG23654	ACY87188	AAL19531	ABX68348	AAV78046	ACN44770	NP_455157	AAO69889	CAR60206	ACH50230	ACF65202	ACF69463	CAR32137	ACF92414
553661-554002	ABX22219	EGE33250	CAR36481	AET54697	ACH75709	EGE28672	EFZ05217	AAX64518	BAJ35586	AEF06510	CBW16669	ADX16327	CBG23655	ACY87190	AAL19532	ABX68347	AAV78045	ACN44771	NP_455158	AAO69888	CAR60205	ACH51861	ACF64700	ACF69811	CAR32138	ACF90422
c555440-554322	ABX22216	EGE33252	CAR36483	AET54695	ACH76073	EGE28674	EFZ05219	AAX64520	BAJ35588	AEF06512	CBW16671	ADX16329	CBG23657	ACY87192	AAL19534	ABX68345	AAV78043	ACN44773	NP_455160	AAO69886	CAR60204	ACH49509	ACF61847	ACF68796	CAR32140	ACF89400
c556157-555468	ABX22215	EGE33253	CAR36484	AET54694	ACH77666	EGE28675	EFZ05220	AAX64521	BAJ35589	AEF06513	CBW16672	ADX16330	CBG23658	ACY87193	AAL19535	ABX68344	AAV78042	ACN44774	NP_455161	AAO69885	CAR60203	ACH48966	ACF61353	ACF67491	CAR32141	ACF89765
c558460-556205	ABX22214	EGE33254	CAR36485	AET54693	ACH77445	EGE28676	EFZ05221	AAX64522	BAJ35590	AEF06514	CBW16673	ADX16331	CBG23659	ACY87194	AAL19536	ABX68343	AAV78041	ACN44775	NP_455162	AAO69884	CAR60202	ACH50512	ACF63135	ACF68133	CAR32142	ACF91778
558650-559864	ABX22213	EGE33255	CAR36486	AET54691	ACH77123	EGE28677	EFZ05222	AAX64523	BAJ35591	AEF06515	CBW16674	ADX16332	CBG23660	ACY87196	AAL19537	ABX68341	AAV78040	ACN44776	NP_455163	AAO69883	CAR60201	ACH50027	ACF62606	ACF66687	CAR32143	ACF92185
559895-560113	ABX22212	EGE33256	CAR36487	AET54690	ACH74500	EGE28678	EFZ05223	AAX64524	BAJ35592	AEF06516	CBW16675	ADX16333	CBG23661	ACY87197	AAL19538	ABX68340	AAV78039	ACN44777	NP_455164	AAO69882	CAR60200	ACH50187	ACF64423	ACF66731	CAR32144	ACF90811
560110-563994	ABX22211	EGE33257	CAR36488	AET54689	ACH74115	EGE28679	EFZ05224	AAX64525	BAJ35593	AEF06517	CBW16676	ADX16334	CBG23662	ACY87198	AAL19539	ABX68339	AAV78038	ACN44778	NP_455165	AAO69881	CAR60199	ACH48526	ACF64908	ACF69451	CAR32145	ACF91313
c566228-565434	ABX22209	EGE33259	CAR36490	AET54687	ACH75434	EGE28681	EFZ05226	AAX64527	BAJ35595	AEF06519	CBW16678	ADX16336	CBG23664	ACY87200	AAL19541	ABX68337	AAV78036	ACN44780	NP_455166	AAO69880	CAR60197	ACH52009	ACF61612	ACF70452	CAR32147	ACF89690
c567214-566225	ABX22208	EGE33260	CAR36491	AET54686	ACH74795	EGE28682	EFZ05227	AAX64528	BAJ35596	AEF06520	CBW16679	ADX16337	CBG23665	ACY87201	AAL19542	ABX68336	AAV78035	ACN44781	NP_455167	AAO69879	CAR60196	ACH52812	ACF61136	ACF68626	CAR32148	ACF92758
c568221-567214	ABX22207	EGE33261	CAR36492	AET54685	ACH76642	EGE28683	EFZ05228	AAX64529	BAJ35597	AEF06521	CBW16680	ADX16338	CBG23666	ACY87202	AAL19543	ABX68335	AAV78034	ACN44782	NP_455168	AAO69878	CAR60195	ACH51682	ACF62894	ACF66776	CAR32149	ACF92286
568332-569576	ABX22206	EGE33262	CAR36493	AET54684	ACH76016	EGE28684	EFZ05229	AAX64530	BAJ35598	AEF06522	CBW16681	ADX16339	CBG23667	ACY87203	AAL19544	ABX68334	AAV78033	ACN44783	NP_455169	AAO69877	CAR60194	ACH51778	ACF63209	ACF69605	CAR32150	ACF89505
c570594-569638	ABX22205	EGE33264	CAR36494	AET54683	ACH77991	EGE28685	EFZ05230	AAX64531	BAJ35599	AEF06523	CBW16682	ADX16340	CBG23668	ACY87204	AAL19545	ABX68333	AAV78032	ACN44784	NP_455170	AAO69876	CAR60193	ACH49997	ACF65019	ACF69885	CAR32151	ACF89005
570903-572078	ABX22204	EGE33265	CAR36495	AET54682	ACH77512	EGE28686	EFZ05231	AAX64532	BAJ35600	AEF06524	CBW16683	ADX16341	CBG23669	ACY87205	AAL19546	ABX68332	AAV78031	ACN44785	NP_455171	AAO69875	CAR60192	ACH49651	ACF62204	ACF69375	CAR32152	ACF91478
572088-573698	ABX22203	EGE33266	CAR36496	AET54681	ACH76878	EGE28687	EFZ05232	AAX64533	BAJ35601	AEF06525	CBW16684	ADX16342	CBG23670	ACY87206	AAL19547	ABX68331	AAV78030	ACN44786	NP_455172	AAO69874	CAR60191	ACH48976	ACF63485	ACF68832	CAR32153	ACF89883
573712-574569	ABX22202	EGE33267	CAR36497	AET54680	ACH75073	EGE28688	EFZ05233	AAX64534	BAJ35602	AEF06526	CBW16685	ADX16343	CBG23671	ACY87207	AAL19548	ABX68330	AAV78029	ACN44787	NP_455173	AAO69873	CAR60190	ACH51542	ACF65290	ACF68258	CAR32154	ACF91338
574569-575324	ABX22201	EGE33268	CAR36498	AET54679	ACH74760	EGE28689	EFZ05234	AAX64535	BAJ35603	AEF06527	CBW16686	ADX16344	CBG23672	ACY87208	AAL19549	ABX68329	AAV78028	ACN44788	NP_455174	AAO69872	CAR60189	ACH49886	ACF62975	ACF68022	CAR32155	ACF91970
575327-575740	ABX22200	EGE33269	CAR36499	AET54678	ACH74045	EGE28690	EFZ05235	AAX64536	BAJ35604	AEF06528	CBW16687	ADX16345	CBG23673	ACY87209	AAL19550	ABX68328	AAV78027	ACN44789	NP_455175	AAO69871	CAR60188	ACH48467	ACF61219	ACF67354	CAR32156	ACF88819
575922-578027	ABX22199	EGE33270	CAR36500	AET54677	ACH73801	EGE28691	EFZ05236	AAX64537	BAJ35605	AEF06529	CBW16688	ADX16346	CBG23674	ACY87211	AAL19551	ABX68326	AAV78026	ACN44790	NP_455176	AAO69870	CAR60187	ACH49233	ACF62160	ACF69596	CAR32157	ACF92678
578091-578288	ABX22198	EGE33271	CAR36501	AET54676	ACH74336	EGE28692	EFZ05237	AAX64538	BAJ35606	AEF06530	CBW16689	ADX16347	CBG23675	ACY87212	AAL19552	ABX68325	AAV78025	ACN44791	NP_455177	AAO69869	CAR60186	ACH52430	ACF65005	ACF69044	CAR32158	ACF90502
579589-580749	ABX22196	EGE33273	CAR36503	AET54674	ACH75147	EGE28693	EFZ05239	AAX64540	BAJ35608	AEF06532	CBW16691	ADX16349	CBG23677	ACY87214	AAL19554	ABX68323	AAV78023	ACN44793	NP_455179	AAO69867	CAR60184	ACH51667	ACF63496	ACF66249	CAR32160	ACF92389
c581367-580750	ABX22195	EGE33274	CAR36504	AET54673	ACH75662	EGE28694	EFZ05240	AAX64541	BAJ35609	AEF06533	CBW16692	ADX16350	CBG23678	ACY87215	AAL19555	ABX68322	AAV78022	ACN44794	NP_455180	AAO69866	CAR60183	ACH50186	ACF64345	ACF67979	CAR32161	ACF91909
c583647-582743	ABX22193	EGE33276	CAR36506	AET54672	ACH77433	EGE28696	EFZ05242	AAX64543	BAJ35611	AEF06535	CBW16694	ADX16352	CBG23680	ACY87217	AAL19557	ABX68320	AAV78020	ACN44796	NP_455182	AAO69864	CAR60181	ACH50418	ACF62462	ACF69019	CAR32163	ACF92567
585110-585673	ABX22191	EGE33278	CAR36508	AET54670	ACH76468	EGE28697	EFZ05244	AAX64545	BAJ35613	AEF06537	CBW16696	ADX16354	CBG23682	ACY87219	AAL19559	ABX68318	AAV78018	ACN44798	NP_455184	AAO69862	CAR60179	ACH48890	ACF61098	ACF68899	CAR32165	ACF88798
591090-591857	ABX22186	EGE33283	CAR36513	AET54665	ACH77573	EGE28701	EFZ05249	AAX64550	BAJ35618	AEF06541	CBW16701	ADX16359	CBG23687	ACY87224	AAL19564	ABX68313	AAV78013	ACN44803	NP_455190	AAO69856	CAR60174	ACH49756	ACF65006	ACF66505	CAR32170	ACF92901
c592353-591925	ABX22185	EGE33285	CAR36514	AET54663	ACH78077	EGE28703	EFZ05251	AAX64551	BAJ35619	AEF06542	CBW16702	ADX16360	CBG23688	ACY87225	AAL19565	ABX68311	AAV78012	ACN44805	NP_455191	AAO69855	CAR60173	ACH50179	ACF64845	ACF68920	CAR32171	ACF92371
c594310-593900	ABX22182	EGE33287	CAR36516	AET54660	ACH77237	EGE28705	EFZ05252	AAX64552	BAJ35621	AEF06544	CBW16704	ADX16363	CBG23690	ACY87229	AAL19567	ABX68308	AAV78011	ACN44807	NP_455193	AAO69853	CAR60171	ACH51240	ACF63229	ACF69462	CAR32173	ACF90324
c598382-597831	ABX22178	EGE33290	CAR36520	AET54656	ACH75718	EGE28708	EFZ05255	AAX64555	BAJ35625	AEF06548	CBW16708	ADX16367	CBG23694	ACY87233	AAL19571	ABX68304	AAV78007	ACN44810	NP_455197	AAO69849	CAR60167	ACH48626	ACF61100	ACF68744	CAR32177	ACF90146
c600833-599925	ABX22176	EGE33292	CAR36522	AET54654	ACH77228	EGE28710	EFZ05257	AAX64557	BAJ35627	AEF06550	CBW16710	ADX16369	CBG23696	ACY87235	AAL19573	ABX68302	AAV78005	ACN44812	NP_455199	AAO69847	CAR60165	ACH51370	ACF65308	ACF67002	CAR32179	ACF91356
c601126-600830	ABX22175	EGE33293	CAR36523	AET54653	ACH76706	EGE28711	EFZ05258	AAX64558	BAJ35628	AEF06551	CBW16711	ADX16370	CBG23697	ACY87236	AAL19574	ABX68301	AAV78004	ACN44813	NP_455200	AAO69846	CAR60164	ACH51305	ACF65307	ACF69090	CAR32180	ACF91856
c602199-601123	ABX22174	EGE33294	CAR36524	AET54652	ACH73645	EGE28712	EFZ05259	AAX64559	BAJ35629	AEF06552	CBW16712	ADX16371	CBG23698	ACY87237	AAL19575	ABX68300	AAV78003	ACN44814	NP_455201	AAO69845	CAR60163	ACH52821	ACF64774	ACF69508	CAR32181	ACF89625
c606326-604941	ABX22169	EGE33297	CAR36527	AET54647	ACH76680	EGE28715	EFZ05263	AAX64563	BAJ35632	AEF06555	CBW16715	ADX16374	CBG23701	ACY87241	AAL19578	ABX68295	AAV78001	ACN44819	NP_455204	AAO69842	CAR60160	ACH51783	ACF62659	ACF70105	CAR32184	ACF89272
607479-607688	ABX22167	EGE33299	CAR36529	AET54645	ACH76564	EGE28717	EFZ05264	AAX64564	BAJ35634	AEF06557	CBW16717	ADX16376	CBG23703	ACY87244	AAL19580	ABX68292	AAV77999	ACN44821	NP_455206	AAO69840	CAR60158	ACH52716	ACF63386	ACF66734	CAR32186	ACF89778
c608124-607741	ABX22166	EGE33300	CAR36530	AET54644	ACH75919	EGE28718	EFZ05265	AAX64565	BAJ35635	AEF06558	CBW16718	ADX16377	CBG23704	ACY87245	AAL19581	ABX68289	AAV77998	ACN44822	NP_455207	AAO69839	CAR60157	ACH50991	ACF63402	ACF66217	CAR32187	ACF91268
609132-609335	ABX22164	EGE33302	CAR36532	AET54642	ACH77830	EGE28720	EFZ05267	AAX64567	BAJ35637	AEF06560	CBW16720	ADX16379	CBG23706	ACY87248	AAL19583	ABX68287	AAV77996	ACN44824	NP_455208	AAO69838	CAR60155	ACH52814	ACF63403	ACF67121	CAR32189	ACF92254
c610387-609422	ABX22163	EGE33303	CAR36533	AET54641	ACH75228	EGE28721	EFZ05268	AAX64568	BAJ35638	AEF06561	CBW16721	ADX16380	CBG23707	ACY87249	AAL19584	ABX68286	AAV77995	ACN44825	NP_455209	AAO69837	CAR60154	ACH50162	ACF62738	ACF68622	CAR32190	ACF89834
c611546-610593	ABX22162	EGE33304	CAR36534	AET54639	ACH76582	EGE28723	EFZ05269	AAX64569	BAJ35639	AEF06562	CBW16722	ADX16381	CBG23708	ACY87251	AAL19585	ABX68284	AAV77994	ACN44827	NP_455210	AAO69836	CAR60153	ACH51958	ACF61440	ACF66030	CAR32191	ACF91881
c612488-611847	ABX22161	EGE33305	CAR36535	AET54638	ACH76104	EGE28724	EFZ05270	AAX64570	BAJ35640	AEF06563	CBW16723	ADX16382	CBG23709	ACY87253	AAL19586	ABX68282	AAV77993	ACN44828	NP_455211	AAO69835	CAR60152	ACH49279	ACF62618	ACF70016	CAR32192	ACF90328
c612851-612588	ABX22160	EGE33306	CAR36536	AET54637	ACH77564	EGE28725	EFZ05271	AAX64571	BAJ35641	AEF06564	CBW16724	ADX16383	CBG23710	ACY87255	AAL19587	ABX68280	AAV77992	ACN44829	NP_455212	AAO69834	CAR60151	ACH49907	ACF63270	ACF67758	CAR32193	ACF91911
c614170-612959	ABX22159	EGE33307	CAR36537	AET54636	ACH77096	EGE28726	EFZ05272	AAX64572	BAJ35642	AEF06565	CBW16725	ADX16384	CBG23711	ACY87256	AAL19588	ABX68279	AAV77991	ACN44830	NP_455213	AAO69833	CAR60150	ACH51403	ACF61630	ACF67243	CAR32194	ACF91445
c615431-614310	ABX22157	EGE33308	CAR36538	AET54635	ACH78101	EGE28727	EFZ05274	AAX64574	BAJ35643	AEF06566	CBW16726	ADX16385	CBG23712	ACY87258	AAL19589	ABX68278	AAV77990	ACN44831	NP_455214	AAO69832	CAR60149	ACH48593	ACF61155	ACF69730	CAR32195	ACF92267
c616554-615442	ABX22156	EGE33309	CAR36539	AET54634	ACH77385	EGE28728	EFZ05275	AAX64575	BAJ35644	AEF06567	CBW16727	ADX16386	CBG23713	ACY87259	AAL19590	ABX68277	AAV77989	ACN44832	NP_455215	AAO69831	CAR60148	ACH50130	ACF64627	ACF69222	CAR32196	ACF91378
c618458-616557	ABX22155	EGE33310	CAR36540	AET54633	ACH75375	EGE28729	EFZ05276	AAX64576	BAJ35645	AEF06568	CBW16728	ADX16387	CBG23714	ACY87260	AAL19591	ABX68276	AAV77988	ACN44833	NP_455216	AAO69830	CAR60147	ACH49319	ACF64775	ACF70420	CAR32197	ACF89331
c618956-618489	ABX22154	EGE33311	CAR36541	AET54632	ACH76418	EGE28730	EFZ05277	AAX64577	BAJ35646	AEF06569	CBW16729	ADX16388	CBG23715	ACY87261	AAL19592	ABX68275	AAV77987	ACN44834	NP_455217	AAO69829	CAR60146	ACH48804	ACF64871	ACF69905	CAR32198	ACF89988
c619277-618960	ABX22153	EGE33312	CAR36542	AET54631	ACH74371	EGE28731	EFZ05278	AAX64578	BAJ35647	AEF06570	CBW16730	ADX16389	CBG23716	ACY87262	AAL19593	ABX68274	AAV77986	ACN44835	NP_455218	AAO69828	CAR60145	ACH52674	ACF61190	ACF66422	CAR32199	ACF92344
c620759-620118	ABX22150	EGE33315	CAR36545	AET54627	ACH77142	EGE28734	EFZ05281	AAX64581	BAJ35651	AEF06573	CBW16733	ADX16392	CBG23719	ACY87265	AAL19596	ABX68269	AAV77983	ACN44838	NP_455221	AAO69825	CAR60142	ACH49265	ACF62328	ACF69040	CAR32202	ACF91232
c621792-620761	ABX22149	EGE33316	CAR36546	AET54626	ACH76278	EGE28735	EFZ05282	AAX64582	BAJ35652	AEF06574	CBW16734	ADX16393	CBG23720	ACY87266	AAL19597	ABX68268	AAV77982	ACN44839	NP_455222	AAO69824	CAR60141	ACH50269	ACF63916	ACF69177	CAR32203	ACF91387
c622382-621792	ABX22148	EGE33317	CAR36547	AET54625	ACH74134	EGE28736	EFZ05283	AAX64583	BAJ35653	AEF06575	CBW16735	ADX16394	CBG23721	ACY87267	AAL19598	ABX68267	AAV77981	ACN44840	NP_455223	AAO69823	CAR60140	ACH52685	ACF61403	ACF68684	CAR32204	ACF91886
c624979-622397	ABX22147	EGE33318	CAR36548	AET54624	ACH74664	EGE28737	EFZ05284	AAX64584	BAJ35654	AEF06576	CBW16736	ADX16395	CBG23722	ACY87268	AAL19599	ABX68266	AAV77980	ACN44841	NP_455224	AAO69822	CAR60139	ACH52062	ACF65602	ACF70251	CAR32205	ACF89879
625498-625971	ABX22146	EGE33322	CAR36553	AET54619	ACH74852	EGE28741	EFZ05289	AAX64588	BAJ35659	AEF06581	CBW16741	ADX16400	CBG23727	ACY87273	AAL19604	ABX68261	AAV77975	ACN44847	NP_455229	AAO69817	CAR60134	ACH50937	ACF63623	ACF68589	CAR32210	ACF91523
c627001-626066	ABX22145	EGE33329	CAR36561	AET54612	ACH76875	EGE28749	EFZ05296	AAX64595	BAJ35667	AEF06588	CBW16749	ADX16408	CBG23735	ACY87280	AAL19612	ABX68253	AAV77973	ACN44853	NP_455230	AAO69816	CAR60132	ACH52647	ACF64883	ACF65867	CAR32218	ACF90229
c627843-627118	ABX22144	EGE33330	CAR36562	AET54611	ACH78045	EGE28750	EFZ05297	AAX64596	BAJ35668	AEF06589	CBW16750	ADX16409	CBG23736	ACY87281	AAL19613	ABX68252	AAV77972	ACN44854	NP_455231	AAO69815	CAR60131	ACH52156	ACF65506	ACF66487	CAR32219	ACF90860
c628517-627843	ABX22143	EGE33331	CAR36563	AET54610	ACH77531	EGE28751	EFZ05298	AAX64597	BAJ35669	AEF06590	CBW16751	ADX16410	CBG23737	ACY87282	AAL19614	ABX68251	AAV77971	ACN44855	NP_455232	AAO69814	CAR60130	ACH48779	ACF63821	ACF69030	CAR32220	ACF93100
c632243-630705	ABX22140	EGE33333	CAR36566	AET54607	ACH76702	EGE28754	EFZ05301	AAX64600	BAJ35672	AEF06593	CBW16754	ADX16413	CBG23740	ACY87286	AAL19617	ABX68248	AAV77968	ACN44858	NP_455235	AAO69811	CAR60127	ACH49052	ACF61290	ACF66541	CAR32223	ACF93001
c633145-632267	ABX22139	EGE33334	CAR36567	AET54606	ACH76225	EGE28755	EFZ05302	AAX64601	BAJ35673	AEF06594	CBW16755	ADX16414	CBG23741	ACY87287	AAL19618	ABX68247	AAV77967	ACN44859	NP_455236	AAO69810	CAR60126	ACH50240	ACF61904	ACF69588	CAR32224	ACF90279
c633770-633303	ABX22138	EGE33335	CAR36568	AET54604	ACH76358	EGE28757	EFZ05303	AAX64602	BAJ35674	AEF06595	CBW16756	ADX16415	CBG23742	ACY87289	AAL19619	ABX68245	AAV77966	ACN44860	NP_455237	AAO69809	CAR60125	ACH52352	ACF61889	ACF67074	CAR32225	ACF89485
c634813-633767	ABX22137	EGE33336	CAR36569	AET54603	ACH77877	EGE28758	EFZ05304	AAX64603	BAJ35675	AEF06596	CBW16757	ADX16416	CBG23743	ACY87290	AAL19620	ABX68243	AAV77965	ACN44861	NP_455238	AAO69808	CAR60124	ACH51875	ACF61120	ACF67722	CAR32226	ACF89537
c636495-635029	ABX22136	EGE33337	CAR36570	AET54601	ACH77340	EGE28759	EFZ05306	AAX64604	BAJ35676	AEF06597	CBW16758	ADX16417	CBG23744	ACY87292	AAL19621	ABX68241	AAV77964	ACN44862	NP_455239	AAO69807	CAR60123	ACH49440	ACF65638	ACF69195	CAR32227	ACF88907
636597-637772	ABX22135	EGE33338	CAR36571	AET54600	ACH74250	EGE28760	EFZ05307	AAX64605	BAJ35677	AEF06598	CBW16759	ADX16418	CBG23745	ACY87293	AAL19622	ABX68240	AAV77963	ACN44863	NP_455240	AAO69806	CAR60122	ACH48639	ACF64977	ACF67580	CAR32228	ACF90867
c641538-640786	ABX22131	EGE33341	CAR36574	AET54597	ACH74799	EGE28763	EFZ05309	AAX64608	BAJ35680	AEF06601	CBW16762	ADX16421	CBG23748	ACY87297	AAL19625	ABX68234	AAV77962	ACN44865	NP_455242	AAO69804	CAR60120	ACH51220	ACF62500	ACF68663	CAR32231	ACF92980
c642999-641779	ABX22130	EGE33342	CAR36575	AET54596	ACH76271	EGE28764	EFZ05310	AAX64609	BAJ35681	AEF06602	CBW16763	ADX16422	CBG23749	ACY87298	AAL19626	ABX68233	AAV77961	ACN44866	NP_455243	AAO69803	CAR60119	ACH50315	ACF61869	ACF66552	CAR32232	ACF90152
c644158-643004	ABX22129	EGE33343	CAR36576	AET54595	ACH78024	EGE28765	EFZ05311	AAX64610	BAJ35682	AEF06603	CBW16764	ADX16423	CBG23750	ACY87299	AAL19627	ABX68232	AAV77960	ACN44867	NP_455244	AAO69802	CAR60118	ACH51850	ACF61558	ACF67229	CAR32233	ACF89782
c645018-644218	ABX22128	EGE33344	CAR36577	AET54594	ACH75110	EGE28766	EFZ05312	AAX64611	BAJ35683	AEF06604	CBW16765	ADX16424	CBG23751	ACY87300	AAL19628	ABX68231	AAV77959	ACN44868	NP_455245	AAO69801	CAR60117	ACH51226	ACF65226	ACF69682	CAR32234	ACF90579
645345-647303	ABX22127	EGE33345	CAR36578	AET54593	ACH75586	EGE28767	EFZ05313	AAX64612	BAJ35684	AEF06605	CBW16766	ADX16425	CBG23752	ACY87302	AAL19629	ABX68229	AAV77958	ACN44869	NP_455246	AAO69800	CAR60116	ACH52854	ACF63494	ACF70291	CAR32235	ACF91234
647569-649236	ABX22126	EGE33346	CAR36579	AET54592	ACH76317	EGE28768	EFZ05314	AAX64613	BAJ35685	AEF06606	CBW16767	ADX16426	CBG23753	ACY87303	AAL19630	ABX68228	AAV77957	ACN44870	NP_455247	AAO69799	CAR60115	ACH52221	ACF65040	ACF68510	CAR32236	ACF91851
651199-651531	ABX22124	EGE33348	CAR36581	AET54591	ACH77470	EGE28769	EFZ05316	AAX64615	BAJ35687	AEF06608	CBW16769	ADX16428	CBG23755	ACY87307	AAL19632	ABX68224	AAV77955	ACN44872	NP_455249	AAO69797	CAR60113	ACH49257	ACF61137	ACF69199	CAR32238	ACF89440
c652885-651581	ABX22123	EGE33349	CAR36582	AET54590	ACH73629	EGE28770	EFZ05317	AAX64616	BAJ35688	AEF06609	CBW16770	ADX16429	CBG23756	ACY87308	AAL19633	ABX68223	AAV77954	ACN44873	NP_455250	AAO69796	CAR60112	ACH49616	ACF63033	ACF67117	CAR32239	ACF90011
c657056-656604	ABX22121	EGE33353	CAR36586	AET54586	ACH76232	EGE28774	EFZ05320	AAX64619	BAJ35692	AEF06613	CBW16774	ADX16433	CBG23760	ACY87312	AAL19637	ABX68219	AAV77950	ACN44877	NP_455254	AAO69792	CAR60108	ACH48648	ACF64992	ACF68222	CAR32243	ACF91664
c657868-657338	ABX22120	EGE33354	CAR36587	AET54585	ACH74295	EGE28775	EFZ05321	AAX64620	BAJ35693	AEF06614	CBW16775	ADX16434	CBG23761	ACY87314	AAL19638	ABX68217	AAV77949	ACN44878	NP_455255	AAO69791	CAR60107	ACH49178	ACF62016	ACF68821	CAR32244	ACF91512
c659215-658442	ABX22117	EGE33356	CAR36589	AET54582	ACH75423	EGE28778	EFZ05323	AAX64622	BAJ35695	AEF06615	CBW16777	ADX16436	CBG23763	ACY87317	AAL19640	ABX68214	AAV77947	ACN44880	NP_455257	AAO69789	CAR60105	ACH48645	ACF62022	ACF70454	CAR32246	ACF90294
659400-659939	ABX22116	EGE33357	CAR36590	AET54581	ACH76849	EGE28779	EFZ05324	AAX64623	BAJ35696	AEF06616	CBW16778	ADX16437	CBG23764	ACY87318	AAL19641	ABX68213	AAV77946	ACN44881	NP_455258	AAO69788	CAR60104	ACH52298	ACF64843	ACF66512	CAR32247	ACF92743
659964-661604	ABX22115	EGE33358	CAR36591	AET54580	ACH75283	EGE28780	EFZ05325	AAX64624	BAJ35697	AEF06617	CBW16779	ADX16438	CBG23765	ACY87319	AAL19642	ABX68212	AAV77945	ACN44882	NP_455259	AAO69787	CAR60103	ACH48695	ACF64827	ACF69383	CAR32248	ACF92281
c662244-661759	ABX22114	EGE33359	CAR36592	AET54579	ACH76877	EGE28781	EFZ05326	AAX64625	BAJ35698	AEF06618	CBW16780	ADX16439	CBG23766	ACY87320	AAL19643	ABX68211	AAV77944	ACN44883	NP_455260	AAO69786	CAR60102	ACH51312	ACF65343	ACF70352	CAR32249	ACF91505
c663629-662310	ABX22113	EGE33360	CAR36593	AET54578	ACH76410	EGE28782	EFZ05327	AAX64626	BAJ35699	AEF06619	CBW16781	ADX16440	CBG23767	ACY87321	AAL19644	ABX68210	AAV77943	ACN44884	NP_455261	AAO69785	CAR60101	ACH51820	ACF64001	ACF67530	CAR32250	ACF88837
c667263-666586	ABX22111	EGE33363	CAR36595	AET54575	ACH76337	EGE28785	EFZ05330	AAX64628	BAJ35702	AEF06622	CBW16783	ADX16443	CBG23769	ACY87325	AAL19646	ABX68206	AAV77941	ACN44887	NP_455262	AAO69784	CAR60099	ACH49744	ACF61202	ACF66117	CAR32252	ACF89637
c670525-669941	ABX22109	EGE33365	CAR36597	AET54574	ACH74957	EGE28787	EFZ05332	AAX64630	BAJ35704	AEF06624	CBW16785	ADX16445	CBG23771	ACY87327	AAL19648	ABX68204	AAV77939	ACN44889	NP_455264	AAO69782	CAR60097	ACH48708	ACF64315	ACF67701	CAR32254	ACF92719
c672582-670534	ABX22108	EGE33366	CAR36598	AET54573	ACH77311	EGE28788	EFZ05333	AAX64631	BAJ35705	AEF06625	CBW16786	ADX16446	CBG23772	ACY87328	AAL19649	ABX68203	AAV77938	ACN44890	NP_455265	AAO69781	CAR60096	ACH49206	ACF61500	ACF69020	CAR32255	ACF88859
678709-680130	ABX22099	EGE33369	CAR36601	AET54570	ACH76347	EGE28792	EFZ05336	AAX64634	BAJ35708	AEF06629	CBW16789	ADX16450	CBG23775	ACY87332	AAL19653	ABX68198	AAV77934	ACN44894	NP_455268	AAO69778	CAR60092	ACH51943	ACF63244	ACF67020	CAR32258	ACF91321
c681650-680169	ABX22098	EGE33370	CAR36602	AET54569	ACH76853	EGE28793	EFZ05337	AAX64635	BAJ35709	AEF06630	CBW16790	ADX16451	CBG23776	ACY87333	AAL19654	ABX68197	AAV77933	ACN44895	NP_455269	AAO69777	CAR60091	ACH49603	ACF65563	ACF67834	CAR32259	ACF91036
681978-682721	ABX22097	EGE33371	CAR36603	AET54567	ACH74848	EGE28794	EFZ05338	AAX64636	BAJ35710	AEF06631	CBW16791	ADX16452	CBG23777	ACY87334	AAL19655	ABX68195	AAV77932	ACN44896	NP_455270	AAO69776	CAR60090	ACH48914	ACF64034	ACF69163	CAR32260	ACF90154
682737-683393	ABX22096	EGE33372	CAR36604	AET54566	ACH76505	EGE28795	EFZ05339	AAX64637	BAJ35711	AEF06632	CBW16792	ADX16453	CBG23778	ACY87335	AAL19656	ABX68194	AAV77931	ACN44897	NP_455271	AAO69775	CAR60089	ACH50612	ACF64548	ACF69790	CAR32261	ACF92002
683387-684319	ABX22095	EGE33373	CAR36605	AET54565	ACH75266	EGE28796	EFZ05340	AAX64638	BAJ35712	AEF06633	CBW16793	ADX16454	CBG23779	ACY87336	AAL19657	ABX68193	AAV77930	ACN44898	NP_455272	AAO69774	CAR60088	ACH51568	ACF65328	ACF70427	CAR32262	ACF92430
684309-685043	ABX22094	EGE33374	CAR36606	AET54564	ACH75651	EGE28797	EFZ05341	AAX64639	BAJ35713	AEF06634	CBW16794	ADX16455	CBG23780	ACY87337	AAL19658	ABX68192	AAV77929	ACN44899	NP_455273	AAO69773	CAR60087	ACH50966	ACF63558	ACF66663	CAR32263	ACF89689
702992-703783	ABX22091	EGE33375	CAR36607	AET54563	ACH75911	EGE28798	EFZ05342	AAX64640	BAJ35729	AEF06648	CBW16808	ADX16468	CBG23793	ACY87351	AAL19672	ABX68177	AAV77918	ACN44900	NP_455284	AAO69762	CAR60074	ACH52592	ACF65550	ACF69442	CAR32264	ACF88956
c704883-703837	ABX22090	EGE33376	CAR36608	AET54562	ACH76493	EGE28799	EFZ05343	AAX64641	BAJ35730	AEF06649	CBW16809	ADX16469	CBG23794	ACY87352	AAL19673	ABX68176	AAV77917	ACN44901	NP_455285	AAO69761	CAR60073	ACH52371	ACF64585	ACF66877	CAR32265	ACF89303
c706308-705025	ABX22089	EGE33378	CAR36609	AET54561	ACH75188	EGE28800	EFZ05344	AAX64642	BAJ35731	AEF06651	CBW16810	ADX16471	CBG23795	ACY87354	AAL19674	ABX68175	AAV77916	ACN44902	NP_455286	AAO69760	CAR60072	ACH52054	ACF64534	ACF67104	CAR32267	ACF93079
707064-707453	ABX22088	EGE33379	CAR36611	AET54560	ACH75818	EGE28801	EFZ05346	AAX64643	BAJ35732	AEF06652	CBW16812	ADX16472	CBG23797	ACY87355	AAL19676	ABX68174	AAV77914	ACN44904	NP_455288	AAO69758	CAR60070	ACH49370	ACF62928	ACF70059	CAR32268	ACF92716
707794-709560	ABX22086	EGE33381	CAR36613	AET54558	ACH74267	EGE28803	EFZ05348	AAX64644	BAJ35734	AEF06654	CBW16814	ADX16474	CBG23799	ACY87357	AAL19678	ABX68172	AAV77912	ACN44906	NP_455290	AAO69756	CAR60068	ACH50653	ACF62513	ACF69692	CAR32270	ACF89492
709574-710293	ABX22085	EGE33382	CAR36614	AET54557	ACH77024	EGE28804	EFZ05349	AAX64645	BAJ35735	AEF06655	CBW16815	ADX16475	CBG23800	ACY87358	AAL19679	ABX68171	AAV77911	ACN44907	NP_455291	AAO69755	CAR60067	ACH50340	ACF62511	ACF70341	CAR32271	ACF90004
710757-713558	ABX22084	EGE33383	CAR36615	AET54556	ACH77976	EGE28805	EFZ05350	AAX64646	BAJ35736	AEF06656	CBW16816	ADX16476	CBG23801	ACY87359	AAL19680	ABX68170	AAV77910	ACN44908	NP_455292	AAO69754	CAR60066	ACH49675	ACF62945	ACF68604	CAR32272	ACF90791
713573-714793	ABX22083	EGE33384	CAR36616	AET54555	ACH75235	EGE28806	EFZ05351	AAX64647	BAJ35737	AEF06657	CBW16817	ADX16477	CBG23802	ACY87360	AAL19681	ABX68169	AAV77909	ACN44909	NP_455293	AAO69753	CAR60065	ACH51553	ACF63535	ACF68309	CAR32273	ACF91640
714910-716076	ABX22082	EGE33385	CAR36617	AET54554	ACH74457	EGE28807	EFZ05352	AAX64648	BAJ35738	AEF06658	CBW16818	ADX16478	CBG23803	ACY87361	AAL19682	ABX68168	AAV77908	ACN44910	NP_455294	AAO69752	CAR60064	ACH50911	ACF64602	ACF67403	CAR32274	ACF90970
716076-716945	ABX22081	EGE33386	CAR36618	AET54553	ACH74510	EGE28808	EFZ05353	AAX64649	BAJ35739	AEF06659	CBW16819	ADX16479	CBG23804	ACY87362	AAL19683	ABX68166	AAV77907	ACN44911	NP_455295	AAO69751	CAR60063	ACH52904	ACF65251	ACF69319	CAR32275	ACF92568
723148-724716	ABX22068	EGE33389	CAR36619	AET54548	ACH75402	EGE28811	EFZ05356	AAX64650	BAJ35740	AEF06660	CBW16820	ADX16482	CBG23805	ACY87365	AAL19684	ABX68159	AAV77906	ACN44916	NP_455296	AAO69750	CAR60062	ACH49638	ACF63798	ACF67181	CAR32276	ACF89636
724732-725871	ABX22067	EGE33390	CAR36620	AET54547	ACH76681	EGE28812	EFZ05357	AAX64651	BAJ35741	AEF06661	CBW16821	ADX16483	CBG23806	ACY87366	AAL19685	ABX68158	AAV77905	ACN44917	NP_455297	AAO69749	CAR60061	ACH48910	ACF62730	ACF68973	CAR32277	ACF89131
725886-725999	ABX22066	EGE33391	CAR36621	AET54546	ACH75976	EGE28813	EFZ05358	AAX64652	BAJ35742	AEF06662	CBW16822	ADX16484	CBG23807	ACY87367	AAL19686	ABX68157	AAV77904	ACN44918	NP_455298	AAO69748	CAR60060	ACH48667	ACF63020	ACF67922	CAR32278	ACF91162
726765-727169	ABX22064	EGE33392	CAR36623	AET54544	ACH75116	EGE28815	EFZ05360	AAX64654	BAJ35745	AEF06664	CBW16824	ADX16486	CBG23809	ACY87370	AAL19688	ABX68154	AAV77902	ACN44920	NP_455300	AAO69746	CAR60058	ACH52308	ACF64894	ACF65928	CAR32280	ACF89110
727166-727858	ABX22063	EGE33393	CAR36624	AET54543	ACH74753	EGE28816	EFZ05361	AAX64655	BAJ35746	AEF06665	CBW16825	ADX16487	CBG23810	ACY87371	AAL19689	ABX68153	AAV77901	ACN44921	NP_455301	AAO69745	CAR60057	ACH52791	ACF65545	ACF66524	CAR32281	ACF92571
727862-728290	ABX22062	EGE33394	CAR36625	AET54542	ACH75532	EGE28817	EFZ05362	AAX64656	BAJ35747	AEF06666	CBW16826	ADX16488	CBG23811	ACY87372	AAL19690	ABX68152	AAV77900	ACN44922	NP_455302	AAO69744	CAR60056	ACH50042	ACF63855	ACF69839	CAR32282	ACF90101
729704-730996	ABX22060	EGE33396	CAR36627	AET54540	ACH76821	EGE28819	EFZ05364	AAX64658	BAJ35749	AEF06668	CBW16828	ADX16490	CBG23813	ACY87374	AAL19692	ABX68150	AAV77898	ACN44924	NP_455304	AAO69742	CAR60054	ACH52027	ACF62691	ACF68592	CAR32284	ACF91776
731030-731554	ABX22059	EGE33397	CAR36628	AET54539	ACH77415	EGE28820	EFZ05365	AAX64659	BAJ35750	AEF06669	CBW16829	ADX16491	CBG23814	ACY87375	AAL19693	ABX68149	AAV77897	ACN44925	NP_455305	AAO69741	CAR60053	ACH52358	ACF62885	ACF69132	CAR32285	ACF90623
731564-732352	ABX22058	EGE33398	CAR36629	AET54538	ACH78052	EGE28821	EFZ05366	AAX64660	BAJ35751	AEF06670	CBW16830	ADX16492	CBG23815	ACY87376	AAL19694	ABX68148	AAV77896	ACN44926	NP_455306	AAO69740	CAR60052	ACH50969	ACF61089	ACF67868	CAR32286	ACF90989
733653-734696	ABX22057	EGE33399	CAR36630	AET54537	ACH74412	EGE28822	EFZ05367	AAX64661	BAJ35752	AEF06671	CBW16831	ADX16493	CBG23816	ACY87379	AAL19695	ABX68145	AAV77895	ACN44927	NP_455307	AAO69739	CAR60051	ACH51373	ACF62134	ACF66164	CAR32287	ACF88715
734721-735440	ABX22056	EGE33400	CAR36631	AET54536	ACH76209	EGE28823	EFZ05368	AAX64662	BAJ35753	AEF06672	CBW16832	ADX16494	CBG23817	ACY87380	AAL19696	ABX68144	AAV77894	ACN44928	NP_455308	AAO69738	CAR60050	ACH50727	ACF63108	ACF70432	CAR32288	ACF92533
c736375-735437	ABX22055	EGE33401	CAR36632	AET54535	ACH74979	EGE28824	EFZ05369	AAX64663	BAJ35754	AEF06673	CBW16833	ADX16495	CBG23818	ACY87381	AAL19697	ABX68143	AAV77893	ACN44929	NP_455309	AAO69737	CAR60049	ACH50095	ACF63960	ACF66521	CAR32289	ACF89250
c736872-736486	ABX22054	EGE33402	CAR36633	AET54534	ACH73956	EGE28825	EFZ05370	AAX64664	BAJ35755	AEF06674	CBW16834	ADX16496	CBG23819	ACY87382	AAL19698	ABX68142	AAV77892	ACN44930	NP_455310	AAO69736	CAR60048	ACH49299	ACF64131	ACF70056	CAR32290	ACF93064
737189-738241	ABX22053	EGE33403	CAR36634	AET54533	ACH77125	EGE28826	EFZ05371	AAX64665	BAJ35756	AEF06675	CBW16835	ADX16497	CBG23820	ACY87383	AAL19699	ABX68140	AAV77891	ACN44931	NP_455311	AAO69735	CAR60047	ACH49345	ACF64791	ACF65890	CAR32291	ACF89020
c739778-739026	ABX22051	EGE33415	CAR36646	AET54523	ACH74611	EGE28837	EFZ05382	AAX64676	BAJ35768	AEF06686	CBW16847	ADX16509	CBG23832	ACY87394	AAL19710	ABX68128	AAV77888	ACN44942	NP_455314	AAO69732	CAR60044	ACH49968	ACF64318	ACF67350	CAR32303	ACF89470
c741042-740002	ABX22046	EGE33416	CAR36647	AET54522	ACH74834	EGE28838	EFZ05383	AAX64677	BAJ35769	AEF06687	CBW16848	ADX16510	CBG23833	ACY87396	AAL19711	ABX68126	AAV77887	ACN44943	NP_455315	AAO69731	CAR60043	ACH52152	ACF64906	ACF66320	CAR32304	ACF92860
c742184-741036	ABX22045	EGE33417	CAR36648	AET54521	ACH77684	EGE28839	EFZ05384	AAX64678	BAJ35770	AEF06688	CBW16849	ADX16511	CBG23834	ACY87397	AAL19712	ABX68125	AAV77886	ACN44944	NP_455316	AAO69730	CAR60042	ACH51618	ACF65624	ACF69909	CAR32305	ACF88848
c743233-742187	ABX22044	EGE33418	CAR36649	AET54520	ACH73829	EGE28840	EFZ05385	AAX64679	BAJ35771	AEF06689	CBW16850	ADX16512	CBG23835	ACY87398	AAL19713	ABX68124	AAV77885	ACN44945	NP_455317	AAO69729	CAR60041	ACH48510	ACF61206	ACF67347	CAR32306	ACF91550
c744260-743244	ABX22043	EGE33419	CAR36650	AET54519	ACH77320	EGE28841	EFZ05386	AAX64680	BAJ35772	AEF06690	CBW16851	ADX16513	CBG23836	ACY87399	AAL19714	ABX68123	AAV77884	ACN44946	NP_455318	AAO69728	CAR60040	ACH48873	ACF64015	ACF66791	CAR32307	ACF92045
c745946-744474	ABX22041	EGE33421	CAR36652	AET54517	ACH76285	EGE28843	EFZ05388	AAX64682	BAJ35774	AEF06692	CBW16853	ADX16515	CBG23838	ACY87402	AAL19716	ABX68120	AAV77882	ACN44948	NP_455320	AAO69726	CAR60038	ACH50045	ACF64834	ACF69088	CAR32309	ACF92713
c746802-746014	ABX22040	EGE33422	CAR36653	AET54516	ACH75998	EGE28844	EFZ05389	AAX64683	BAJ35775	AEF06693	CBW16854	ADX16516	CBG23839	ACY87403	AAL19717	ABX68119	AAV77881	ACN44949	NP_455321	AAO69725	CAR60037	ACH51592	ACF61722	ACF67882	CAR32310	ACF90851
747248-748021	ABX22038	EGE33424	CAR36655	AET54514	ACH76964	EGE28846	EFZ05391	AAX64685	BAJ35777	AEF06695	CBW16856	ADX16518	CBG23841	ACY87405	AAL19719	ABX68117	AAV77879	ACN44951	NP_455323	AAO69723	CAR60035	ACH51472	ACF63272	ACF65917	CAR32312	ACF90325
748021-748710	ABX22037	EGE33425	CAR36656	AET54513	ACH77399	EGE28847	EFZ05392	AAX64686	BAJ35778	AEF06696	CBW16857	ADX16519	CBG23842	ACY87406	AAL19720	ABX68116	AAV77878	ACN44952	NP_455324	AAO69722	CAR60034	ACH50818	ACF64469	ACF66465	CAR32313	ACF90460
748713-749771	ABX22036	EGE33426	CAR36657	AET54512	ACH74663	EGE28848	EFZ05393	AAX64687	BAJ35779	AEF06697	CBW16858	ADX16520	CBG23843	ACY87407	AAL19721	ABX68115	AAV77877	ACN44953	NP_455325	AAO69721	CAR60033	ACH48983	ACF63965	ACF69873	CAR32314	ACF89929
c750590-749772	ABX22035	EGE33427	CAR36658	AET54511	ACH75879	EGE28849	EFZ05394	AAX64688	BAJ35780	AEF06698	CBW16859	ADX16521	CBG23844	ACY87408	AAL19722	ABX68114	AAV77876	ACN44954	NP_455326	AAO69720	CAR60032	ACH52749	ACF65489	ACF70415	CAR32315	ACF91988
750754-751749	ABX22034	EGE33428	CAR36659	AET54510	ACH77622	EGE28850	EFZ05395	AAX64689	BAJ35781	AEF06699	CBW16860	ADX16522	CBG23845	ACY87409	AAL19723	ABX68113	AAV77875	ACN44955	NP_455327	AAO69719	CAR60031	ACH50128	ACF64970	ACF66231	CAR32316	ACF90941
c759315-758032	ABX22018	EGE33429	CAR36660	AET54509	ACH74908	EGE28851	EFZ05396	AAX64690	BAJ35782	AEF06700	CBW16861	ADX16523	CBG23846	ACY87410	AAL19724	ABX68111	AAV77874	ACN44956	NP_455328	AAO69718	CAR60030	ACH49125	ACF61861	ACF66964	CAR32317	ACF92854
764312-765535	ABX22016	EGE33430	CAR36661	AET54508	ACH76637	EGE28852	EFZ05397	AAX64691	BAJ35783	AEF06701	CBW16862	ADX16524	CBG23847	ACY87411	AAL19725	ABX68110	AAV77873	ACN44957	NP_455329	AAO69717	CAR60029	ACH51491	ACF64617	ACF69866	CAR32318	ACF92379
765532-766473	ABX22015	EGE33431	CAR36662	AET54507	ACH75619	EGE28853	EFZ05398	AAX64692	BAJ35784	AEF06702	CBW16863	ADX16525	CBG23848	ACY87412	AAL19726	ABX68109	AAV77872	ACN44958	NP_455330	AAO69716	CAR60028	ACH50996	ACF63520	ACF66700	CAR32319	ACF88937
766517-767242	ABX22014	EGE33432	CAR36663	AET54506	ACH75598	EGE28854	EFZ05399	AAX64693	BAJ35785	AEF06703	CBW16864	ADX16526	CBG23849	ACY87413	AAL19727	ABX68108	AAV77871	ACN44959	NP_455331	AAO69715	CAR60027	ACH52490	ACF64019	ACF70210	CAR32320	ACF89581
769126-770646	ABX22012	EGE33434	CAR36665	AET54504	ACH74277	EGE28856	EFZ05401	AAX64695	BAJ35788	AEF06705	CBW16866	ADX16528	CBG23851	ACY87414	AAL19728	ABX68106	AAV77870	ACN44961	NP_455333	AAO69713	CAR60025	ACH53012	ACF62732	ACF68853	CAR32322	ACF90786
c771207-770731	ABX22011	EGE33435	CAR36666	AET54503	ACH77465	EGE28857	EFZ05402	AAX64696	BAJ35789	AEF06706	CBW16867	ADX16529	CBG23852	ACY87415	AAL19729	ABX68105	AAV77869	ACN44962	NP_455334	AAO69712	CAR60024	ACH52304	ACF61432	ACF69362	CAR32323	ACF89207
c772554-771265	ABX22010	EGE33436	CAR36667	AET54502	ACH75873	EGE28858	EFZ05403	AAX64697	BAJ35790	AEF06707	CBW16868	ADX16531	CBG23853	ACY87416	AAL19730	ABX68104	AAV77868	ACN44963	NP_455335	AAO69711	CAR60023	ACH50282	ACF62042	ACF69571	CAR32324	ACF88707
772641-773681	ABX22009	EGE33437	CAR36668	AET54501	ACH76274	EGE28859	EFZ05404	AAX64698	BAJ35791	AEF06708	CBW16869	ADX16532	CBG23854	ACY87417	AAL19731	ABX68103	AAV77867	ACN44964	NP_455336	AAO69710	CAR60022	ACH51325	ACF64632	ACF70054	CAR32325	ACF92388
773678-774835	ABX22008	EGE33438	CAR36669	AET54500	ACH76790	EGE28860	EFZ05405	AAX64699	BAJ35792	AEF06709	CBW16870	ADX16533	CBG23855	ACY87418	AAL19732	ABX68102	AAV77866	ACN44965	NP_455337	AAO69709	CAR60021	ACH49235	ACF65404	ACF68113	CAR32326	ACF89710
774819-775574	ABX22007	EGE33439	CAR36670	AET54499	ACH75566	EGE28861	EFZ05406	AAX64700	BAJ35793	AEF06710	CBW16871	ADX16534	CBG23856	ACY87419	AAL19733	ABX68101	AAV77865	ACN44966	NP_455338	AAO69708	CAR60020	ACH49614	ACF62138	ACF67623	CAR32327	ACF91838
775567-776253	ABX22006	EGE33440	CAR36671	AET54498	ACH73920	EGE28862	EFZ05407	AAX64701	BAJ35794	AEF06711	CBW16872	ADX16535	CBG23857	ACY87420	AAL19734	ABX68100	AAV77864	ACN44967	NP_455339	AAO69707	CAR60019	ACH51662	ACF62310	ACF67577	CAR32328	ACF91388
776900-778921	ABX22004	EGE33442	CAR36672	AET54496	ACH74274	EGE28863	EFZ05408	AAX64702	BAJ35795	AEF06712	CBW16873	ADX16536	CBG23858	ACY87423	AAL19735	ABX68097	AAV77863	ACN44969	NP_455340	AAO69706	CAR60018	ACH52072	ACF63970	ACF67716	CAR32329	ACF90627
c782472-781564	ABX22001	EGE33444	CAR36675	AET54495	ACH77681	EGE28865	EFZ05411	AAX64705	BAJ35797	AEF06715	CBW16875	ADX16538	CBG23861	ACY87426	AAL19738	ABX68093	AAV77861	ACN44971	NP_455342	AAO69704	CAR60015	ACH51181	ACF65095	ACF69305	CAR32332	ACF92077
782870-783859	ABX22000	EGE33445	CAR36676	AET54494	ACH73652	EGE28866	EFZ05412	AAX64706	BAJ35798	AEF06716	CBW16876	ADX16539	CBG23862	ACY87427	AAL19739	ABX68092	AAV77860	ACN44972	NP_455343	AAO69703	CAR60014	ACH48999	ACF65466	ACF68210	CAR32333	ACF89456
783881-784393	ABX21999	EGE33446	CAR36677	AET54493	ACH74465	EGE28867	EFZ05413	AAX64707	BAJ35799	AEF06717	CBW16877	ADX16540	CBG23863	ACY87428	AAL19740	ABX68091	AAV77859	ACN44973	NP_455344	AAO69702	CAR60013	ACH49535	ACF61173	ACF70203	CAR32334	ACF89129
784396-784881	ABX21998	EGE33447	CAR36678	AET54492	ACH74973	EGE28868	EFZ05414	AAX64708	BAJ35800	AEF06718	CBW16878	ADX16541	CBG23864	ACY87429	AAL19741	ABX68090	AAV77858	ACN44974	NP_455345	AAO69701	CAR60012	ACH52652	ACF62077	ACF69719	CAR32335	ACF89653
784868-785119	ABX21997	EGE33448	CAR36679	AET54491	ACH75748	EGE28869	EFZ05415	AAX64709	BAJ35801	AEF06719	CBW16879	ADX16542	CBG23865	ACY87430	AAL19742	ABX68089	AAV77857	ACN44975	NP_455346	AAO69700	CAR60011	ACH52174	ACF62417	ACF66147	CAR32336	ACF92305
785121-785573	ABX21996	EGE33449	CAR36680	AET54490	ACH76613	EGE28870	EFZ05416	AAX64710	BAJ35802	AEF06720	CBW16880	ADX16543	CBG23866	ACY87431	AAL19743	ABX68088	AAV77856	ACN44976	NP_455347	AAO69699	CAR60010	ACH49349	ACF63080	ACF66814	CAR32337	ACF92234
c787398-786436	ABX21994	EGE33454	CAR36685	AET54485	ACH74105	EGE28874	EFZ05420	AAX64714	BAJ35809	AEF06725	CBW16885	ADX16548	CBG23871	ACY87438	AAL19748	ABX68083	AAV77852	ACN44981	NP_455349	AAO69697	CAR60006	ACH51856	ACF61123	ACF66946	CAR32342	ACF90315
c788639-787398	ABX21993	EGE33455	CAR36686	AET54484	ACH76125	EGE28875	EFZ05421	AAX64715	BAJ35810	AEF06726	CBW16886	ADX16549	CBG23872	ACY87439	AAL19749	ABX68082	AAV77851	ACN44982	NP_455350	AAO69696	CAR60005	ACH48655	ACF62896	ACF69150	CAR32343	ACF90731
c789394-788636	ABX21991	EGE33456	CAR36687	AET54483	ACH75068	EGE28876	EFZ05422	AAX64716	BAJ35811	AEF06727	CBW16887	ADX16550	CBG23873	ACY87440	AAL19750	ABX68081	AAV77850	ACN44983	NP_455351	AAO69695	CAR60004	ACH52568	ACF62264	ACF68674	CAR32344	ACF88923
c791005-789899	ABX21989	EGE33458	CAR36689	AET54481	ACH77534	EGE28877	EFZ05424	AAX64718	BAJ35812	AEF06728	CBW16888	ADX16551	CBG23874	ACY87441	AAL19751	ABX68078	AAV77848	ACN44985	NP_455353	AAO69693	CAR60002	ACH50366	ACF64239	ACF67886	CAR32346	ACF90778
c793926-792190	ABX21987	EGE33460	CAR36691	AET54480	ACH74531	EGE28880	EFZ05426	AAX64720	BAJ35815	AEF06731	CBW16891	ADX16554	CBG23877	ACY87445	AAL19754	ABX68076	AAV77846	ACN44987	NP_455355	AAO69691	CAR60000	ACH51793	ACF63461	ACF66683	CAR32348	ACF92961
c794914-793919	ABX21986	EGE33461	CAR36692	AET54479	ACH76612	EGE28881	EFZ05427	AAX64721	BAJ35816	AEF06732	CBW16892	ADX16555	CBG23878	ACY87446	AAL19755	ABX68075	AAV77845	ACN44988	NP_455356	AAO69690	CAR59999	ACH52952	ACF63890	ACF66344	CAR32349	ACF91337
c795588-794914	ABX21985	EGE33462	CAR36693	AET54478	ACH76747	EGE28882	EFZ05428	AAX64722	BAJ35817	AEF06733	CBW16893	ADX16556	CBG23879	ACY87447	AAL19756	ABX68074	AAV77844	ACN44989	NP_455357	AAO69689	CAR59998	ACH52457	ACF65222	ACF66891	CAR32350	ACF91966
795816-797171	ABX21984	EGE33463	CAR36694	AET54477	ACH75581	EGE28883	EFZ05429	AAX64723	BAJ35818	AEF06734	CBW16894	ADX16557	CBG23880	ACY87448	AAL19757	ABX68064	AAV77843	ACN44990	NP_455358	AAO69688	CAR59997	ACH49042	ACF61122	ACF69639	CAR32351	ACF90448
c800944-800684	ABX21980	EGE33465	CAR36697	AET54475	ACH74218	EGE28886	EFZ05432	AAX64726	BAJ35821	AEF06737	CBW16897	ADX16560	CBG23883	ACY87452	AAL19760	ABX68060	AAV77840	ACN44993	NP_455359	AAO69687	CAR59994	ACH51748	ACF63388	ACF68214	CAR32354	ACF92189
c804884-802656	ABX21977	EGE33468	CAR36700	AET54470	ACH73987	EGE28888	EFZ05434	AAX64728	BAJ35824	AEF06740	CBW16900	ADX16563	CBG23886	ACY87457	AAL19763	ABX68053	AAV77836	ACN44995	NP_455362	AAO69684	CAR59990	ACH52258	ACF62717	ACF67992	CAR32357	ACF90396
c805727-805005	ABX21976	EGE33469	CAR36701	AET54468	ACH77490	EGE28889	EFZ05435	AAX64729	BAJ35825	AEF06741	CBW16901	ADX16564	CBG23887	ACY87459	AAL19764	ABX68052	AAV77835	ACN44996	NP_455363	AAO69683	CAR59989	ACH48627	ACF64900	ACF68041	CAR32358	ACF91953
c806383-805724	ABX21975	EGE33470	CAR36702	AET54467	ACH74444	EGE28890	EFZ05436	AAX64730	BAJ35826	AEF06742	CBW16902	ADX16565	CBG23888	ACY87460	AAL19765	ABX68051	AAV77834	ACN44997	NP_455364	AAO69682	CAR59988	ACH50180	ACF64253	ACF67361	CAR32359	ACF92346
c808281-807778	ABX21973	EGE33471	CAR36704	AET54464	ACH73818	EGE28892	EFZ05438	AAX64732	BAJ35828	AEF06744	CBW16904	ADX16567	CBG23890	ACY87463	AAL19767	ABX68048	AAV77832	ACN44999	NP_455366	AAO69680	CAR59986	ACH52931	ACF62219	ACF68621	CAR32361	ACF92513
809812-810327	ABX21970	EGE33473	CAR36706	AET54461	ACH77204	EGE28895	EFZ05441	AAX64735	BAJ35830	AEF06746	CBW16906	ADX16569	CBG23892	ACY87468	AAL19769	ABX68044	AAV77831	ACN45002	NP_455368	AAO69678	CAR59984	ACH51225	ACF62591	ACF66042	CAR32363	ACF88989
812547-813020	ABX21966	EGE33475	CAR36708	AET54457	ACH75280	EGE28898	EFZ05444	AAX64738	BAJ35833	AEF06749	CBW16908	ADX16571	CBG23894	ACY87472	AAL19771	ABX68040	AAV77829	ACN45005	NP_455371	AAO69675	CAR59982	ACH48496	ACF64234	ACF66995	CAR32365	ACF90686
c815122-814202	ABX21964	EGE33476	CAR36710	AET54455	ACH74897	EGE28900	EFZ05446	AAX64740	BAJ35835	AEF06751	CBW16910	ADX16573	CBG23896	ACY87474	AAL19773	ABX68038	AAV77827	ACN45007	NP_455373	AAO69673	CAR59980	ACH51603	ACF62944	ACF68605	CAR32367	ACF89508
815341-816933	ABX21963	EGE33477	CAR36711	AET54454	ACH76950	EGE28901	EFZ05447	AAX64741	BAJ35836	AEF06752	CBW16911	ADX16574	CBG23897	ACY87475	AAL19774	ABX68037	AAV77826	ACN45008	NP_455374	AAO69672	CAR59979	ACH49627	ACF64893	ACF69268	CAR32368	ACF89009
823621-824430	ABX21958	EGE33480	CAR36716	AET54451	ACH73902	EGE28902	EFZ05449	AAX64743	BAJ35838	AEF06754	CBW16913	ADX16576	CBG23899	ACY87477	AAL19776	ABX68034	AAV77824	ACN45011	NP_455376	AAO69670	CAR59977	ACH50329	ACF63670	ACF69941	CAR32371	ACF89205
c823363-822098	ABX21959	EGE33479	CAR36715	AET54453	ACH74555	EGE28903	EFZ05448	AAX64742	BAJ35839	AEF06755	CBW16914	ADX16577	CBG23900	ACY87478	AAL19777	ABX68036	AAV77825	ACN45009	NP_455375	AAO69671	CAR59978	ACH52145	ACF65541	ACF69684	CAR32370	ACF92715
c826939-824507	ABX21957	EGE33481	CAR36717	AET54450	ACH74179	EGE28905	EFZ05450	AAX64744	BAJ35841	AEF06757	CBW16916	ADX16579	CBG23902	ACY87481	AAL19779	ABX68033	AAV77823	ACN45012	NP_455377	AAO69669	CAR59976	ACH51765	ACF61905	ACF69852	CAR32372	ACF92236
c827844-826945	ABX21956	EGE33482	CAR36718	AET54449	ACH73671	EGE28906	EFZ05451	AAX64745	BAJ35842	AEF06758	CBW16917	ADX16580	CBG23903	ACY87482	AAL19780	ABX68032	AAV77822	ACN45013	NP_455378	AAO69668	CAR59975	ACH50184	ACF64546	ACF68911	CAR32373	ACF91152
c828922-828173	ABX21955	EGE33483	CAR36719	AET54448	ACH77357	EGE28907	EFZ05452	AAX64746	BAJ35843	AEF06759	CBW16918	ADX16581	CBG23904	ACY87484	AAL19781	ABX68030	AAV77821	ACN45014	NP_455379	AAO69656	CAR59974	ACH51795	ACF65371	ACF70133	CAR32374	ACF91614
c830157-828922	ABX21954	EGE33484	CAR36720	AET54447	ACH74683	EGE28908	EFZ05453	AAX64747	BAJ35844	AEF06760	CBW16919	ADX16582	CBG23905	ACY87485	AAL19782	ABX68029	AAV77820	ACN45015	NP_455380	AAO69655	CAR59973	ACH51317	ACF64454	ACF66202	CAR32375	ACF90156
830422-832293	ABX21953	EGE33486	CAR36722	AET54445	ACH76348	EGE28910	EFZ05454	AAX64749	BAJ35846	AEF06762	CBW16921	ADX16584	CBG23907	ACY87488	AAL19784	ABX68027	AAV77818	ACN45017	NP_455382	AAO69653	CAR59971	ACH51246	ACF62514	ACF67557	CAR32377	ACF89533
832326-833864	ABX21952	EGE33487	CAR36723	AET54444	ACH75585	EGE28911	EFZ05455	AAX64750	BAJ35847	AEF06763	CBW16922	ADX16585	CBG23908	ACY87489	AAL19785	ABX68026	AAV77817	ACN45018	NP_455383	AAO69652	CAR59970	ACH49166	ACF63324	ACF67705	CAR32378	ACF92492
833924-834844	ABX21951	EGE33488	CAR36724	AET54443	ACH74932	EGE28912	EFZ05456	AAX64751	BAJ35848	AEF06764	CBW16923	ADX16586	CBG23909	ACY87490	AAL19786	ABX68025	AAV77816	ACN45019	NP_455384	AAO69651	CAR59969	ACH49839	ACF61263	ACF67948	CAR32379	ACF92138
834847-835758	ABX21950	EGE33489	CAR36725	AET54442	ACH77036	EGE28913	EFZ05457	AAX64752	BAJ35849	AEF06765	CBW16924	ADX16587	CBG23910	ACY87491	AAL19787	ABX68024	AAV77815	ACN45020	NP_455385	AAO69650	CAR59968	ACH52833	ACF62060	ACF67261	CAR32380	ACF92795
c837200-835875	ABX21949	EGE33490	CAR36726	AET54441	ACH74431	EGE28914	EFZ05458	AAX64753	BAJ35850	AEF06766	CBW16925	ADX16588	CBG23911	ACY87493	AAL19788	ABX68023	AAV77814	ACN45021	NP_455386	AAO69649	CAR59967	ACH51090	ACF64455	ACF66738	CAR32381	ACF88790
c839675-839049	ABX21945	EGE33499	CAR36736	AET54429	ACH75078	EGE28925	EFZ05465	AAX64762	BAJ35861	AEF06777	CBW16935	ADX16599	CBG23921	ACY87507	AAL19798	ABX68007	AAV77811	ACN45031	NP_455389	AAO69646	CAR59964	ACH51770	ACF61406	ACF69460	CAR32391	ACF91393
c841924-841166	ABX21943	EGE33501	CAR36738	AET54428	ACH76300	EGE28927	EFZ05467	AAX64764	BAJ35863	AEF06779	CBW16937	ADX16601	CBG23923	ACY87509	AAL19800	ABX68005	AAV77809	ACN45033	NP_455391	AAO69644	CAR59962	ACH50168	ACF63647	ACF66449	CAR32393	ACF92294
c842604-841996	ABX21942	EGE33502	CAR36739	AET54427	ACH76929	EGE28928	EFZ05468	AAX64765	BAJ35864	AEF06780	CBW16938	ADX16602	CBG23924	ACY87510	AAL19801	ABX68004	AAV77808	ACN45034	NP_455392	AAO69643	CAR59961	ACH50554	ACF65165	ACF67288	CAR32394	ACF92660
842920-844170	ABX21941	EGE33503	CAR36740	AET54426	ACH75404	EGE28929	EFZ05469	AAX64766	BAJ35865	AEF06781	CBW16939	ADX16603	CBG23925	ACY87511	AAL19802	ABX68003	AAV77807	ACN45035	NP_455393	AAO69642	CAR59960	ACH50811	ACF62357	ACF68701	CAR32395	ACF89017
c845021-844206	ABX21940	EGE33504	CAR36741	AET54425	ACH73799	EGE28930	EFZ05470	AAX64767	BAJ35866	AEF06782	CBW16940	ADX16604	CBG23926	ACY87512	AAL19803	ABX68002	AAV77806	ACN45036	NP_455394	AAO69641	CAR59959	ACH51398	ACF62663	ACF69207	CAR32396	ACF89359
c846229-845018	ABX21939	EGE33505	CAR36742	AET54424	ACH74395	EGE28931	EFZ05471	AAX64768	BAJ35867	AEF06783	CBW16941	ADX16605	CBG23927	ACY87513	AAL19804	ABX68001	AAV77805	ACN45037	NP_455395	AAO69640	CAR59958	ACH50088	ACF62194	ACF67927	CAR32397	ACF89698
c862111-860426	ABX21938	EGE33507	CAR36744	AET54422	ACH74353	EGE28933	EFZ05473	AAX64770	BAJ35869	AEF06785	CBW16943	ADX16607	CBG23929	ACY87516	AAL19806	ABX67998	AAV77803	ACN45078	NP_455397	AAO69638	CAR59956	ACH52988	ACF65266	ACF69557	CAR32399	ACF90057
862383-862760	ABX21937	EGE33508	CAR36745	AET54421	ACH74729	EGE28934	EFZ05474	AAX64771	BAJ35870	AEF06786	CBW16944	ADX16608	CBG23930	ACY87517	AAL19807	ABX67997	AAV77802	ACN45079	NP_455398	AAO69637	CAR59955	ACH49129	ACF63528	ACF68987	CAR32400	ACF91822
864280-865182	ABX21933	EGE33512	CAR36749	AET54417	ACH77313	EGE28938	EFZ05478	AAX64774	BAJ35877	AEF06790	CBW16948	ADX16610	CBG23934	ACY87521	AAL19811	ABX67993	AAV77798	ACN45082	NP_455402	AAO69633	CAR59951	ACH49327	ACF62168	ACF67125	CAR32404	ACF92093
865279-865755	ABX21932	EGE33513	CAR36750	AET54416	ACH77907	EGE28939	EFZ05479	AAX64775	BAJ35878	AEF06791	CBW16949	ADX16611	CBG23935	ACY87522	AAL19812	ABX67992	AAV77797	ACN45083	NP_455403	AAO69632	CAR59950	ACH49379	ACF61560	ACF69627	CAR32405	ACF91845
866104-867216	ABX21931	EGE33514	CAR36751	AET54415	ACH77567	EGE28940	EFZ05480	AAX64776	BAJ35879	AEF06792	CBW16950	ADX16612	CBG23936	ACY87523	AAL19813	ABX67991	AAV77796	ACN45084	NP_455404	AAO69631	CAR59949	ACH48743	ACF62193	ACF69999	CAR32406	ACF91252
867302-868435	ABX21930	EGE33515	CAR36752	AET54414	ACH77478	EGE28941	EFZ05481	AAX64777	BAJ35880	AEF06793	CBW16951	ADX16613	CBG23937	ACY87524	AAL19814	ABX67990	AAV77795	ACN45085	NP_455405	AAO69630	CAR59948	ACH50726	ACF64643	ACF66228	CAR32407	ACF93043
868445-869398	ABX21929	EGE33516	CAR36753	AET54413	ACH76573	EGE28942	EFZ05482	AAX64778	BAJ35881	AEF06794	CBW16952	ADX16614	CBG23938	ACY87525	AAL19815	ABX67989	AAV77794	ACN45086	NP_455406	AAO69629	CAR59947	ACH50307	ACF65229	ACF66580	CAR32408	ACF92559
869395-870240	ABX21928	EGE33517	CAR36754	AET54412	ACH77758	EGE28943	EFZ05483	AAX64779	BAJ35882	AEF06795	CBW16953	ADX16615	CBG23939	ACY87526	AAL19816	ABX67988	AAV77793	ACN45087	NP_455407	AAO69628	CAR59946	ACH51593	ACF63529	ACF66935	CAR32409	ACF90528
870313-870786	ABX21927	EGE33518	CAR36755	AET54411	ACH73955	EGE28944	EFZ05484	AAX64780	BAJ35883	AEF06796	CBW16954	ADX16616	CBG23940	ACY87527	AAL19817	ABX67987	AAV77792	ACN45088	NP_455408	AAO69627	CAR59945	ACH50875	ACF64245	ACF67720	CAR32410	ACF88786
872241-873584	ABX21924	EGE33519	CAR36757	AET54408	ACH75260	EGE28946	EFZ05486	AAX64782	BAJ35885	AEF06798	CBW16956	ADX16618	CBG23942	ACY87530	AAL19819	ABX67984	AAV77789	ACN45091	NP_455411	AAO69624	CAR59942	ACH49631	ACF63181	ACF68894	CAR32412	ACF89320
c877839-877108	ABX21921	EGE33522	CAR36760	AET54406	ACH74987	EGE28949	EFZ05489	AAX64785	BAJ35888	AEF06801	CBW16959	ADX16621	CBG23945	ACY87534	AAL19822	ABX67980	AAV77786	ACN45094	NP_455414	AAO69621	CAR59939	ACH51734	ACF65232	ACF69157	CAR32415	ACF91735
c878742-878074	ABX21920	EGE33523	CAR36761	AET54405	ACH74480	EGE28950	EFZ05490	AAX64786	BAJ35889	AEF06802	CBW16960	ADX16622	CBG23946	ACY87535	AAL19823	ABX67979	AAV77785	ACN45095	NP_455415	AAO69620	CAR59938	ACH52337	ACF62115	ACF68533	CAR32416	ACF90233
c879458-878742	ABX21919	EGE33524	CAR36762	AET54404	ACH73975	EGE28951	EFZ05491	AAX64787	BAJ35890	AEF06803	CBW16961	ADX16623	CBG23947	ACY87536	AAL19824	ABX67978	AAV77784	ACN45096	NP_455416	AAO69619	CAR59937	ACH52960	ACF64204	ACF70395	CAR32417	ACF90180
c881681-881166	ABX21916	EGE33527	CAR36765	AET54401	ACH74177	EGE28954	EFZ05494	AAX64790	BAJ35893	AEF06806	CBW16964	ADX16626	CBG23950	ACY87539	AAL19827	ABX67975	AAV77781	ACN45099	NP_455419	AAO69616	CAR59934	ACH51105	ACF64773	ACF65994	CAR32420	ACF91644
884816-885139	ABX21911	EGE33528	CAR36766	AET54400	ACH77200	EGE28955	EFZ05495	AAX64791	BAJ35894	AEF06807	CBW16965	ADX16627	CBG23951	ACY87540	AAL19866	ABX67974	AAV77780	ACN45100	NP_455420	AAO69615	CAR59933	ACH48826	ACF62162	ACF66655	CAR32421	ACF92162
885136-885966	ABX21910	EGE33529	CAR36767	AET54399	ACH76586	EGE28956	EFZ05496	AAX64792	BAJ35895	AEF06808	CBW16966	ADX16628	CBG23952	ACY87541	AAL19867	ABX67973	AAV77779	ACN45101	NP_455421	AAO69614	CAR59932	ACH51548	ACF63260	ACF66540	CAR32422	ACF91117
c886976-885963	ABX21909	EGE33530	CAR36768	AET54398	ACH76114	EGE28957	EFZ05497	AAX64793	BAJ35896	AEF06809	CBW16967	ADX16629	CBG23953	ACY87542	AAL19868	ABX67972	AAV77778	ACN45102	NP_455422	AAO69613	CAR59931	ACH52056	ACF61539	ACF69745	CAR32423	ACF92649
c888505-887072	ABX21908	EGE33531	CAR36769	AET54397	ACH75120	EGE28958	EFZ05498	AAX64794	BAJ35897	AEF06810	CBW16968	ADX16630	CBG23954	ACY87543	AAL19869	ABX67970	AAV77777	ACN45103	NP_455423	AAO69612	CAR59930	ACH51388	ACF62759	ACF69505	CAR32424	ACF91599
c889517-888516	ABX21907	EGE33532	CAR36770	AET54396	ACH75627	EGE28959	EFZ05499	AAX64795	BAJ35898	AEF06811	CBW16969	ADX16631	CBG23955	ACY87544	AAL19870	ABX67969	AAV77776	ACN45104	NP_455424	AAO69611	CAR59929	ACH50879	ACF63468	ACF69713	CAR32425	ACF92156
c891274-889556	ABX21906	EGE33533	CAR36771	AET54395	ACH74506	EGE28960	EFZ05500	AAX64796	BAJ35899	AEF06812	CBW16970	ADX16632	CBG23956	ACY87545	AAL19871	ABX67968	AAV77775	ACN45105	NP_455425	AAO69610	CAR59928	ACH50658	ACF63087	ACF70254	CAR32426	ACF92591
c892434-891466	ABX21905	EGE33534	CAR36772	AET54394	ACH77457	EGE28961	EFZ05501	AAX64797	BAJ35900	AEF06813	CBW16971	ADX16633	CBG23957	ACY87546	AAL19872	ABX67967	AAV77774	ACN45106	NP_455426	AAO69609	CAR59927	ACH50151	ACF63255	ACF69046	CAR32427	ACF93062
c894097-892445	ABX21904	EGE33535	CAR36773	AET54393	ACH77095	EGE28962	EFZ05502	AAX64798	BAJ35901	AEF06814	CBW16972	ADX16634	CBG23958	ACY87547	AAL19873	ABX67966	AAV77773	ACN45107	NP_455427	AAO69608	CAR59926	ACH52636	ACF63740	ACF67485	CAR32428	ACF89155
c895139-894240	ABX21903	EGE33536	CAR36774	AET54392	ACH77767	EGE28963	EFZ05503	AAX64799	BAJ35902	AEF06815	CBW16973	ADX16635	CBG23959	ACY87549	AAL19874	ABX67964	AAV77772	ACN45108	NP_455428	AAO69607	CAR59925	ACH52169	ACF61463	ACF67430	CAR32429	ACF89519
895340-896998	ABX21902	EGE33537	CAR36775	AET54391	ACH74203	EGE28964	EFZ05504	AAX64800	BAJ35903	AEF06816	CBW16974	ADX16636	CBG23960	ACY87551	AAL19875	ABX67963	AAV77771	ACN45109	NP_455429	AAO69606	CAR59924	ACH51489	ACF65385	ACF68389	CAR32430	ACF92050
c897963-896995	ABX21901	EGE33538	CAR36776	AET54390	ACH73759	EGE28965	EFZ05505	AAX64801	BAJ35904	AEF06817	CBW16975	ADX16637	CBG23961	ACY87552	AAL19876	ABX67962	AAV77770	ACN45110	NP_455430	AAO69605	CAR59923	ACH48673	ACF61957	ACF67960	CAR32431	ACF91569
c901524-901303	ABX21898	EGE33541	CAR36779	AET54386	ACH76861	EGE28969	EFZ05509	AAX64804	BAJ35907	AEF06820	CBW16978	ADX16640	CBG23964	ACY87557	AAL19879	ABX67958	AAV77767	ACN45112	NP_455433	AAO69602	CAR59920	ACH49716	ACF65668	ACF69989	CAR32434	ACF89028
901848-902168	ABX21896	EGE33542	CAR36780	AET54385	ACH75107	EGE28970	EFZ05510	AAX64805	BAJ35908	AEF06821	CBW16979	ADX16641	CBG23965	ACY87558	AAL19880	ABX67957	AAV77766	ACN45113	NP_455434	AAO69601	CAR59919	ACH48694	ACF63676	ACF68909	CAR32435	ACF89462
902199-904475	ABX21895	EGE33543	CAR36781	AET54384	ACH77190	EGE28971	EFZ05511	AAX64806	BAJ35909	AEF06822	CBW16980	ADX16642	CBG23966	ACY87559	AAL19881	ABX67956	AAV77765	ACN45114	NP_455435	AAO69600	CAR59918	ACH52238	ACF64383	ACF69477	CAR32436	ACF90882
c905773-905096	ABX21893	EGE33546	CAR36784	AET54382	ACH76863	EGE28973	EFZ05514	AAX64810	BAJ35913	AEF06826	CBW16984	ADX16646	CBG23971	ACY87566	AAL19885	ABX67953	AAV77761	ACN45117	NP_455439	AAO69596	CAR59913	ACH50778	ACF63423	ACF67425	CAR32439	ACF90220
c906653-905793	ABX21892	EGE33547	CAR36785	AET54381	ACH76354	EGE28974	EFZ05515	AAX64811	BAJ35914	AEF06827	CBW16985	ADX16647	CBG23972	ACY87567	AAL19886	ABX67952	AAV77760	ACN45118	NP_455440	AAO69595	CAR59912	ACH52549	ACF64093	ACF68874	CAR32440	ACF90186
906762-907673	ABX21891	EGE33548	CAR36786	AET54380	ACH75324	EGE28975	EFZ05516	AAX64812	BAJ35915	AEF06828	CBW16986	ADX16648	CBG23973	ACY87568	AAL19887	ABX67951	AAV77759	ACN45119	NP_455441	AAO69594	CAR59911	ACH49791	ACF62956	ACF69367	CAR32441	ACF89502
c908130-907912	ABX21890	EGE33549	CAR36787	AET54379	ACH74856	EGE28976	EFZ05517	AAX64813	BAJ35916	AEF06829	CBW16987	ADX16649	CBG23974	ACY87569	AAL19888	ABX67949	AAV77757	ACN45120	NP_455442	AAO69593	CAR59909	ACH51546	ACF63738	ACF70225	CAR32442	ACF89027
c909127-908423	ABX21889	EGE33550	CAR36788	AET54378	ACH77257	EGE28977	EFZ05519	AAX64815	BAJ35917	AEF06831	CBW16989	ADX16651	CBG23976	ACY87571	AAL19890	ABX67947	AAV77756	ACN45122	NP_455443	AAO69592	CAR59908	ACH50522	ACF62206	ACF66067	CAR32443	ACF92229
c910893-909172	ABX21888	EGE33551	CAR36789	AET54377	ACH77624	EGE28978	EFZ05520	AAX64816	BAJ35918	AEF06832	CBW16990	ADX16652	CBG23977	ACY87572	AAL19891	ABX67946	AAV77755	ACN45123	NP_455444	AAO69591	CAR59907	ACH50503	ACF62733	ACF66239	CAR32444	ACF91051
c912660-910894	ABX21887	EGE33552	CAR36790	AET54376	ACH73984	EGE28979	EFZ05521	AAX64817	BAJ35919	AEF06833	CBW16991	ADX16653	CBG23978	ACY87573	AAL19892	ABX67945	AAV77754	ACN45124	NP_455445	AAO69590	CAR59906	ACH48556	ACF61387	ACF66691	CAR32445	ACF90389
c913830-912775	ABX21886	EGE33553	CAR36791	AET54375	ACH74332	EGE28980	EFZ05522	AAX64818	BAJ35920	AEF06834	CBW16992	ADX16654	CBG23979	ACY87574	AAL19893	ABX67944	AAV77753	ACN45125	NP_455446	AAO69589	CAR59905	ACH49140	ACF62013	ACF68147	CAR32446	ACF90240
914290-914784	ABX21885	EGE33554	CAR36792	AET54373	ACH74672	EGE28981	EFZ05523	AAX64819	BAJ35921	AEF06835	CBW16993	ADX16655	CBG23980	ACY87577	AAL19894	ABX67943	AAV77752	ACN45126	NP_455447	AAO69588	CAR59904	ACH52392	ACF62604	ACF67472	CAR32447	ACF89555
919033-919644	ABX21883	EGE33556	CAR36794	AET54371	ACH75022	EGE28983	EFZ05525	AAX64821	BAJ35923	AEF06836	CBW16995	ADX16657	CBG23982	ACY87579	AAL19896	ABX67941	AAV77750	ACN45128	NP_455449	AAO69586	CAR59902	ACH51177	ACF64274	ACF66735	CAR32449	ACF90147
919654-920997	ABX21882	EGE33557	CAR36795	AET54370	ACH76791	EGE28984	EFZ05526	AAX64822	BAJ35924	AEF06837	CBW16996	ADX16658	CBG23983	ACY87580	AAL19897	ABX67940	AAV77749	ACN45129	NP_455450	AAO69585	CAR59901	ACH51704	ACF65182	ACF66238	CAR32450	ACF89483
921254-922546	ABX21881	EGE33558	CAR36796	AET54369	ACH76559	EGE28985	EFZ05527	AAX64823	BAJ35925	AEF06838	CBW16997	ADX16659	CBG23984	ACY87582	AAL19898	ABX67938	AAV77748	ACN45130	NP_455451	AAO69584	CAR59900	ACH50470	ACF64626	ACF69558	CAR32451	ACF90573
922782-925226	ABX21880	EGE33559	CAR36797	AET53690	ACH76142	EGE28986	EFZ05528	AAX64824	BAJ35926	AEF06839	CBW16998	ADX16660	CBG23985	ACY87583	AAL19899	ABX67937	AAV77747	ACN45131	NP_455452	AAO69583	CAR59899	ACH48790	ACF62360	ACF68325	CAR32452	ACF93000
c1450270-1449653	ABX21329	EGE33560	CAR36798	AET54368	ACH77612	EGE28987	EFZ05529	AAX64825	BAJ35927	AEF06840	CBW16999	ADX16661	CBG23986	ACY87584	AAL19900	ABX67936	AAV77746	ACN45132	NP_455453	AAO69582	CAR59898	ACH49138	ACF61701	ACF67641	CAR32453	ACF92653
925856-926719	ABX21878	EGE34211	CAR37484	AET53688	ACH75652	EGE29732	EFZ06126	AAX65419	BAJ35928	AEF06841	CBW17000	ADX16662	CBG23987	ACY87585	AAL19901	ABX67935	AAV77303	ACN46353	NP_455454	AAO69581	CAR59432	ACH52966	ACF65603	ACF66989	CAR33134	ACF90933
927069-928217	ABX21875	EGE33562	CAR36800	AET54366	ACH76815	EGE28989	EFZ05532	AAX64828	BAJ35929	AEF06842	CBW17001	ADX16663	CBG23988	ACY87588	AAL19902	ABX67933	AAV77744	ACN45134	NP_455456	AAO69579	CAR59895	ACH52606	ACF63185	ACF66789	CAR32455	ACF91678
928435-929856	ABX21874	EGE33563	CAR36801	AET54365	ACH76217	EGE28990	EFZ05533	AAX64829	BAJ35930	AEF06843	CBW17002	ADX16664	CBG23989	ACY87589	AAL19903	ABX67931	AAV77743	ACN45135	NP_455457	AAO69578	CAR59894	ACH48516	ACF64766	ACF67534	CAR32456	ACF90199
c934774-934007	ABX21873	EGE33564	CAR36802	AET54364	ACH78020	EGE28991	EFZ05534	AAX64830	BAJ35931	AEF06844	CBW17003	ADX16665	CBG23990	ACY87590	AAL19904	ABX67929	AAV77742	ACN45136	NP_455458	AAO69577	CAR59893	ACH49856	ACF65351	ACF67396	CAR32457	ACF90693
c937221-934939	ABX21870	EGE33567	CAR36805	AET54361	ACH73756	EGE28994	EFZ05537	AAX64833	BAJ35933	AEF06847	CBW17006	ADX16668	CBG23993	ACY87593	AAL19907	ABX67925	AAV77740	ACN45139	NP_455460	AAO69575	CAR59890	ACH50827	ACF62712	ACF70350	CAR32460	ACF92701
c938135-937278	ABX21869	EGE33568	CAR36806	AET54360	ACH74404	EGE28995	EFZ05538	AAX64834	BAJ35934	AEF06848	CBW17007	ADX16669	CBG23994	ACY87594	AAL19908	ABX67924	AAV77739	ACN45140	NP_455461	AAO69574	CAR59889	ACH52458	ACF63376	ACF69992	CAR32461	ACF91381
c940309-938540	ABX21868	EGE33569	CAR36807	AET54359	ACH77374	EGE28996	EFZ05539	AAX64835	BAJ35935	AEF06849	CBW17008	ADX16670	CBG23995	ACY87595	AAL19909	ABX67922	AAV77738	ACN45141	NP_455462	AAO69573	CAR59888	ACH52059	ACF63824	ACF68450	CAR32462	ACF91718
940436-941128	ABX21867	EGE33570	CAR36808	AET54358	ACH74294	EGE28997	EFZ05540	AAX64836	BAJ35936	AEF06850	CBW17009	ADX16671	CBG23996	ACY87597	AAL19910	ABX67921	AAV77737	ACN45142	NP_455463	AAO69572	CAR59887	ACH51995	ACF63519	ACF68989	CAR32463	ACF89832
941314-942402	ABX21866	EGE33571	CAR36809	AET54356	ACH77140	EGE28999	EFZ05541	AAX64837	BAJ35937	AEF06851	CBW17010	ADX16672	CBG23997	ACY87599	AAL19911	ABX67919	AAV77736	ACN45143	NP_455464	AAO69571	CAR59886	ACH49479	ACF62207	ACF67449	CAR32464	ACF89329
942473-943756	ABX21865	EGE33572	CAR36810	AET54355	ACH77880	EGE29000	EFZ05542	AAX64838	BAJ35938	AEF06852	CBW17011	ADX16673	CBG23998	ACY87600	AAL19912	ABX67918	AAV77735	ACN45144	NP_455465	AAO69570	CAR59885	ACH51017	ACF65036	ACF67954	CAR32465	ACF92120
943900-944661	ABX21862	EGE33573	CAR36811	AET54354	ACH76708	EGE29001	EFZ05543	AAX64839	BAJ35939	AEF06853	CBW17012	ADX16674	CBG23999	ACY87601	AAL19913	ABX67917	AAV77734	ACN45145	NP_455466	AAO69569	CAR59884	ACH49964	ACF64600	ACF66821	CAR32466	ACF92319
945631-947304	ABX21861	EGE33575	CAR36813	AET54352	ACH75143	EGE29003	EFZ05545	AAX64841	BAJ35941	AEF06855	CBW17014	ADX16676	CBG24001	ACY87604	AAL19915	ABX67915	AAV77732	ACN45147	NP_455468	AAO69567	CAR59882	ACH52461	ACF63297	ACF70041	CAR32468	ACF88887
947460-947744	ABX21860	EGE33576	CAR36814	AET54351	ACH75657	EGE29004	EFZ05546	AAX64842	BAJ35942	AEF06856	CBW17015	ADX16677	CBG24002	ACY87605	AAL19916	ABX67914	AAV77731	ACN45148	NP_455469	AAO69566	CAR59881	ACH49961	ACF61601	ACF68667	CAR32469	ACF89409
950275-952023	ABX21858	EGE33578	CAR36816	AET54349	ACH76617	EGE29006	EFZ05549	AAX64847	BAJ35944	AEF06858	CBW17017	ADX16679	CBG24004	ACY87607	AAL19918	ABX67910	AAV77730	ACN45151	NP_455471	AAO69564	CAR59879	ACH51522	ACF62599	ACF67072	CAR32471	ACF89308
952020-952997	ABX21857	EGE33579	CAR36817	AET54348	ACH77118	EGE29007	EFZ05550	AAX64848	BAJ35945	AEF06859	CBW17018	ADX16680	CBG24005	ACY87608	AAL19919	ABX67909	AAV77729	ACN45152	NP_455472	AAO69563	CAR59878	ACH51660	ACF65249	ACF66549	CAR32472	ACF92227
954325-954507	ABX21856	EGE33581	CAR36819	AET54347	ACH76078	EGE29009	EFZ05552	AAX64850	BAJ35947	AEF06861	CBW17020	ADX16682	CBG24007	ACY87610	AAL19921	ABX67907	AAV77727	ACN45154	NP_455473	AAO69562	CAR59876	ACH50848	ACF61654	ACF69653	CAR32474	ACF88668
954504-955250	ABX21855	EGE33582	CAR36820	AET54346	ACH76571	EGE29010	EFZ05553	AAX64851	BAJ35948	AEF06862	CBW17021	ADX16683	CBG24008	ACY87611	AAL19922	ABX67906	AAV77726	ACN45155	NP_455474	AAO69561	CAR59875	ACH48544	ACF64616	ACF68412	CAR32475	ACF91323
955462-956355	ABX21854	EGE33583	CAR36821	AET54345	ACH77556	EGE29011	EFZ05555	AAX64853	BAJ35949	AEF06863	CBW17022	ADX16684	CBG24009	ACY87613	AAL19923	ABX67904	AAV77725	ACN45156	NP_455475	AAO69560	CAR59874	ACH52424	ACF61489	ACF66631	CAR32476	ACF91635
c957111-956335	ABX21853	EGE33584	CAR36822	AET54344	ACH77111	EGE29012	EFZ05556	AAX64854	BAJ35950	AEF06864	CBW17023	ADX16685	CBG24010	ACY87614	AAL19924	ABX67903	AAV77724	ACN45157	NP_455476	AAO69559	CAR59873	ACH49084	ACF61996	ACF66096	CAR32477	ACF91950
957247-958050	ABX21852	EGE33585	CAR36823	AET54343	ACH78038	EGE29013	EFZ05557	AAX64855	BAJ35951	AEF06865	CBW17024	ADX16686	CBG24011	ACY87615	AAL19925	ABX67902	AAV77723	ACN45158	NP_455477	AAO69558	CAR59872	ACH52946	ACF65376	ACF67022	CAR32478	ACF92237
958043-959365	ABX21851	EGE33587	CAR36824	AET54342	ACH74129	EGE29014	EFZ05559	AAX64857	BAJ35952	AEF06866	CBW17025	ADX16687	CBG24012	ACY87616	AAL19926	ABX67901	AAV77722	ACN45159	NP_455478	AAO69557	CAR59871	ACH49572	ACF62381	ACF67816	CAR32479	ACF91127
964826-966682	ABX21846	EGE33589	CAR36827	AET54339	ACH76541	EGE29017	EFZ05561	AAX64858	BAJ35955	AEF06869	CBW17028	ADX16690	CBG24015	ACY87619	AAL19929	ABX67898	AAV77719	ACN45162	NP_455481	AAO69554	CAR59868	ACH49311	ACF61439	ACF68166	CAR32482	ACF88968
966955-967503	ABX21845	EGE33590	CAR36828	AET54338	ACH77010	EGE29018	EFZ05562	AAX64859	BAJ35956	AEF06870	CBW17029	ADX16691	CBG24016	ACY87620	AAL19930	ABX67897	AAV77718	ACN45163	NP_455482	AAO69553	CAR59867	ACH52756	ACF63352	ACF65869	CAR32483	ACF89570
967531-968178	ABX21844	EGE33591	CAR36829	AET54337	ACH77853	EGE29019	EFZ05563	AAX64860	BAJ35957	AEF06871	CBW17030	ADX16692	CBG24017	ACY87621	AAL19931	ABX67896	AAV77717	ACN45164	NP_455483	AAO69552	CAR59866	ACH48683	ACF64995	ACF68606	CAR32484	ACF92207
c969430-968240	ABX21843	EGE33592	CAR36830	AET54336	ACH73828	EGE29020	EFZ05564	AAX64861	BAJ35958	AEF06872	CBW17031	ADX16693	CBG24018	ACY87622	AAL19932	ABX67895	AAV77716	ACN45165	NP_455484	AAO69551	CAR59865	ACH51428	ACF64615	ACF69264	CAR32485	ACF92765
c970706-969615	ABX21842	EGE33593	CAR36831	AET54335	ACH73995	EGE29021	EFZ05565	AAX64862	BAJ35959	AEF06873	CBW17032	ADX16694	CBG24019	ACY87624	AAL19933	ABX67893	AAV77715	ACN45166	NP_455485	AAO69550	CAR59864	ACH52129	ACF65388	ACF68943	CAR32486	ACF89404
c972710-971310	ABX21839	EGE33595	CAR36832	AET54333	ACH75841	EGE29023	EFZ05566	AAX64863	BAJ35960	AEF06874	CBW17033	ADX16696	CBG24020	ACY87626	AAL19934	ABX67891	AAV77714	ACN45167	NP_455486	AAO69549	CAR59863	ACH50709	ACF64191	ACF68404	CAR32487	ACF89885
c974079-972877	ABX21838	EGE33599	CAR36836	AET54327	ACH75344	EGE29030	EFZ05571	AAX64868	BAJ35965	AEF06878	CBW17037	ADX16700	CBG24024	ACY87633	AAL19938	ABX67883	AAV77710	ACN45172	NP_455489	AAO69546	CAR59859	ACH50801	ACF65282	ACF70112	CAR32491	ACF91416
975773-978385	ABX21834	EGE33600	CAR36837	AET54326	ACH75773	EGE29088	EFZ05619	AAX64916	BAJ36022	AEF06934	CBW17093	ADX16755	CBG24082	ACY87692	AAL19990	ABX67882	AAV77709	ACN46793	NP_455555	AAO69481	CAR59858	ACH52750	ACF61732	ACF66052	CAR32505	ACF90391
978663-979673	ABX21833	EGE33601	CAR36838	AET54325	ACH75082	EGE29089	EFZ05620	AAX64917	BAJ36023	AEF06935	CBW17094	ADX16756	CBG24083	ACY87693	AAL19991	ABX67881	AAV77708	ACN46792	NP_455556	AAO69480	CAR59857	ACH52267	ACF61168	ACF69289	CAR32506	ACF91940
979840-980382	ABX21832	EGE33602	CAR36839	AET54324	ACH74110	EGE29090	EFZ05621	AAX64918	BAJ36024	AEF06936	CBW17095	ADX16757	CBG24084	ACY87695	AAL19992	ABX67879	AAV77707	ACN46791	NP_455557	AAO69479	CAR59856	ACH49424	ACF62414	ACF66106	CAR32507	ACF88846
c981488-980379	ABX21831	EGE33603	CAR36840	AET54323	ACH77004	EGE29091	EFZ05622	AAX64919	BAJ36025	AEF06937	CBW17096	ADX16758	CBG24085	ACY87696	AAL19993	ABX67878	AAV77706	ACN46790	NP_455558	AAO69478	CAR59855	ACH48771	ACF63097	ACF67672	CAR32508	ACF91430
981587-983695	ABX21830	EGE33604	CAR36841	AET54322	ACH73982	EGE29092	EFZ05623	AAX64920	BAJ36026	AEF06938	CBW17097	ADX16759	CBG24086	ACY87697	AAL19994	ABX67877	AAV77705	ACN46789	NP_455559	AAO69477	CAR59854	ACH49700	ACF63459	ACF69678	CAR32509	ACF92412
985630-986883	ABX21828	EGE33606	CAR36843	AET54320	ACH73993	EGE29094	EFZ05625	AAX64921	BAJ36028	AEF06940	CBW17099	ADX16761	CBG24088	ACY87699	AAL19996	ABX67875	AAV77703	ACN46787	NP_455561	AAO69475	CAR59852	ACH49041	ACF65270	ACF70361	CAR32511	ACF92734
986888-988528	ABX21827	EGE33607	CAR36844	AET54319	ACH75766	EGE29095	EFZ05626	AAX64922	BAJ36029	AEF06941	CBW17100	ADX16762	CBG24089	ACY87700	AAL19997	ABX67874	AAV77702	ACN46786	NP_455562	AAO69474	CAR59851	ACH48537	ACF61318	ACF68520	CAR32512	ACF92276
988525-989088	ABX21826	EGE33608	CAR36845	AET54318	ACH75236	EGE29097	EFZ05627	AAX64923	BAJ36030	AEF06942	CBW17101	ADX16763	CBG24090	ACY87701	AAL19998	ABX67873	AAV77701	ACN46785	NP_455563	AAO69473	CAR59850	ACH52276	ACF64762	ACF67090	CAR32513	ACF91006
c990130-989612	ABX21825	EGE33610	CAR36847	AET54316	ACH75942	EGE29098	EFZ05629	AAX64925	BAJ36032	AEF06944	CBW17103	ADX16765	CBG24092	ACY87704	AAL20000	ABX67871	AAV77699	ACN46783	NP_455565	AAO69471	CAR59848	ACH51722	ACF62573	ACF66721	CAR32515	ACF90816
c991959-990199	ABX21824	EGE33611	CAR36848	AET54315	ACH77675	EGE29099	EFZ05630	AAX64926	BAJ36033	AEF06945	CBW17104	ADX16766	CBG24093	ACY87705	AAL20001	ABX67870	AAV77698	ACN46782	NP_455566	AAO69470	CAR59847	ACH51257	ACF63219	ACF70176	CAR32516	ACF90118
992145-992597	ABX21823	EGE33612	CAR36849	AET54314	ACH77159	EGE29100	EFZ05631	AAX64927	BAJ36034	AEF06946	CBW17105	ADX16767	CBG24094	ACY87706	AAL20002	ABX67869	AAV77697	ACN46781	NP_455567	AAO69469	CAR59846	ACH50489	ACF61699	ACF68498	CAR32517	ACF92044
c993717-992668	ABX21822	EGE33613	CAR36850	AET54313	ACH75930	EGE29101	EFZ05632	AAX64928	BAJ36035	AEF06947	CBW17106	ADX16768	CBG24095	ACY87707	AAL20003	ABX67868	AAV77696	ACN46780	NP_455568	AAO69468	CAR59845	ACH49815	ACF62197	ACF69129	CAR32518	ACF89136
c994583-994074	ABX21821	EGE33614	CAR36851	AET54312	ACH76411	EGE29102	EFZ05633	AAX64929	BAJ36036	AEF06948	CBW17107	ADX16769	CBG24096	ACY87708	AAL20004	ABX67867	AAV77695	ACN46779	NP_455569	AAO69467	CAR59844	ACH51962	ACF64828	ACF69162	CAR32519	ACF89015
994800-995414	ABX21820	EGE33615	CAR36852	AET54311	ACH77104	EGE29103	EFZ05634	AAX64930	BAJ36037	AEF06949	CBW17108	ADX16770	CBG24097	ACY87710	AAL20005	ABX67865	AAV77694	ACN46778	NP_455570	AAO69466	CAR59843	ACH48967	ACF61853	ACF65836	CAR32520	ACF89026
c997545-995392	ABX21819	EGE33616	CAR36853	AET54310	ACH78033	EGE29104	EFZ05635	AAX64931	BAJ36038	AEF06950	CBW17109	ADX16771	CBG24098	ACY87711	AAL20006	ABX67864	AAV77693	ACN46777	NP_455571	AAO69465	CAR59842	ACH49295	ACF64891	ACF67814	CAR32521	ACF89521
c998010-997564	ABX21818	EGE33617	CAR36854	AET54309	ACH74215	EGE29105	EFZ05636	AAX64932	BAJ36039	AEF06951	CBW17110	ADX16772	CBG24099	ACY87712	AAL20007	ABX67863	AAV77692	ACN46776	NP_455572	AAO69464	CAR59841	ACH49497	ACF61951	ACF66467	CAR32522	ACF90809
998133-1000187	ABX21817	EGE33618	CAR36855	AET54308	ACH73841	EGE29106	EFZ05637	AAX64933	BAJ36040	AEF06952	CBW17111	ADX16773	CBG24100	ACY87713	AAL20008	ABX67862	AAV77691	ACN46775	NP_455573	AAO69463	CAR59840	ACH52193	ACF65369	ACF69733	CAR32523	ACF90280
c1000681-1000223	ABX21816	EGE33619	CAR36856	AET54307	ACH75245	EGE29107	EFZ05638	AAX64934	BAJ36041	AEF06953	CBW17112	ADX16774	CBG24101	ACY87714	AAL20009	ABX67861	AAV77690	ACN46774	NP_455574	AAO69462	CAR59839	ACH52124	ACF61250	ACF70386	CAR32524	ACF91571
c1001438-1000776	ABX21815	EGE33620	CAR36857	AET54306	ACH74471	EGE29108	EFZ05639	AAX64935	BAJ36042	AEF06954	CBW17113	ADX16775	CBG24102	ACY87715	AAL20010	ABX67860	AAV77689	ACN46773	NP_455575	AAO69461	CAR59838	ACH52721	ACF63513	ACF68647	CAR32525	ACF90984
c1002390-1002073	ABX21813	EGE33622	CAR36859	AET54304	ACH76604	EGE29110	EFZ05641	AAX64937	BAJ36044	AEF06956	CBW17115	ADX16777	CBG24104	ACY87717	AAL20012	ABX67858	AAV77687	ACN46771	NP_455577	AAO69459	CAR59836	ACH51420	ACF62233	ACF68390	CAR32527	ACF92200
c1003659-1002448	ABX21812	EGE33623	CAR36860	AET54303	ACH73876	EGE29111	EFZ05642	AAX64938	BAJ36045	AEF06957	CBW17116	ADX16778	CBG24105	ACY87718	AAL20013	ABX67857	AAV77686	ACN46770	NP_455578	AAO69458	CAR59835	ACH50171	ACF63282	ACF69005	CAR32528	ACF90972
1005275-1005556	ABX21811	EGE33626	CAR36863	AET54300	ACH77528	EGE29114	EFZ05645	AAX64941	BAJ36049	AEF06960	CBW17119	ADX16781	CBG24108	ACY87721	AAL20016	ABX67853	AAV77684	ACN46767	NP_455581	AAO69456	CAR59832	ACH49975	ACF65534	ACF66957	CAR32531	ACF89247
c1005882-1005553	ABX21810	EGE33627	CAR36864	AET54299	ACH76735	EGE29115	EFZ05646	AAX64942	BAJ36050	AEF06961	CBW17120	ADX16782	CBG24109	ACY87722	AAL20017	ABX67852	AAV77683	ACN46766	NP_455582	AAO69455	CAR59831	ACH50640	ACF64763	ACF66274	CAR32532	ACF92148
c1006623-1005964	ABX21809	EGE33628	CAR36865	AET54298	ACH78026	EGE29116	EFZ05647	AAX64943	BAJ36051	AEF06962	CBW17121	ADX16783	CBG24110	ACY87723	AAL20018	ABX67851	AAV77682	ACN46765	NP_455583	AAO69454	CAR59830	ACH51589	ACF63715	ACF70027	CAR32533	ACF88871
c1045587-1045246	ABX21794	EGE33631	CAR36868	AET54295	ACH73724	EGE29121	EFZ05651	AAX64948	BAJ36054	AEF06966	CBW17125	ADX16787	CBG24114	ACY87728	AAL20022	ABX67846	AAV77678	ACN46761	NP_455587	AAO69450	CAR59826	ACH48665	ACF62205	ACF69335	CAR32536	ACF88906
c1047285-1045603	ABX21793	EGE33632	CAR36869	AET54294	ACH77786	EGE29122	EFZ05652	AAX64949	BAJ36055	AEF06967	CBW17126	ADX16788	CBG24115	ACY87729	AAL20023	ABX67845	AAV77677	ACN46760	NP_455588	AAO69449	CAR59825	ACH49260	ACF65352	ACF66654	CAR32537	ACF89262
c1050984-1049623	ABX21791	EGE33636	CAR36873	AET54290	ACH76661	EGE29125	EFZ05654	AAX64951	BAJ36057	AEF06971	CBW17130	ADX16792	CBG24117	ACY87733	AAL20027	ABX67841	AAV77674	ACN46756	NP_455592	AAO69445	CAR59821	ACH50255	ACF64576	ACF65943	CAR32541	ACF93049
1051793-1052203	ABX21789	EGE33638	CAR36875	AET54288	ACH76223	EGE29127	EFZ05656	AAX64953	BAJ36059	AEF06973	CBW17132	ADX16794	CBG24119	ACY87735	AAL20029	ABX67839	AAV77672	ACN46754	NP_455594	AAO69443	CAR59819	ACH51837	ACF63985	ACF66719	CAR32543	ACF92055
c1052841-1052329	ABX21788	EGE33639	CAR36876	AET54287	ACH76043	EGE29128	EFZ05657	AAX64954	BAJ36060	AEF06974	CBW17133	ADX16795	CBG24120	ACY87738	AAL20030	ABX67836	AAV77671	ACN46753	NP_455595	AAO69442	CAR59818	ACH52232	ACF63300	ACF70288	CAR32544	ACF90454
c1054166-1052859	ABX21787	EGE33640	CAR36877	AET54286	ACH76898	EGE29129	EFZ05658	AAX64955	BAJ36061	AEF06975	CBW17134	ADX16796	CBG24121	ACY87739	AAL20031	ABX67835	AAV77670	ACN46752	NP_455596	AAO69441	CAR59817	ACH52823	ACF62934	ACF68650	CAR32545	ACF88825
c1055079-1054639	ABX21786	EGE33641	CAR36878	AET54285	ACH76381	EGE29130	EFZ05659	AAX64956	BAJ36062	AEF06976	CBW17135	ADX16797	CBG24122	ACY87740	AAL20032	ABX67834	AAV77669	ACN46751	NP_455597	AAO69440	CAR59816	ACH52493	ACF62850	ACF69012	CAR32546	ACF88758
1058108-1058959	ABX21782	EGE33644	CAR36881	AET54282	ACH75372	EGE29133	EFZ05662	AAX64959	BAJ36065	AEF06979	CBW17138	ADX16800	CBG24125	ACY87744	AAL20035	ABX67831	AAV77667	ACN46748	NP_455599	AAO69438	CAR59813	ACH52682	ACF63515	ACF67860	CAR32549	ACF89651
1058969-1059349	ABX21781	EGE33645	CAR36882	AET54281	ACH73868	EGE29134	EFZ05663	AAX64960	BAJ36066	AEF06980	CBW17139	ADX16801	CBG24126	ACY87745	AAL20036	ABX67830	AAV77666	ACN46747	NP_455600	AAO69437	CAR59812	ACH48825	ACF65085	ACF65850	CAR32550	ACF91688
1059428-1060231	ABX21779	EGE33646	CAR36883	AET54280	ACH77307	EGE29135	EFZ05664	AAX64961	BAJ36067	AEF06981	CBW17140	ADX16802	CBG24127	ACY87747	AAL20037	ABX67828	AAV77665	ACN46746	NP_455601	AAO69436	CAR59811	ACH49318	ACF61984	ACF66479	CAR32551	ACF89817
1060241-1061032	ABX21778	EGE33647	CAR36884	AET54279	ACH77862	EGE29136	EFZ05665	AAX64962	BAJ36068	AEF06982	CBW17141	ADX16803	CBG24128	ACY87748	AAL20038	ABX67827	AAV77664	ACN46745	NP_455602	AAO69435	CAR59810	ACH50163	ACF61750	ACF67277	CAR32552	ACF91259
1061131-1062507	ABX21776	EGE33648	CAR36885	AET54278	ACH77984	EGE29137	EFZ05666	AAX64963	BAJ36069	AEF06983	CBW17142	ADX16804	CBG24129	ACY87749	AAL20039	ABX67826	AAV77663	ACN46744	NP_455603	AAO69434	CAR59809	ACH50311	ACF63267	ACF67974	CAR32553	ACF91082
1062517-1063413	ABX21775	EGE33649	CAR36886	AET54277	ACH76204	EGE29138	EFZ05667	AAX64964	BAJ36070	AEF06984	CBW17143	ADX16805	CBG24130	ACY87750	AAL20040	ABX67825	AAV77662	ACN46743	NP_455604	AAO69433	CAR59808	ACH50546	ACF64309	ACF67270	CAR32554	ACF91933
1063427-1064365	ABX21774	EGE33650	CAR36887	AET54276	ACH76429	EGE29139	EFZ05668	AAX64965	BAJ36071	AEF06985	CBW17144	ADX16806	CBG24131	ACY87751	AAL20041	ABX67824	AAV77661	ACN46742	NP_455605	AAO69432	CAR59807	ACH49873	ACF64210	ACF67835	CAR32555	ACF91417
c1067013-1066093	ABX21772	EGE33653	CAR36890	AET54273	ACH77804	EGE29142	EFZ05672	AAX64969	BAJ36075	AEF06988	CBW17147	ADX16810	CBG24134	ACY87756	AAL20044	ABX67819	AAV77658	ACN46738	NP_455607	AAO69430	CAR59804	ACH52605	ACF61693	ACF69815	CAR32558	ACF90419
1067247-1067609	ABX21771	EGE33654	CAR36891	AET54272	ACH76183	EGE29143	EFZ05673	AAX64970	BAJ36076	AEF06989	CBW17148	ADX16811	CBG24136	ACY87758	AAL20045	ABX67817	AAV77657	ACN46737	NP_455608	AAO69429	CAR59803	ACH48541	ACF62793	ACF70422	CAR32559	ACF88896
1069541-1070164	ABX21768	EGE33656	CAR36893	AET54270	ACH76820	EGE29145	EFZ05674	AAX64971	BAJ36078	AEF06991	CBW17150	ADX16813	CBG24138	ACY87760	AAL20047	ABX67815	AAV77656	ACN46735	NP_455610	AAO69427	CAR59801	ACH52126	ACF63755	ACF66362	CAR32561	ACF92885
1070154-1070660	ABX21767	EGE33657	CAR36894	AET54269	ACH75512	EGE29146	EFZ05675	AAX64972	BAJ36079	AEF06992	CBW17151	ADX16814	CBG24139	ACY87761	AAL20048	ABX67814	AAV77655	ACN46734	NP_455611	AAO69426	CAR59800	ACH51005	ACF63153	ACF70120	CAR32562	ACF93009
c1072317-1072090	ABX21765	EGE33659	CAR36896	AET54267	ACH74219	EGE29148	EFZ05677	AAX64974	BAJ36081	AEF06994	CBW17153	ADX16816	CBG24141	ACY87763	AAL20050	ABX67812	AAV77653	ACN46732	NP_455613	AAO69424	CAR59798	ACH50015	ACF63164	ACF68574	CAR32564	ACF91462
c1072934-1072338	ABX21764	EGE33660	CAR36897	AET54266	ACH77361	EGE29149	EFZ05678	AAX64975	BAJ36082	AEF06995	CBW17154	ADX16817	CBG24142	ACY87764	AAL20051	ABX67811	AAV77652	ACN46731	NP_455614	AAO69423	CAR59797	ACH50530	ACF62655	ACF66406	CAR32565	ACF89851
c1074654-1074259	ABX21762	EGE33662	CAR36900	AET54264	ACH76323	EGE29151	EFZ05682	AAX64979	BAJ36084	AEF06998	CBW17157	ADX16822	CBG24145	ACY87768	AAL20054	ABX67805	AAV77649	ACN46727	NP_455617	AAO69420	CAR59794	ACH52024	ACF64706	ACF70412	CAR32568	ACF91221
1079096-1080604	ABX21760	EGE33665	CAR36902	AET54261	ACH75026	EGE29152	EFZ05685	AAX64982	BAJ36086	AEF07000	CBW17159	ADX16824	CBG24147	ACY87771	AAL20056	ABX67801	AAV77647	ACN46725	NP_455619	AAO69418	CAR59792	ACH49901	ACF62861	ACF70035	CAR32570	ACF88633
1087077-1088015	ABX21747	EGE34547	CAR37837	AET53334	ACH76658	EGE30097	EFZ05694	AAX64989	BAJ36096	AEF07009	CBW17168	ADX16834	CBG24156	ACY87787	AAL20065	ABX67784	AAV77639	ACN46717	NP_455629	AAO69408	CAR59783	ACH51641	ACF61368	ACF69371	CAR33493	ACF89061
1089465-1089995	ABX21743	EGE34546	CAR37834	AET53335	ACH77051	EGE30094	EFZ05697	AAX64992	BAJ36099	AEF07012	CBW17171	ADX16837	CBG24159	ACY87790	AAL20068	ABX67780	AAV77636	ACN46714	NP_455632	AAO69405	CAR59780	ACH49666	ACF63979	ACF66809	CAR33490	ACF88718
c1092398-1091748	ABX21741	EGE34542	CAR37830	AET53339	ACH75728	EGE30090	EFZ05701	AAX64996	BAJ36103	AEF07016	CBW17175	ADX16841	CBG24163	ACY87794	AAL20072	ABX67776	AAV77633	ACN46710	NP_455636	AAO69401	CAR59776	ACH50566	ACF63509	ACF68670	CAR33486	ACF92016
1093166-1093621	ABX21740	EGE34541	CAR37829	AET53340	ACH74955	EGE30089	EFZ05702	AAX64997	BAJ36104	AEF07017	CBW17176	ADX16842	CBG24164	ACY87797	AAL20073	ABX67771	AAV77632	ACN46709	NP_455637	AAO69400	CAR59775	ACH50040	ACF64183	ACF68893	CAR33485	ACF89431
1093663-1094118	ABX21739	EGE34540	CAR37828	AET53341	ACH74458	EGE30088	EFZ05703	AAX64998	BAJ36105	AEF07018	CBW17177	ADX16843	CBG24165	ACY87798	AAL20074	ABX67770	AAV77631	ACN46708	NP_455638	AAO69399	CAR59774	ACH49511	ACF62667	ACF67407	CAR33484	ACF91068
1094180-1094506	ABX21738	EGE34539	CAR37827	AET53342	ACH73966	EGE30087	EFZ05704	AAX64999	BAJ36106	AEF07019	CBW17178	ADX16844	CBG24166	ACY87799	AAL20075	ABX67769	AAV77630	ACN46707	NP_455639	AAO69398	CAR59773	ACH49003	ACF63330	ACF66859	CAR33483	ACF92360
1095527-1097014	ABX21736	EGE34537	CAR37824	AET53344	ACH77216	EGE30085	EFZ05706	AAX65001	BAJ36108	AEF07021	CBW17180	ADX16846	CBG24168	ACY87801	AAL20077	ABX67767	AAV77628	ACN46705	NP_455642	AAO69395	CAR59771	ACH51509	ACF62068	ACF67663	CAR33481	ACF92470
c1098185-1097031	ABX21734	EGE34535	CAR37823	AET53346	ACH74898	EGE30083	EFZ05707	AAX65002	BAJ36110	AEF07023	CBW17182	ADX16848	CBG24170	ACY87803	AAL20079	ABX67765	AAV77626	ACN46704	NP_455643	AAO69394	CAR59769	ACH48893	ACF61207	ACF68532	CAR33479	ACF92940
1098456-1099991	ABX21733	EGE34534	CAR37822	AET53347	ACH75531	EGE30082	EFZ05709	AAX65004	BAJ36111	AEF07024	CBW17183	ADX16849	CBG24171	ACY87805	AAL20080	ABX67763	AAV77625	ACN46703	NP_455644	AAO69393	CAR59768	ACH48539	ACF62845	ACF69316	CAR33478	ACF91366
1102630-1102860	ABX21731	EGE34532	CAR37820	AET53349	ACH76981	EGE30080	EFZ05710	AAX65005	BAJ36113	AEF07026	CBW17185	ADX16851	CBG24173	ACY87807	AAL20082	ABX67761	AAV77623	ACN46701	NP_455646	AAO69391	CAR59766	ACH49806	ACF62064	ACF69454	CAR33476	ACF90157
c1104531-1103317	ABX21729	EGE34530	CAR37818	AET53350	ACH77992	EGE30078	EFZ05712	AAX65007	BAJ36115	AEF07028	CBW17187	ADX16853	CBG24175	ACY87809	AAL20084	ABX67759	AAV77621	ACN46700	NP_455648	AAO69389	CAR59764	ACH48533	ACF65056	ACF65862	CAR33474	ACF90602
c1105598-1104678	ABX21728	EGE34529	CAR37817	AET53351	ACH74060	EGE30077	EFZ05713	AAX65008	BAJ36116	AEF07029	CBW17188	ADX16854	CBG24176	ACY87811	AAL20085	ABX67758	AAV77620	ACN46699	NP_455649	AAO69388	CAR59763	ACH50476	ACF64403	ACF67883	CAR33473	ACF88649
1105817-1106869	ABX21727	EGE34528	CAR37816	AET53352	ACH75224	EGE30076	EFZ05714	AAX65009	BAJ36117	AEF07030	CBW17189	ADX16855	CBG24177	ACY87812	AAL20086	ABX67757	AAV77619	ACN46698	NP_455650	AAO69387	CAR59762	ACH49965	ACF64036	ACF65838	CAR33472	ACF89264
c1107436-1106921	ABX21726	EGE34527	CAR37815	AET53353	ACH75593	EGE30075	EFZ05715	AAX65010	BAJ36118	AEF07031	CBW17190	ADX16856	CBG24178	ACY87813	AAL20087	ABX67756	AAV77618	ACN46697	NP_455651	AAO69386	CAR59761	ACH51689	ACF61796	ACF69114	CAR33471	ACF90034
c1109599-1108481	ABX21722	EGE34524	CAR37812	AET53357	ACH74889	EGE30071	EFZ05719	AAX65014	BAJ36121	AEF07034	CBW17193	ADX16860	CBG24180	ACY87817	AAL20090	ABX67752	AAV77615	ACN46693	NP_455653	AAO69384	CAR59758	ACH48615	ACF62638	ACF68731	CAR33468	ACF88684
c1109960-1109712	ABX21721	EGE34523	CAR37811	AET53358	ACH76190	EGE30070	EFZ05720	AAX65015	BAJ36122	AEF07035	CBW17194	ADX16861	CBG24181	ACY87818	AAL20091	ABX67751	AAV77614	ACN46692	NP_455654	AAO69383	CAR59757	ACH52679	ACF63298	ACF68220	CAR33467	ACF89257
c1110490-1110245	ABX21720	EGE34522	CAR37810	AET53359	ACH76817	EGE30069	EFZ05721	AAX65016	BAJ36123	AEF07036	CBW17195	ADX16862	CBG24182	ACY87819	AAL20092	ABX67750	AAV77613	ACN46691	NP_455655	AAO69382	CAR59756	ACH52809	ACF63541	ACF69754	CAR33466	ACF92471
c1111610-1110564	ABX21719	EGE34521	CAR37809	AET53360	ACH76507	EGE30068	EFZ05722	AAX65017	BAJ36124	AEF07037	CBW17196	ADX16863	CBG24183	ACY87820	AAL20093	ABX67749	AAV77612	ACN46690	NP_455656	AAO69381	CAR59755	ACH52249	ACF64306	ACF70270	CAR33465	ACF93071
c1113044-1112397	ABX21717	EGE34519	CAR37807	AET53362	ACH74779	EGE30066	EFZ05724	AAX65019	BAJ36126	AEF07039	CBW17198	ADX16865	CBG24185	ACY87822	AAL20095	ABX67746	AAV77611	ACN46688	NP_455658	AAO69379	CAR59753	ACH49453	ACF61533	ACF66183	CAR33463	ACF89147
c1114316-1113108	ABX21716	EGE34518	CAR37806	AET53363	ACH75435	EGE30065	EFZ05725	AAX65020	BAJ36127	AEF07040	CBW17199	ADX16866	CBG24186	ACY87823	AAL20096	ABX67745	AAV77610	ACN46687	NP_455659	AAO69378	CAR59752	ACH52555	ACF61200	ACF67061	CAR33462	ACF92773
1114553-1115137	ABX21715	EGE34517	CAR37805	AET53364	ACH75825	EGE30064	EFZ05726	AAX65021	BAJ36128	AEF07041	CBW17200	ADX16867	CBG24187	ACY87824	AAL20097	ABX67744	AAV77609	ACN46686	NP_455660	AAO69377	CAR59751	ACH52340	ACF65675	ACF67732	CAR33461	ACF92460
1117089-1118582	ABX21712	EGE34515	CAR37802	AET53367	ACH75872	EGE30061	EFZ05728	AAX65023	BAJ36131	AEF07044	CBW17203	ADX16870	CBG24190	ACY87828	AAL20100	ABX67741	AAV77606	ACN46683	NP_455663	AAO69374	CAR59748	ACH51002	ACF62602	ACF66286	CAR33458	ACF90052
c1119069-1118647	ABX21711	EGE34514	CAR37801	AET53368	ACH77163	EGE30060	EFZ05729	AAX65024	BAJ36132	AEF07045	CBW17204	ADX16871	CBG24191	ACY87829	AAL20101	ABX67740	AAV77605	ACN46682	NP_455664	AAO69373	CAR59747	ACH51531	ACF63156	ACF70418	CAR33457	ACF93061
c1119367-1119074	ABX21710	EGE34513	CAR37800	AET53369	ACH76508	EGE30059	EFZ05730	AAX65025	BAJ36133	AEF07046	CBW17205	ADX16872	CBG24192	ACY87830	AAL20102	ABX67739	AAV77604	ACN46681	NP_455665	AAO69372	CAR59746	ACH51927	ACF63553	ACF67588	CAR33456	ACF89199
c1120118-1119459	ABX21709	EGE34512	CAR37799	AET53370	ACH74573	EGE30057	EFZ05731	AAX65026	BAJ36134	AEF07047	CBW17206	ADX16873	CBG24193	ACY87831	AAL20103	ABX67737	AAV77603	ACN46680	NP_455666	AAO69371	CAR59745	ACH52573	ACF64109	ACF66474	CAR33455	ACF91769
1120274-1120690	ABX21708	EGE34511	CAR37798	AET53371	ACH73932	EGE30056	EFZ05732	AAX65027	BAJ36135	AEF07048	CBW17207	ADX16874	CBG24194	ACY87833	AAL20104	ABX67735	AAV77602	ACN46679	NP_455667	AAO69370	CAR59744	ACH51145	ACF64771	ACF67818	CAR33454	ACF92560
1120694-1121098	ABX21707	EGE34510	CAR37797	AET53372	ACH75897	EGE30055	EFZ05733	AAX65028	BAJ36136	AEF07049	CBW17208	ADX16875	CBG24195	ACY87834	AAL20105	ABX67734	AAV77601	ACN46678	NP_455668	AAO69369	CAR59743	ACH51591	ACF65122	ACF66749	CAR33453	ACF92695
1121110-1121808	ABX21706	EGE34509	CAR37796	AET53373	ACH75830	EGE30054	EFZ05734	AAX65029	BAJ36137	AEF07050	CBW17209	ADX16876	CBG24196	ACY87835	AAL20106	ABX67733	AAV77600	ACN46677	NP_455669	AAO69368	CAR59742	ACH50154	ACF65127	ACF68572	CAR33452	ACF89706
1121823-1123100	ABX21705	EGE34508	CAR37795	AET53374	ACH77020	EGE30053	EFZ05735	AAX65030	BAJ36138	AEF07051	CBW17210	ADX16877	CBG24197	ACY87836	AAL20107	ABX67732	AAV77599	ACN46676	NP_455670	AAO69367	CAR59741	ACH51299	ACF61839	ACF67942	CAR33451	ACF91711
1123121-1123876	ABX21704	EGE34507	CAR37794	AET53375	ACH77792	EGE30052	EFZ05736	AAX65031	BAJ36139	AEF07052	CBW17211	ADX16878	CBG24198	ACY87837	AAL20108	ABX67731	AAV77598	ACN46675	NP_455671	AAO69366	CAR59740	ACH52478	ACF64940	ACF68201	CAR33450	ACF91062
1123890-1124672	ABX21703	EGE34506	CAR37793	AET53376	ACH76184	EGE30051	EFZ05737	AAX65032	BAJ36140	AEF07053	CBW17212	ADX16879	CBG24199	ACY87838	AAL20109	ABX67730	AAV77597	ACN46674	NP_455672	AAO69365	CAR59739	ACH52131	ACF65441	ACF68836	CAR33449	ACF89119
1124720-1125427	ABX21702	EGE34505	CAR37792	AET53377	ACH76786	EGE30050	EFZ05738	AAX65033	BAJ36141	AEF07054	CBW17213	ADX16880	CBG24200	ACY87839	AAL20110	ABX67729	AAV77596	ACN46673	NP_455673	AAO69364	CAR59738	ACH49147	ACF63733	ACF70034	CAR33448	ACF89473
1126536-1127486	ABX21700	EGE34504	CAR37790	AET53379	ACH75466	EGE30048	EFZ05740	AAX65035	BAJ36143	AEF07056	CBW17215	ADX16882	CBG24202	ACY87841	AAL20112	ABX67726	AAV77594	ACN46671	NP_455675	AAO69362	CAR59736	ACH50487	ACF65458	ACF66686	CAR33446	ACF93046
1129227-1130180	ABX21698	EGE34502	CAR37788	AET53380	ACH74263	EGE30046	EFZ05742	AAX65037	BAJ36145	AEF07058	CBW17217	ADX16884	CBG24204	ACY87843	AAL20114	ABX67724	AAV77592	ACN46669	NP_455677	AAO69360	CAR59734	ACH50076	ACF64441	ACF69031	CAR33444	ACF91488
c1135788-1132555	ABX21697	EGE34501	CAR37787	AET53382	ACH77653	EGE30045	EFZ05743	AAX65038	BAJ36146	AEF07059	CBW17218	ADX16885	CBG24205	ACY87845	AAL20115	ABX67722	AAV77591	ACN46668	NP_455679	AAO69358	CAR59733	ACH51429	ACF64636	ACF68370	CAR33443	ACF92054
1136361-1137314	ABX21696	EGE34500	CAR37786	AET53383	ACH76299	EGE30044	EFZ05745	AAX65040	BAJ36148	AEF07060	CBW17219	ADX16886	CBG24207	ACY87846	AAL20116	ABX67720	AAV77589	ACN46666	NP_455681	AAO69356	CAR59731	ACH50845	ACF63072	ACF67314	CAR33442	ACF92826
c1137997-1137413	ABX21695	EGE34498	CAR37784	AET53386	ACH77285	EGE30042	EFZ05748	AAX65043	BAJ36151	AEF07063	CBW17222	ADX16888	CBG24210	ACY87849	AAL20118	ABX67717	AAV77588	ACN46663	NP_455682	AAO69355	CAR59730	ACH49774	ACF62228	ACF68150	CAR33440	ACF92196
1138195-1138716	ABX21694	EGE34497	CAR37783	AET53387	ACH76293	EGE30041	EFZ05749	AAX65044	BAJ36152	AEF07064	CBW17223	ADX16889	CBG24211	ACY87850	AAL20119	ABX67716	AAV77587	ACN46662	NP_455683	AAO69354	CAR59729	ACH48993	ACF61298	ACF70077	CAR33439	ACF91038
1138768-1138941	ABX21693	EGE34496	CAR37782	AET53388	ACH76956	EGE30040	EFZ05750	AAX65045	BAJ36153	AEF07065	CBW17224	ADX16890	CBG24212	ACY87851	AAL20120	ABX67715	AAV77586	ACN46661	NP_455684	AAO69353	CAR59728	ACH49230	ACF61879	ACF66174	CAR33438	ACF92782
1139022-1140155	ABX21692	EGE34495	CAR37781	AET53389	ACH75399	EGE30039	EFZ05751	AAX65046	BAJ36154	AEF07066	CBW17225	ADX16891	CBG24213	ACY87852	AAL20121	ABX67714	AAV77585	ACN46660	NP_455685	AAO69352	CAR59727	ACH52516	ACF61501	ACF70283	CAR33437	ACF91384
1140236-1141189	ABX21691	EGE34494	CAR37780	AET53390	ACH74743	EGE30038	EFZ05752	AAX65047	BAJ36155	AEF07067	CBW17226	ADX16892	CBG24214	ACY87853	AAL20122	ABX67713	AAV77584	ACN46659	NP_455686	AAO69351	CAR59726	ACH52336	ACF65656	ACF68481	CAR33436	ACF91585
1141205-1142134	ABX21690	EGE34493	CAR37779	AET53391	ACH77664	EGE30037	EFZ05753	AAX65048	BAJ36156	AEF07068	CBW17227	ADX16893	CBG24215	ACY87854	AAL20123	ABX67712	AAV77583	ACN46658	NP_455687	AAO69350	CAR59725	ACH51841	ACF65003	ACF69259	CAR33435	ACF90158
1142147-1142881	ABX21689	EGE34492	CAR37778	AET53392	ACH77031	EGE30036	EFZ05754	AAX65049	BAJ36157	AEF07069	CBW17228	ADX16894	CBG24216	ACY87855	AAL20124	ABX67711	AAV77582	ACN46657	NP_455688	AAO69349	CAR59724	ACH50436	ACF64435	ACF67118	CAR33434	ACF89619
1143036-1143272	ABX21688	EGE34491	CAR37777	AET53393	ACH74484	EGE30035	EFZ05755	AAX65050	BAJ36158	AEF07070	CBW17229	ADX16895	CBG24217	ACY87856	AAL20125	ABX67710	AAV77581	ACN46656	NP_455689	AAO69348	CAR59723	ACH50506	ACF63654	ACF67622	CAR33433	ACF92091
1143394-1144599	ABX21687	EGE34490	CAR37776	AET53394	ACH75000	EGE30034	EFZ05756	AAX65051	BAJ36159	AEF07071	CBW17230	ADX16896	CBG24218	ACY87857	AAL20126	ABX67709	AAV77580	ACN46655	NP_455690	AAO69347	CAR59722	ACH51232	ACF65234	ACF67615	CAR33432	ACF90410
1144723-1145532	ABX21680	EGE34489	CAR37775	AET53395	ACH77975	EGE30033	EFZ05759	AAX65054	BAJ36160	AEF07072	CBW17231	ADX16897	CBG24219	ACY87858	AAL20127	ABX67708	AAV77579	ACN46652	NP_455691	AAO69346	CAR59721	ACH51867	ACF64265	ACF68134	CAR33431	ACF88661
1145601-1146557	ABX21679	EGE34488	CAR37774	AET53396	ACH73939	EGE30032	EFZ05760	AAX65055	BAJ36161	AEF07073	CBW17232	ADX16898	CBG24220	ACY87859	AAL20128	ABX67707	AAV77578	ACN46651	NP_455692	AAO69345	CAR59720	ACH52270	ACF64214	ACF67515	CAR33430	ACF90624
1146547-1147188	ABX21678	EGE34487	CAR37773	AET53397	ACH77195	EGE30031	EFZ05761	AAX65056	BAJ36162	AEF07074	CBW17233	ADX16899	CBG24221	ACY87860	AAL20129	ABX67706	AAV77577	ACN46650	NP_455693	AAO69344	CAR59719	ACH52867	ACF62611	ACF69179	CAR33429	ACF88635
1147185-1148189	ABX21677	EGE34486	CAR37772	AET53398	ACH77788	EGE30030	EFZ05762	AAX65057	BAJ36163	AEF07075	CBW17234	ADX16900	CBG24222	ACY87861	AAL20130	ABX67705	AAV77576	ACN46649	NP_455694	AAO69343	CAR59718	ACH51245	ACF63114	ACF68363	CAR33428	ACF91803
1148200-1148997	ABX21676	EGE34485	CAR37771	AET53399	ACH75870	EGE30029	EFZ05763	AAX65058	BAJ36164	AEF07076	CBW17235	ADX16901	CBG24223	ACY87862	AAL20131	ABX67704	AAV77575	ACN46648	NP_455695	AAO69342	CAR59717	ACH51886	ACF61139	ACF70223	CAR33427	ACF89314
1149418-1150851	ABX21674	EGE34484	CAR37770	AET53400	ACH76537	EGE30028	EFZ05764	AAX65059	BAJ36165	AEF07077	CBW17236	ADX16902	CBG24224	ACY87864	AAL20132	ABX67702	AAV77574	ACN46647	NP_455696	AAO69341	CAR59716	ACH50302	ACF62091	ACF69394	CAR33426	ACF89965
1153507-1153860	ABX21672	EGE34482	CAR37768	AET53401	ACH74610	EGE30026	EFZ05766	AAX65061	BAJ36167	AEF07079	CBW17238	ADX16904	CBG24226	ACY87866	AAL20134	ABX67700	AAV77573	ACN46646	NP_455697	AAO69340	CAR59714	ACH49259	ACF64355	ACF66897	CAR33424	ACF91442
1153873-1154247	ABX21671	EGE34481	CAR37767	AET53402	ACH73874	EGE30025	EFZ05767	AAX65062	BAJ36168	AEF07080	CBW17239	ADX16905	CBG24227	ACY87867	AAL20135	ABX67699	AAV77572	ACN46645	NP_455698	AAO69339	CAR59713	ACH51065	ACF64057	ACF66386	CAR33423	ACF90951
1154270-1154899	ABX21670	EGE34480	CAR37766	AET53403	ACH74495	EGE30024	EFZ05768	AAX65063	BAJ36169	AEF07081	CBW17240	ADX16906	CBG24228	ACY87868	AAL20136	ABX67698	AAV77571	ACN46644	NP_455699	AAO69338	CAR59712	ACH51678	ACF65573	ACF69937	CAR33422	ACF92411
1154880-1155704	ABX21669	EGE34479	CAR37765	AET53404	ACH75275	EGE30023	EFZ05769	AAX65064	BAJ36170	AEF07082	CBW17241	ADX16907	CBG24229	ACY87869	AAL20137	ABX67697	AAV77570	ACN46643	NP_455700	AAO69337	CAR59711	ACH51479	ACF62797	ACF69459	CAR33421	ACF92920
1155715-1156740	ABX21668	EGE34478	CAR37764	AET53405	ACH75786	EGE30022	EFZ05770	AAX65065	BAJ36171	AEF07083	CBW17242	ADX16908	CBG24230	ACY87870	AAL20138	ABX67696	AAV77569	ACN46642	NP_455701	AAO69336	CAR59710	ACH49871	ACF63371	ACF68846	CAR33420	ACF89673
1156765-1157307	ABX21667	EGE34477	CAR37763	AET53406	ACH75972	EGE30021	EFZ05771	AAX65066	BAJ36172	AEF07084	CBW17243	ADX16909	CBG24231	ACY87871	AAL20139	ABX67695	AAV77568	ACN46641	NP_455702	AAO69335	CAR59709	ACH50295	ACF61483	ACF68200	CAR33419	ACF88971
1157628-1158932	ABX21666	EGE34476	CAR37762	AET53407	ACH76432	EGE30020	EFZ05772	AAX65067	BAJ36173	AEF07085	CBW17244	ADX16910	CBG24232	ACY87872	AAL20140	ABX67692	AAV77567	ACN46640	NP_455703	AAO69334	CAR59708	ACH48907	ACF61821	ACF66537	CAR33418	ACF89821
c1160368-1159733	ABX21664	EGE34475	CAR37760	AET53409	ACH77676	EGE30018	EFZ05774	AAX65069	BAJ36175	AEF07087	CBW17246	ADX16912	CBG24234	ACY87874	AAL20142	ABX67690	AAV77565	ACN46638	NP_455705	AAO69332	CAR59706	ACH52396	ACF65174	ACF70428	CAR33416	ACF91639
1160608-1160865	ABX21663	EGE34474	CAR37759	AET53410	ACH74961	EGE30017	EFZ05775	AAX65070	BAJ36176	AEF07088	CBW17247	ADX16913	CBG24235	ACY87875	AAL20143	ABX67689	AAV77564	ACN46637	NP_455706	AAO69331	CAR59705	ACH52879	ACF63499	ACF69774	CAR33415	ACF91167
c1161970-1161005	ABX21662	EGE34473	CAR37758	AET53411	ACH75478	EGE30016	EFZ05776	AAX65071	BAJ36177	AEF07089	CBW17248	ADX16914	CBG24236	ACY87876	AAL20144	ABX67688	AAV77562	ACN46636	NP_455707	AAO69330	CAR59703	ACH52646	ACF63858	ACF69151	CAR33414	ACF89072
c1165564-1162118	ABX21661	EGE34472	CAR37757	AET53412	ACH74074	EGE30015	EFZ05777	AAX65072	BAJ36178	AEF07090	CBW17249	ADX16915	CBG24237	ACY87878	AAL20145	ABX67686	AAV77561	ACN46635	NP_455708	AAO69329	CAR59702	ACH51717	ACF65511	ACF68479	CAR33413	ACF93067
1165901-1167100	ABX21660	EGE34471	CAR37756	AET53414	ACH77033	EGE30013	EFZ05778	AAX65073	BAJ36179	AEF07091	CBW17250	ADX16916	CBG24238	ACY87879	AAL20146	ABX67684	AAV77560	ACN46633	NP_455709	AAO69328	CAR59701	ACH52906	ACF64567	ACF69060	CAR33412	ACF89259
1167093-1167794	ABX21659	EGE34470	CAR37755	AET53415	ACH77620	EGE30012	EFZ05779	AAX65074	BAJ36180	AEF07092	CBW17251	ADX16917	CBG24239	ACY87880	AAL20147	ABX67683	AAV77559	ACN46632	NP_455710	AAO69327	CAR59700	ACH52393	ACF65246	ACF66236	CAR33411	ACF90563
1167794-1169038	ABX21658	EGE34469	CAR37754	AET53416	ACH76698	EGE30011	EFZ05780	AAX65075	BAJ36181	AEF07093	CBW17252	ADX16918	CBG24240	ACY87881	AAL20148	ABX67682	AAV77558	ACN46631	NP_455711	AAO69326	CAR59699	ACH51738	ACF64075	ACF66764	CAR33410	ACF89518
1169066-1169977	ABX21657	EGE34468	CAR37753	AET53417	ACH77011	EGE30010	EFZ05781	AAX65076	BAJ36182	AEF07094	CBW17253	ADX16919	CBG24241	ACY87882	AAL20149	ABX67681	AAV77557	ACN46630	NP_455712	AAO69325	CAR59698	ACH51099	ACF62384	ACF67573	CAR33409	ACF91290
1170103-1170816	ABX21656	EGE34467	CAR37752	AET53418	ACH75141	EGE30009	EFZ05782	AAX65077	BAJ36183	AEF07095	CBW17254	ADX16920	CBG24242	ACY87883	AAL20150	ABX67680	AAV77556	ACN46629	NP_455713	AAO69324	CAR59697	ACH49911	ACF63063	ACF68091	CAR33408	ACF90680
c1171962-1170916	ABX21655	EGE34466	CAR37751	AET53419	ACH76055	EGE30008	EFZ05783	AAX65078	BAJ36184	AEF07096	CBW17255	ADX16921	CBG24243	ACY87884	AAL20151	ABX67679	AAV77555	ACN46628	NP_455714	AAO69323	CAR59696	ACH49085	ACF63160	ACF68294	CAR33407	ACF90932
c1172688-1171987	ABX21654	EGE34465	CAR37750	AET53420	ACH75733	EGE30007	EFZ05784	AAX65079	BAJ36185	AEF07097	CBW17256	ADX16922	CBG24244	ACY87885	AAL20152	ABX67678	AAV77554	ACN46627	NP_455715	AAO69322	CAR59695	ACH48482	ACF64252	ACF68800	CAR33406	ACF91537
c1173620-1172763	ABX21650	EGE34463	CAR37748	AET53423	ACH76403	EGE30003	EFZ05787	AAX65082	BAJ36187	AEF07099	CBW17258	ADX16924	CBG24246	ACY87889	AAL20154	ABX67673	AAV77552	ACN46624	NP_455717	AAO69320	CAR59693	ACH52190	ACF62794	ACF67073	CAR33404	ACF89530
c1174740-1173604	ABX21649	EGE34462	CAR37747	AET53424	ACH75673	EGE30002	EFZ05788	AAX65083	BAJ36188	AEF07100	CBW17259	ADX16925	CBG24247	ACY87890	AAL20155	ABX67672	AAV77551	ACN46623	NP_455718	AAO69319	CAR59692	ACH52827	ACF65228	ACF66571	CAR33403	ACF91721
1174991-1176217	ABX21648	EGE34461	CAR37746	AET53425	ACH77376	EGE30001	EFZ05789	AAX65084	BAJ36189	AEF07101	CBW17260	ADX16926	CBG24248	ACY87891	AAL20156	ABX67670	AAV77550	ACN46622	NP_455719	AAO69318	CAR59691	ACH51200	ACF64590	ACF66192	CAR33402	ACF91094
c1177470-1176349	ABX21647	EGE34459	CAR37744	AET53427	ACH73851	EGE29999	EFZ05791	AAX65086	BAJ36191	AEF07103	CBW17263	ADX16929	CBG24251	ACY87893	AAL20158	ABX67668	AAV77548	ACN46620	NP_455721	AAO69316	CAR59689	ACH49101	ACF63636	ACF69304	CAR33400	ACF91475
c1179014-1177551	ABX21646	EGE34458	CAR37743	AET53428	ACH77586	EGE29998	EFZ05792	AAX65087	BAJ36192	AEF07104	CBW17264	ADX16930	CBG24252	ACY87894	AAL20159	ABX67667	AAV77547	ACN46619	NP_455722	AAO69315	CAR59688	ACH50078	ACF63742	ACF67612	CAR33399	ACF90242
c1179688-1179014	ABX21645	EGE34457	CAR37742	AET53429	ACH76131	EGE29997	EFZ05793	AAX65088	BAJ36193	AEF07105	CBW17265	ADX16931	CBG24253	ACY87895	AAL20160	ABX67666	AAV77546	ACN46618	NP_455723	AAO69314	CAR59687	ACH52672	ACF62948	ACF67088	CAR33398	ACF90885
c1181182-1179812	ABX21644	EGE34456	CAR37741	AET53430	ACH75347	EGE29996	EFZ05794	AAX65089	BAJ36194	AEF07106	CBW17266	ADX16932	CBG24254	ACY87896	AAL20161	ABX67665	AAV77545	ACN46617	NP_455724	AAO69313	CAR59686	ACH48472	ACF62749	ACF67143	CAR33397	ACF88963
c1181827-1181186	ABX21643	EGE34455	CAR37740	AET53431	ACH74635	EGE29995	EFZ05795	AAX65090	BAJ36195	AEF07107	CBW17267	ADX16933	CBG24255	ACY87897	AAL20162	ABX67664	AAV77544	ACN46616	NP_455725	AAO69312	CAR59685	ACH49663	ACF61995	ACF66612	CAR33396	ACF92732
c1182969-1181863	ABX21642	EGE34454	CAR37739	AET53432	ACH77521	EGE29994	EFZ05796	AAX65091	BAJ36196	AEF07108	CBW17268	ADX16934	CBG24256	ACY87898	AAL20163	ABX67663	AAV77543	ACN46615	NP_455726	AAO69311	CAR59684	ACH50378	ACF63165	ACF68451	CAR33395	ACF92935
c1183484-1183023	ABX21641	EGE34453	CAR37738	AET53433	ACH77859	EGE29993	EFZ05797	AAX65092	BAJ36197	AEF07109	CBW17269	ADX16935	CBG24257	ACY87899	AAL20164	ABX67662	AAV77542	ACN46614	NP_455727	AAO69310	CAR59683	ACH51624	ACF62675	ACF70244	CAR33394	ACF91206
c1184147-1183494	ABX21639	EGE34451	CAR37736	AET53435	ACH76030	EGE29991	EFZ05799	AAX65094	BAJ36199	AEF07111	CBW17271	ADX16937	CBG24259	ACY87901	AAL20166	ABX67660	AAV77540	ACN46612	NP_455729	AAO69308	CAR59681	ACH51632	ACF61521	ACF66188	CAR33392	ACF89880
1184319-1185569	ABX21638	EGE34450	CAR37735	AET53436	ACH77672	EGE29990	EFZ05800	AAX65095	BAJ36200	AEF07112	CBW17272	ADX16938	CBG24260	ACY87969	AAL20167	ABX67659	AAV77539	ACN46611	NP_455730	AAO69307	CAR59680	ACH51128	ACF65269	ACF68045	CAR33391	ACF90371
c1205593-1205072	ABX21627	EGE34447	CAR37730	AET53441	ACH74744	EGE29987	EFZ05860	AAX65159	BAJ36205	AEF07117	CBW17276	ADX16942	CBG24264	ACY87976	AAL20171	ABX67512	AAV77531	ACN46605	NP_456273	AAO68776	CAR59670	ACH52891	ACF64266	ACF68290	CAR33386	ACF92598
1210607-1211164	ABX21623	EGE34445	CAR37727	AET53444	ACH73769	EGE29984	EFZ05863	AAX65162	BAJ36207	AEF07120	CBW17279	ADX16945	CBG24267	ACY87983	AAL20174	ABX67505	AAV77526	ACN46602	NP_456268	AAO68781	CAR59665	ACH49098	ACF62974	ACF67568	CAR33383	ACF88680
c1215772-1215458	ABX21616	EGE34438	CAR37721	AET53449	ACH75985	EGE29978	EFZ05871	AAX65172	BAJ36214	AEF07126	CBW17285	ADX16953	CBG24273	ACY87993	AAL20180	ABX67492	AAV77522	ACN46595	NP_456256	AAO68793	CAR59659	ACH50812	ACF64817	ACF66439	CAR33377	ACF89025
1216301-1218031	ABX21615	EGE34437	CAR37720	AET53451	ACH75575	EGE29975	EFZ05872	AAX65173	BAJ36215	AEF07127	CBW17286	ADX16954	CBG24274	ACY87995	AAL20181	ABX67489	AAV77521	ACN46593	NP_456255	AAO68794	CAR59658	ACH50555	ACF62261	ACF65845	CAR33376	ACF90829
1218031-1219005	ABX21614	EGE34436	CAR37719	AET53452	ACH74923	EGE29974	EFZ05873	AAX65174	BAJ36216	AEF07128	CBW17287	ADX16955	CBG24275	ACY87996	AAL20182	ABX67488	AAV77520	ACN46592	NP_456254	AAO68795	CAR59657	ACH51141	ACF62755	ACF70265	CAR33375	ACF91022
1218995-1219807	ABX21613	EGE34435	CAR37718	AET53453	ACH74001	EGE29973	EFZ05874	AAX65175	BAJ36217	AEF07129	CBW17288	ADX16956	CBG24276	ACY87997	AAL20183	ABX67487	AAV77519	ACN46591	NP_456253	AAO68796	CAR59656	ACH49767	ACF63703	ACF69825	CAR33374	ACF91502
1219801-1220598	ABX21612	EGE34434	CAR37717	AET53454	ACH73643	EGE29972	EFZ05875	AAX65176	BAJ36218	AEF07130	CBW17289	ADX16957	CBG24277	ACY87998	AAL20184	ABX67486	AAV77518	ACN46590	NP_456252	AAO68797	CAR59655	ACH50446	ACF64399	ACF69127	CAR33373	ACF92275
1220592-1221194	ABX21611	EGE34433	CAR37716	AET53455	ACH77898	EGE29971	EFZ05876	AAX65177	BAJ36219	AEF07131	CBW17290	ADX16958	CBG24278	ACY87999	AAL20185	ABX67485	AAV77517	ACN46589	NP_456251	AAO68798	CAR59654	ACH52692	ACF64425	ACF68486	CAR33372	ACF91302
1223145-1223795	ABX21608	EGE34431	CAR37713	AET53458	ACH75887	EGE29969	EFZ05879	AAX65180	BAJ36222	AEF07134	CBW17293	ADX16961	CBG24281	ACY88002	AAL20188	ABX67482	AAV77514	ACN46586	NP_456248	AAO68801	CAR59651	ACH52331	ACF64349	ACF70434	CAR33369	ACF89350
1224846-1225439	ABX21606	EGE34429	CAR37711	AET53460	ACH77145	EGE29967	EFZ05881	AAX65182	BAJ36224	AEF07136	CBW17295	ADX16963	CBG24283	ACY88005	AAL20190	ABX67478	AAV77512	ACN46584	NP_456246	AAO68803	CAR59649	ACH50964	ACF63067	ACF65955	CAR33367	ACF92479
1225507-1226355	ABX21605	EGE34428	CAR37710	AET53461	ACH77869	EGE29966	EFZ05882	AAX65183	BAJ36225	AEF07137	CBW17296	ADX16964	CBG24284	ACY88006	AAL20191	ABX67477	AAV77511	ACN46583	NP_456245	AAO68804	CAR59648	ACH51549	ACF61803	ACF66441	CAR33366	ACF91987
c1226655-1226407	ABX21603	EGE34427	CAR37709	AET53462	ACH77157	EGE29965	EFZ05883	AAX65184	BAJ36226	AEF07138	CBW17297	ADX16965	CBG24285	ACY88008	AAL20192	ABX67476	AAV77510	ACN46582	NP_456244	AAO68805	CAR59647	ACH49781	ACF65615	ACF65898	CAR33365	ACF90360
1226969-1227514	ABX21602	EGE34426	CAR37708	AET53463	ACH74647	EGE29964	EFZ05884	AAX65185	BAJ36228	AEF07140	CBW17299	ADX16967	CBG24287	ACY88010	AAL20194	ABX67474	AAV77508	ACN46581	NP_456242	AAO68807	CAR59645	ACH49998	ACF63925	ACF67192	CAR33364	ACF89849
1228418-1229056	ABX21600	EGE34425	CAR37707	AET53464	ACH73878	EGE29963	EFZ05885	AAX65186	BAJ36229	AEF07141	CBW17300	ADX16968	CBG24288	ACY88011	AAL20195	ABX67473	AAV77507	ACN46580	NP_456241	AAO68808	CAR59644	ACH50561	ACF64324	ACF67859	CAR33363	ACF89904
1230000-1230647	ABX21598	EGE34422	CAR37704	AET53468	ACH75173	EGE29959	EFZ05888	AAX65189	BAJ36232	AEF07144	CBW17303	ADX16971	CBG24291	ACY88016	AAL20198	ABX67467	AAV77504	ACN46577	NP_456238	AAO68811	CAR59641	ACH51326	ACF62933	ACF70205	CAR33360	ACF92894
1230959-1231207	ABX21597	EGE34420	CAR37702	AET53470	ACH76260	EGE29957	EFZ05890	AAX65191	BAJ36233	AEF07145	CBW17305	ADX16973	CBG24293	ACY88018	AAL20199	ABX67465	AAV77502	ACN46575	NP_456236	AAO68813	CAR59639	ACH50266	ACF63019	ACF68120	CAR33358	ACF88975
1231631-1231882	ABX21595	EGE34418	CAR37701	AET53472	ACH76793	EGE29955	EFZ05892	AAX65192	BAJ36234	AEF07146	CBW17306	ADX16975	CBG24294	ACY88021	AAL20200	ABX67462	AAV77501	ACN46573	NP_456234	AAO68815	CAR59638	ACH49200	ACF65151	ACF66473	CAR33357	ACF90405
1231951-1232262	ABX21593	EGE34417	CAR37700	AET53473	ACH76974	EGE29954	EFZ05893	AAX65193	BAJ36235	AEF07147	CBW17307	ADX16976	CBG24295	ACY88022	AAL20201	ABX67461	AAV77500	ACN46572	NP_456233	AAO68816	CAR59637	ACH50998	ACF65027	ACF70129	CAR33356	ACF91085
c1232595-1232248	ABX21592	EGE34416	CAR37699	AET53474	ACH77626	EGE29953	EFZ05894	AAX65194	BAJ36236	AEF07148	CBW17308	ADX16977	CBG24296	ACY88023	AAL20202	ABX67460	AAV77499	ACN46571	NP_456232	AAO68817	CAR59636	ACH52624	ACF64659	ACF69343	CAR33355	ACF91503
c1235211-1234765	ABX21589	EGE34413	CAR37696	AET53478	ACH74213	EGE29949	EFZ05897	AAX65197	BAJ36239	AEF07151	CBW17311	ADX16980	CBG24299	ACY88028	AAL20205	ABX67455	AAV77496	ACN46569	NP_456229	AAO68820	CAR59633	ACH48915	ACF63150	ACF69749	CAR33352	ACF92355
c1236049-1235522	ABX21588	EGE34411	CAR37695	AET53481	ACH73979	EGE29946	EFZ05900	AAX65200	BAJ36241	AEF07153	CBW17312	ADX16982	CBG24300	ACY88031	AAL20207	ABX67453	AAV77494	ACN46567	NP_456228	AAO68821	CAR59632	ACH51720	ACF62286	ACF67912	CAR33351	ACF90317
c1247686-1246691	ABX21580	EGE34408	CAR37690	AET53484	ACH74071	EGE29938	EFZ05911	AAX65209	BAJ36250	AEF07161	CBW17321	ADX16991	CBG24309	ACY88044	AAL20215	ABX67442	AAV77487	ACN46560	NP_456222	AAO68826	CAR59624	ACH50788	ACF65591	ACF66091	CAR33343	ACF89658
1247998-1248441	ABX21579	EGE34407	CAR37689	AET53485	ACH77108	EGE29937	EFZ05912	AAX65210	BAJ36251	AEF07162	CBW17322	ADX16992	CBG24310	ACY88046	AAL20216	ABX67441	AAV77486	ACN46559	NP_456221	AAO68827	CAR59623	ACH52727	ACF64854	ACF70238	CAR33342	ACF88643
1248484-1248765	ABX21578	EGE34406	CAR37688	AET53486	ACH73923	EGE29936	EFZ05913	AAX65211	BAJ36252	AEF07163	CBW17323	ADX16993	CBG24311	ACY88047	AAL20217	ABX67440	AAV77485	ACN46558	NP_456220	AAO68828	CAR59622	ACH51992	ACF64216	ACF69752	CAR33341	ACF92915
c1259156-1258500	ABX21577	EGE34397	CAR37679	AET53494	ACH76584	EGE29925	EFZ05923	AAX65221	BAJ36253	AEF07164	CBW17324	ADX16994	CBG24312	ACY88049	AAL20218	ABX67438	AAV77484	ACN46548	NP_456219	AAO68829	CAR59621	ACH50499	ACF63548	ACF69279	CAR33331	ACF92482
c1260198-1259182	ABX21576	EGE34396	CAR37678	AET53495	ACH74655	EGE29924	EFZ05924	AAX65222	BAJ36254	AEF07165	CBW17325	ADX16995	CBG24313	ACY88050	AAL20219	ABX67436	AAV77483	ACN46547	NP_456218	AAO68830	CAR59620	ACH49995	ACF62910	ACF68717	CAR33330	ACF91816
c1262190-1260334	ABX21575	EGE34395	CAR37677	AET53496	ACH77535	EGE29923	EFZ05925	AAX65223	BAJ36255	AEF07166	CBW17326	ADX16996	CBG24314	ACY88052	AAL20220	ABX67435	AAV77482	ACN46546	NP_456217	AAO68831	CAR59619	ACH51544	ACF62265	ACF68279	CAR33329	ACF91211
1262369-1262920	ABX21574	EGE34394	CAR37676	AET53497	ACH75696	EGE29922	EFZ05926	AAX65224	BAJ36256	AEF07167	CBW17327	ADX16997	CBG24315	ACY88053	AAL20221	ABX67434	AAV77481	ACN46545	NP_456216	AAO68832	CAR59618	ACH51033	ACF62692	ACF67762	CAR33328	ACF88843
1263038-1264081	ABX21573	EGE34393	CAR37675	AET53498	ACH75169	EGE29921	EFZ05928	AAX65226	BAJ36257	AEF07168	CBW17328	ADX16998	CBG24316	ACY88054	AAL20222	ABX67433	AAV77480	ACN46544	NP_456215	AAO68833	CAR59617	ACH50790	ACF62037	ACF65837	CAR33327	ACF90622
1267681-1267941	ABX21570	EGE34391	CAR37672	AET53502	ACH74222	EGE29918	EFZ05930	AAX65228	BAJ36260	AEF07171	CBW17331	ADX17001	CBG24319	ACY88057	AAL20225	ABX67430	AAV77477	ACN46541	NP_456212	AAO68836	CAR59614	ACH49899	ACF62020	ACF69035	CAR33324	ACF89226
c1269196-1268390	ABX21568	EGE34389	CAR37670	AET53503	ACH76577	EGE29916	EFZ05932	AAX65230	BAJ36262	AEF07173	CBW17333	ADX17003	CBG24321	ACY88059	AAL20227	ABX67429	AAV77475	ACN46539	NP_456210	AAO68838	CAR59612	ACH51109	ACF65107	ACF68233	CAR33322	ACF88695
1269641-1270867	ABX21567	EGE34388	CAR37669	AET53505	ACH74964	EGE29915	EFZ05934	AAX65232	BAJ36263	AEF07174	CBW17334	ADX17004	CBG24322	ACY88061	AAL20228	ABX67427	AAV77474	ACN46537	NP_456209	AAO68839	CAR59611	ACH52428	ACF63773	ACF68004	CAR33321	ACF89951
1274700-1275668	ABX21563	EGE34385	CAR37665	AET53509	ACH74276	EGE29911	EFZ05936	AAX65234	BAJ36267	AEF07178	CBW17338	ADX17008	CBG24326	ACY88065	AAL20232	ABX67423	AAV77470	ACN46535	NP_456205	AAO68842	CAR59607	ACH51161	ACF63325	ACF69940	CAR33317	ACF92351
1276000-1276485	ABX21562	EGE34384	CAR37664	AET53511	ACH76081	EGE29909	EFZ05937	AAX65235	BAJ36268	AEF07179	CBW17339	ADX17009	CBG24327	ACY88067	AAL20233	ABX67421	AAV77469	ACN46533	NP_456204	AAO68843	CAR59606	ACH52767	ACF62529	ACF67777	CAR33316	ACF90172
c1278390-1277563	ABX21559	EGE34382	CAR37662	AET53514	ACH74984	EGE29906	EFZ05939	AAX65237	BAJ36270	AEF07181	CBW17341	ADX17011	CBG24329	ACY88069	AAL20235	ABX67418	AAV77467	ACN46532	NP_456202	AAO68845	CAR59604	ACH48524	ACF61684	ACF65963	CAR33314	ACF89258
1278609-1278950	ABX21558	EGE34381	CAR37661	AET53515	ACH75484	EGE29905	EFZ05940	AAX65238	BAJ36271	AEF07182	CBW17342	ADX17013	CBG24330	ACY88071	AAL20236	ABX67416	AAV77466	ACN46531	NP_456201	AAO68846	CAR59603	ACH50333	ACF62187	ACF70297	CAR33313	ACF92024
1279251-1279571	ABX21557	EGE34380	CAR37660	AET53516	ACH73716	EGE29904	EFZ05941	AAX65239	BAJ36272	AEF07183	CBW17343	ADX17014	CBG24331	ACY88073	AAL20237	ABX67415	AAV77465	ACN46530	NP_456200	AAO68847	CAR59602	ACH49813	ACF64645	ACF69796	CAR33312	ACF92783
1279653-1281011	ABX21556	EGE34379	CAR37659	AET53517	ACH74201	EGE29903	EFZ05942	AAX65240	BAJ36273	AEF07184	CBW17344	ADX17015	CBG24332	ACY88074	AAL20238	ABX67414	AAV77464	ACN46529	NP_456199	AAO68848	CAR59601	ACH51582	ACF65130	ACF67279	CAR33311	ACF91099
1281062-1281409	ABX21555	EGE34378	CAR37658	AET53518	ACH77601	EGE29902	EFZ05943	AAX65241	BAJ36274	AEF07185	CBW17345	ADX17016	CBG24333	ACY88075	AAL20239	ABX67413	AAV77463	ACN46528	NP_456198	AAO68849	CAR59600	ACH51087	ACF63620	ACF68517	CAR33310	ACF92407
1281423-1282259	ABX21554	EGE34377	CAR37657	AET53519	ACH77182	EGE29901	EFZ05944	AAX65242	BAJ36275	AEF07186	CBW17346	ADX17017	CBG24334	ACY88076	AAL20240	ABX67412	AAV77462	ACN46527	NP_456197	AAO68850	CAR59599	ACH52865	ACF64108	ACF69848	CAR33309	ACF89750
1282381-1283736	ABX21553	EGE34376	CAR37656	AET53520	ACH77935	EGE29900	EFZ05945	AAX65243	BAJ36276	AEF07187	CBW17347	ADX17018	CBG24335	ACY88077	AAL20241	ABX67411	AAV77461	ACN46526	NP_456196	AAO68851	CAR59598	ACH52234	ACF64661	ACF70446	CAR33308	ACF90155
1283748-1284506	ABX21552	EGE34375	CAR37655	AET53521	ACH73639	EGE29899	EFZ05946	AAX65244	BAJ36277	AEF07188	CBW17348	ADX17019	CBG24336	ACY88078	AAL20242	ABX67410	AAV77460	ACN46525	NP_456195	AAO68852	CAR59597	ACH52372	ACF64009	ACF67066	CAR33307	ACF90652
c1286802-1284550	ABX21551	EGE34374	CAR37654	AET53522	ACH74415	EGE29898	EFZ05947	AAX65245	BAJ36278	AEF07189	CBW17349	ADX17020	CBG24337	ACY88079	AAL20243	ABX67409	AAV77459	ACN46524	NP_456193	AAO68854	CAR59596	ACH51737	ACF63688	ACF66546	CAR33306	ACF90151
1287004-1287246	ABX21549	EGE34373	CAR37653	AET53523	ACH74606	EGE29897	EFZ05948	AAX65246	BAJ36279	AEF07190	CBW17350	ADX17021	CBG24338	ACY88082	AAL20244	ABX67408	AAV77458	ACN46523	NP_456192	AAO68855	CAR59595	ACH48759	ACF63321	ACF68766	CAR33305	ACF90706
c1288742-1287351	ABX21548	EGE34372	CAR37652	AET53524	ACH75382	EGE29896	EFZ05949	AAX65247	BAJ36280	AEF07191	CBW17351	ADX17022	CBG24339	ACY88083	AAL20245	ABX67407	AAV77457	ACN46522	NP_456191	AAO68856	CAR59594	ACH52704	ACF62990	ACF68392	CAR33304	ACF91690
c1289478-1288879	ABX21547	EGE34371	CAR37651	AET53525	ACH76263	EGE29895	EFZ05950	AAX65248	BAJ36281	AEF07192	CBW17352	ADX17023	CBG24340	ACY88084	AAL20246	ABX67406	AAV77456	ACN46521	NP_456190	AAO68857	CAR59593	ACH49220	ACF62051	ACF70104	CAR33303	ACF92142
c1290284-1289616	ABX21546	EGE34370	CAR37650	AET53526	ACH77219	EGE29894	EFZ05951	AAX65249	BAJ36282	AEF07193	CBW17353	ADX17024	CBG24341	ACY88085	AAL20247	ABX67405	AAV77455	ACN46520	NP_456189	AAO68858	CAR59592	ACH48732	ACF61757	ACF69153	CAR33302	ACF92625
1290433-1290969	ABX21545	EGE34369	CAR37649	AET53527	ACH77793	EGE29893	EFZ05952	AAX65250	BAJ36283	AEF07194	CBW17354	ADX17025	CBG24342	ACY88086	AAL20248	ABX67404	AAV77454	ACN46519	NP_456188	AAO68859	CAR59591	ACH50206	ACF61365	ACF66824	CAR33301	ACF89175
c1291883-1291023	ABX21544	EGE34368	CAR37648	AET53528	ACH77849	EGE29892	EFZ05953	AAX65251	BAJ36284	AEF07195	CBW17355	ADX17026	CBG24343	ACY88087	AAL20249	ABX67403	AAV77453	ACN46518	NP_456187	AAO68860	CAR59590	ACH49718	ACF65655	ACF66162	CAR33300	ACF89605
c1292280-1291990	ABX21543	EGE34367	CAR37647	AET53529	ACH76408	EGE29891	EFZ05954	AAX65252	BAJ36285	AEF07196	CBW17356	ADX17027	CBG24344	ACY88088	AAL20250	ABX67402	AAV77452	ACN46517	NP_456186	AAO68861	CAR59589	ACH52098	ACF64989	ACF68081	CAR33299	ACF91124
c1293310-1292381	ABX21542	EGE34366	CAR37646	AET53530	ACH76006	EGE29890	EFZ05955	AAX65253	BAJ36286	AEF07197	CBW17357	ADX17028	CBG24345	ACY88089	AAL20251	ABX67401	AAV77451	ACN46516	NP_456185	AAO68862	CAR59588	ACH49796	ACF62319	ACF68698	CAR33298	ACF89354
1293598-1294356	ABX21541	EGE34365	CAR37645	AET53531	ACH76733	EGE29889	EFZ05956	AAX65254	BAJ36287	AEF07198	CBW17358	ADX17029	CBG24346	ACY88090	AAL20252	ABX67400	AAV77450	ACN46515	NP_456184	AAO68863	CAR59587	ACH52315	ACF63926	ACF67103	CAR33297	ACF88883
c1295375-1294416	ABX21540	EGE34364	CAR37644	AET53532	ACH77461	EGE29888	EFZ05957	AAX65255	BAJ36288	AEF07199	CBW17359	ADX17030	CBG24347	ACY88091	AAL20253	ABX67399	AAV77449	ACN46514	NP_456183	AAO68864	CAR59586	ACH48704	ACF64448	ACF69025	CAR33296	ACF92888
1296934-1298862	ABX21529	EGE34361	CAR37641	AET53536	ACH75305	EGE29885	EFZ05959	AAX65258	BAJ36292	AEF07204	CBW17364	ADX17034	CBG24352	ACY88098	AAL20258	ABX67392	AAV77444	ACN46513	NP_456179	AAO68868	CAR59581	ACH52650	ACF64944	ACF66844	CAR33293	ACF91428
1298974-1299408	ABX21528	EGE34360	CAR37640	AET53537	ACH76780	EGE29884	EFZ05960	AAX65259	BAJ36293	AEF07205	CBW17365	ADX17035	CBG24353	ACY88099	AAL20259	ABX67391	AAV77443	ACN46512	NP_456178	AAO68869	CAR59580	ACH52997	ACF63107	ACF68680	CAR33292	ACF91007
1299489-1299701	ABX21526	EGE34358	CAR37639	AET53538	ACH77359	EGE29883	EFZ05961	AAX65260	BAJ36294	AEF07206	CBW17366	ADX17036	CBG24354	ACY88100	AAL20260	ABX67390	AAV77442	ACN46511	NP_456177	AAO68870	CAR59579	ACH51102	ACF61343	ACF70064	CAR33291	ACF90506
1299751-1300107	ABX21525	EGE34357	CAR37638	AET53539	ACH74389	EGE29882	EFZ05962	AAX65261	BAJ36295	AEF07207	CBW17367	ADX17037	CBG24355	ACY88101	AAL20261	ABX67389	AAV77440	ACN46510	NP_456176	AAO68871	CAR59578	ACH51709	ACF63595	ACF66163	CAR33290	ACF88634
1300409-1301392	ABX21524	EGE34356	CAR37637	AET53540	ACH75023	EGE29881	EFZ05963	AAX65262	BAJ36296	AEF07208	CBW17368	ADX17038	CBG24356	ACY88103	AAL20262	ABX67387	AAV77439	ACN46508	NP_456174	AAO68873	CAR59577	ACH49790	ACF64103	ACF70184	CAR33289	ACF92390
1301408-1303795	ABX21523	EGE34355	CAR37636	AET53541	ACH75654	EGE29880	EFZ05964	AAX65263	BAJ36297	AEF07209	CBW17369	ADX17039	CBG24357	ACY88104	AAL20263	ABX67386	AAV77438	ACN46507	NP_456173	AAO68874	CAR59576	ACH48657	ACF64638	ACF68100	CAR33288	ACF90995
1303800-1304099	ABX21522	EGE34354	CAR37635	AET53542	ACH76090	EGE29879	EFZ05965	AAX65264	BAJ36298	AEF07210	CBW17370	ADX17040	CBG24358	ACY88105	AAL20264	ABX67385	AAV77437	ACN46506	NP_456172	AAO68875	CAR59575	ACH50805	ACF62481	ACF66108	CAR33287	ACF91324
1304302-1305282	ABX21521	EGE34353	CAR37634	AET53543	ACH76575	EGE29878	EFZ05966	AAX65265	BAJ36299	AEF07211	CBW17371	ADX17041	CBG24359	ACY88106	AAL20265	ABX67384	AAV77436	ACN46505	NP_456171	AAO68876	CAR59574	ACH52593	ACF63155	ACF68816	CAR33286	ACF91725
1305374-1305925	ABX21520	EGE34352	CAR37633	AET53544	ACH77074	EGE29877	EFZ05967	AAX65266	BAJ36300	AEF07212	CBW17372	ADX17042	CBG24360	ACY88107	AAL20266	ABX67383	AAV77435	ACN46504	NP_456170	AAO68877	CAR59573	ACH50003	ACF61473	ACF67476	CAR33285	ACF90965
1305925-1306674	ABX21519	EGE34351	CAR37632	AET53545	ACH77114	EGE29876	EFZ05968	AAX65267	BAJ36301	AEF07213	CBW17373	ADX17043	CBG24361	ACY88108	AAL20267	ABX67382	AAV77434	ACN46503	NP_456169	AAO68878	CAR59572	ACH51776	ACF64928	ACF70169	CAR33284	ACF90743
1306751-1307215	ABX21518	EGE34350	CAR37631	AET53546	ACH77581	EGE29875	EFZ05969	AAX65268	BAJ36302	AEF07214	CBW17374	ADX17044	CBG24362	ACY88109	AAL20268	ABX67381	AAV77433	ACN46502	NP_456168	AAO68879	CAR59571	ACH49372	ACF65579	ACF68221	CAR33283	ACF90115
c1309968-1309777	ABX21515	EGE34348	CAR37628	AET53549	ACH77514	EGE29872	EFZ05972	AAX65271	BAJ36305	AEF07217	CBW17377	ADX17047	CBG24365	ACY88113	AAL20271	ABX67377	AAV77430	ACN46500	NP_456165	AAO68882	CAR59568	ACH49108	ACF62289	ACF68896	CAR33280	ACF92601
c1311160-1310114	ABX21514	EGE34347	CAR37627	AET53550	ACH75886	EGE29871	EFZ05973	AAX65272	BAJ36306	AEF07218	CBW17378	ADX17048	CBG24366	ACY88114	AAL20272	ABX67376	AAV77429	ACN46499	NP_456164	AAO68883	CAR59567	ACH52155	ACF63349	ACF66383	CAR33279	ACF89966
c1312150-1311317	ABX21513	EGE34346	CAR37626	AET53551	ACH73613	EGE29870	EFZ05974	AAX65273	BAJ36307	AEF07219	CBW17379	ADX17049	CBG24367	ACY88116	AAL20273	ABX67374	AAV77428	ACN46498	NP_456163	AAO68884	CAR59566	ACH50043	ACF61534	ACF68140	CAR33278	ACF90521
c1315727-1314969	ABX21510	EGE34337	CAR37616	AET53560	ACH75488	EGE29859	EFZ05985	AAX65283	BAJ36318	AEF07229	CBW17389	ADX17060	CBG24377	ACY88128	AAL20283	ABX67362	AAV77426	ACN46488	NP_456161	AAO68886	CAR59564	ACH52948	ACF61285	ACF68327	CAR33268	ACF89326
c1317196-1316078	ABX21509	EGE34332	CAR37611	AET53565	ACH73705	EGE29854	EFZ05992	AAX65290	BAJ36323	AEF07234	CBW17394	ADX17064	CBG24382	ACY88135	AAL20288	ABX67355	AAV77425	ACN46481	NP_456160	AAO68887	CAR59563	ACH49034	ACF62216	ACF66387	CAR33263	ACF89591
1317461-1320517	ABX21508	EGE34331	CAR37610	AET53566	ACH73702	EGE29853	EFZ05993	AAX65291	BAJ36324	AEF07235	CBW17395	ADX17065	CBG24383	ACY88137	AAL20289	ABX67353	AAV77424	ACN46480	NP_456159	AAO68888	CAR59562	ACH52415	ACF63268	ACF66990	CAR33262	ACF88954
1320532-1320924	ABX21507	EGE34330	CAR37609	AET53567	ACH75490	EGE29852	EFZ05994	AAX65292	BAJ36325	AEF07236	CBW17396	ADX17066	CBG24384	ACY88138	AAL20290	ABX67352	AAV77423	ACN46479	NP_456158	AAO68889	CAR59561	ACH52930	ACF65486	ACF68658	CAR33261	ACF90818
c1322833-1321487	ABX21505	EGE34328	CAR37607	AET53569	ACH74204	EGE29850	EFZ05996	AAX65294	BAJ36327	AEF07238	CBW17398	ADX17068	CBG24386	ACY88140	AAL20292	ABX67350	AAV77421	ACN46477	NP_456156	AAO68891	CAR59559	ACH50410	ACF64738	ACF67861	CAR33259	ACF89864
1323258-1323626	ABX21504	EGE34327	CAR37606	AET53570	ACH76730	EGE29849	EFZ05997	AAX65295	BAJ36328	AEF07239	CBW17399	ADX17069	CBG24387	ACY88141	AAL20293	ABX67349	AAV77420	ACN46476	NP_456155	AAO68892	CAR59558	ACH49870	ACF63240	ACF68129	CAR33258	ACF91715
1323635-1325122	ABX21503	EGE34326	CAR37605	AET53571	ACH76193	EGE29848	EFZ05998	AAX65296	BAJ36329	AEF07240	CBW17400	ADX17070	CBG24388	ACY88142	AAL20294	ABX67348	AAV77419	ACN46475	NP_456154	AAO68893	CAR59557	ACH52402	ACF65094	ACF66547	CAR33257	ACF90659
1325139-1325885	ABX21502	EGE34325	CAR37604	AET53572	ACH76727	EGE29847	EFZ05999	AAX65297	BAJ36330	AEF07241	CBW17401	ADX17071	CBG24389	ACY88143	AAL20295	ABX67347	AAV77418	ACN46474	NP_456153	AAO68894	CAR59556	ACH51620	ACF64358	ACF66054	CAR33256	ACF90173
1328361-1328777	ABX21499	EGE34322	CAR37601	AET53575	ACH74785	EGE29846	EFZ06002	AAX65300	BAJ36333	AEF07244	CBW17404	ADX17074	CBG24392	ACY88146	AAL20298	ABX67344	AAV77417	ACN46471	NP_456150	AAO68897	CAR59553	ACH49894	ACF61896	ACF66078	CAR33253	ACF91394
c1331957-1330545	ABX21496	EGE34319	CAR37597	AET53578	ACH75663	EGE29843	EFZ06007	AAX65305	BAJ36337	AEF07248	CBW17408	ADX17078	CBG24394	ACY88150	AAL20302	ABX67341	AAV77412	ACN46468	NP_456147	AAO68900	CAR59548	ACH50531	ACF64257	ACF65997	CAR33249	ACF90838
c1333702-1332359	ABX21494	EGE34318	CAR37596	AET53579	ACH75145	EGE29842	EFZ06008	AAX65306	BAJ36338	AEF07249	CBW17409	ADX17080	CBG24395	ACY88151	AAL20303	ABX67339	AAV77411	ACN46467	NP_456146	AAO68901	CAR59547	ACH50402	ACF65699	ACF69655	CAR33248	ACF88898
c1340157-1337095	ABX21493	EGE34315	CAR37592	AET53581	ACH77085	EGE29838	EFZ06012	AAX65310	BAJ36342	AEF07253	CBW17413	ADX17084	CBG24399	ACY88155	AAL20307	ABX67335	AAV77408	ACN46463	NP_456144	AAO68903	CAR59543	ACH52923	ACF62212	ACF70181	CAR33244	ACF90952
1343842-1344465	ABX21489	EGE34313	CAR37588	AET53583	ACH73673	EGE29834	EFZ06015	AAX65313	BAJ36346	AEF07257	CBW17417	ADX17088	CBG24403	ACY88159	AAL20311	ABX67332	AAV77405	ACN46460	NP_456141	AAO68907	CAR59539	ACH51666	ACF61422	ACF69139	CAR33240	ACF91588
1344559-1344768	ABX21488	EGE34312	CAR37587	AET53584	ACH75329	EGE29833	EFZ06017	AAX65315	BAJ36347	AEF07258	CBW17418	ADX17089	CBG24404	ACY88160	AAL20312	ABX67330	AAV77404	ACN46458	NP_456140	AAO68908	CAR59538	ACH51040	ACF62370	ACF69475	CAR33239	ACF89167
c1348926-1347967	ABX21486	EGE34310	CAR37586	AET53585	ACH74922	EGE29832	EFZ06018	AAX65316	BAJ36348	AEF07259	CBW17419	ADX17090	CBG24405	ACY88161	AAL20313	ABX67329	AAV77403	ACN46457	NP_456139	AAO68909	CAR59537	ACH50461	ACF65551	ACF69920	CAR33238	ACF90875
c1371167-1369794	ABX21453	EGE34276	CAR37552	AET53618	ACH75176	EGE29801	EFZ06052	AAX65350	BAJ36382	AEF07293	CBW17453	ADX17125	CBG24439	ACY88198	AAL20347	ABX67291	AAV77369	ACN46423	NP_456105	AAO68943	CAR59503	ACH52413	ACF65387	ACF69174	CAR33204	ACF93055
1371384-1372025	ABX21452	EGE34275	CAR37551	AET53619	ACH76523	EGE29800	EFZ06053	AAX65351	BAJ36383	AEF07294	CBW17454	ADX17126	CBG24440	ACY88199	AAL20348	ABX67290	AAV77368	ACN46422	NP_456104	AAO68944	CAR59502	ACH52892	ACF65250	ACF67478	CAR33203	ACF92321
c1373217-1372069	ABX21451	EGE34274	CAR37550	AET53620	ACH75943	EGE29799	EFZ06054	AAX65352	BAJ36384	AEF07295	CBW17455	ADX17127	CBG24441	ACY88200	AAL20349	ABX67289	AAV77367	ACN46421	NP_456103	AAO68945	CAR59501	ACH52863	ACF61203	ACF67269	CAR33202	ACF90981
c1374712-1373507	ABX21450	EGE34273	CAR37549	AET53621	ACH76726	EGE29798	EFZ06055	AAX65353	BAJ36385	AEF07296	CBW17456	ADX17128	CBG24442	ACY88201	AAL20350	ABX67288	AAV77366	ACN46420	NP_456102	AAO68946	CAR59500	ACH49218	ACF61994	ACF66125	CAR33201	ACF91447
1374825-1375757	ABX21449	EGE34272	CAR37548	AET53622	ACH74891	EGE29797	EFZ06056	AAX65354	BAJ36386	AEF07297	CBW17457	ADX17129	CBG24443	ACY88202	AAL20351	ABX67287	AAV77365	ACN46419	NP_456101	AAO68947	CAR59499	ACH51162	ACF62649	ACF70083	CAR33200	ACF92835
c1376779-1375754	ABX21448	EGE34271	CAR37547	AET53623	ACH76233	EGE29796	EFZ06057	AAX65355	BAJ36387	AEF07298	CBW17458	ADX17130	CBG24444	ACY88203	AAL20352	ABX67285	AAV77364	ACN46418	NP_456100	AAO68948	CAR59498	ACH50403	ACF62780	ACF65934	CAR33199	ACF89995
c1378034-1377453	ABX21447	EGE34270	CAR37546	AET53624	ACH74366	EGE29795	EFZ06058	AAX65356	BAJ36388	AEF07299	CBW17459	ADX17131	CBG24445	ACY88204	AAL20353	ABX67283	AAV77363	ACN46417	NP_456099	AAO68949	CAR59497	ACH51876	ACF63132	ACF69966	CAR33198	ACF90896
c1379017-1378160	ABX21446	EGE34269	CAR37545	AET53625	ACH74128	EGE29794	EFZ06059	AAX65357	BAJ36389	AEF07300	CBW17460	ADX17132	CBG24446	ACY88206	AAL20354	ABX67282	AAV77362	ACN46416	NP_456098	AAO68950	CAR59496	ACH52226	ACF64004	ACF68306	CAR33197	ACF89077
1379318-1379665	ABX21444	EGE34267	CAR37544	AET53627	ACH77590	EGE29793	EFZ06061	AAX65358	BAJ36390	AEF07301	CBW17461	ADX17133	CBG24447	ACY88207	AAL20355	ABX67280	AAV77361	ACN46414	NP_456097	AAO68951	CAR59495	ACH50872	ACF64705	ACF66902	CAR33196	ACF91828
c1381050-1380643	ABX21442	EGE34265	CAR37542	AET53629	ACH76919	EGE29791	EFZ06063	AAX65360	BAJ36392	AEF07303	CBW17463	ADX17135	CBG24449	ACY88209	AAL20357	ABX67278	AAV77359	ACN46413	NP_456095	AAO68953	CAR59493	ACH51938	ACF65023	ACF67339	CAR33194	ACF92581
c1382874-1382275	ABX21440	EGE34263	CAR37540	AET53631	ACH75602	EGE29789	EFZ06065	AAX65362	BAJ36394	AEF07305	CBW17465	ADX17137	CBG24451	ACY88211	AAL20359	ABX67277	AAV77357	ACN46411	NP_456093	AAO68955	CAR59491	ACH49452	ACF64475	ACF68912	CAR33192	ACF92161
1382976-1383215	ABX21439	EGE34262	CAR37539	AET53632	ACH76324	EGE29788	EFZ06066	AAX65363	BAJ36395	AEF07306	CBW17466	ADX17138	CBG24452	ACY88212	AAL20360	ABX67276	AAV77356	ACN46410	NP_456092	AAO68956	CAR59490	ACH48903	ACF62277	ACF67096	CAR33191	ACF90126
1384241-1384762	ABX21437	EGE34261	CAR37537	AET53634	ACH77953	EGE29786	EFZ06068	AAX65365	BAJ36397	AEF07308	CBW17468	ADX17140	CBG24454	ACY88214	AAL20362	ABX67274	AAV77354	ACN46408	NP_456090	AAO68958	CAR59488	ACH50056	ACF65479	ACF68207	CAR33189	ACF90295
c1386774-1384738	ABX21436	EGE34260	CAR37536	AET53635	ACH77351	EGE29785	EFZ06069	AAX65366	BAJ36398	AEF07309	CBW17469	ADX17141	CBG24455	ACY88215	AAL20363	ABX67273	AAV77353	ACN46407	NP_456089	AAO68959	CAR59487	ACH49929	ACF65416	ACF70404	CAR33188	ACF89595
c1387643-1386774	ABX21435	EGE34259	CAR37535	AET53636	ACH76336	EGE29784	EFZ06070	AAX65367	BAJ36399	AEF07310	CBW17470	ADX17142	CBG24456	ACY88216	AAL20364	ABX67272	AAV77352	ACN46406	NP_456088	AAO68960	CAR59486	ACH49821	ACF63887	ACF70170	CAR33187	ACF90256
1388074-1388508	ABX21434	EGE34257	CAR37533	AET53638	ACH74870	EGE29782	EFZ06072	AAX65368	BAJ36401	AEF07312	CBW17472	ADX17144	CBG24458	ACY88218	AAL20366	ABX67270	AAV77350	ACN46404	NP_456086	AAO68962	CAR59484	ACH52289	ACF64733	ACF66793	CAR33185	ACF90919
c1389025-1388558	ABX21433	EGE34256	CAR37532	AET53639	ACH75395	EGE29781	EFZ06073	AAX65369	BAJ36402	AEF07313	CBW17473	ADX17145	CBG24459	ACY88219	AAL20367	ABX67269	AAV77349	ACN46403	NP_456085	AAO68963	CAR59483	ACH52595	ACF65408	ACF66355	CAR33184	ACF91648
1389309-1390430	ABX21432	EGE34255	CAR37531	AET53640	ACH73735	EGE29780	EFZ06074	AAX65370	BAJ36403	AEF07314	CBW17474	ADX17146	CBG24460	ACY88220	AAL20368	ABX67268	AAV77348	ACN46402	NP_456084	AAO68964	CAR59482	ACH48662	ACF64740	ACF68085	CAR33183	ACF88992
1390518-1390847	ABX21431	EGE34254	CAR37530	AET53641	ACH74394	EGE29779	EFZ06075	AAX65371	BAJ36404	AEF07315	CBW17475	ADX17147	CBG24461	ACY88221	AAL20369	ABX67267	AAV77347	ACN46401	NP_456083	AAO68965	CAR59481	ACH48996	ACF65400	ACF68819	CAR33182	ACF89506
1390906-1391562	ABX21430	EGE34253	CAR37529	AET53642	ACH76170	EGE29778	EFZ06076	AAX65372	BAJ36405	AEF07316	CBW17476	ADX17148	CBG24462	ACY88222	AAL20370	ABX67266	AAV77346	ACN46400	NP_456082	AAO68966	CAR59480	ACH49513	ACF61998	ACF68228	CAR33181	ACF90335
1391689-1392963	ABX21429	EGE34252	CAR37528	AET53643	ACH76765	EGE29777	EFZ06077	AAX65373	BAJ36406	AEF07317	CBW17477	ADX17149	CBG24463	ACY88223	AAL20371	ABX67265	AAV77345	ACN46399	NP_456081	AAO68967	CAR59479	ACH49793	ACF62680	ACF66560	CAR33180	ACF90235
c1394547-1393942	ABX21427	EGE34250	CAR37526	AET53644	ACH75388	EGE29775	EFZ06080	AAX65375	BAJ36408	AEF07319	CBW17479	ADX17151	CBG24465	ACY88225	AAL20373	ABX67263	AAV77343	ACN46397	NP_456079	AAO68969	CAR59477	ACH51061	ACF63867	ACF70071	CAR33178	ACF88997
c1396157-1394652	ABX21426	EGE34249	CAR37525	AET53645	ACH74042	EGE29774	EFZ06081	AAX65376	BAJ36409	AEF07320	CBW17480	ADX17152	CBG24466	ACY88226	AAL20374	ABX67262	AAV77342	ACN46396	NP_456078	AAO68970	CAR59476	ACH51703	ACF64140	ACF69493	CAR33177	ACF92320
c1397384-1396749	ABX21425	EGE34248	CAR37524	AET53646	ACH74715	EGE29773	EFZ06082	AAX65377	BAJ36410	AEF07321	CBW17481	ADX17153	CBG24467	ACY88228	AAL20375	ABX67260	AAV77341	ACN46395	NP_456077	AAO68971	CAR59475	ACH49231	ACF64640	ACF68822	CAR33176	ACF91095
c1398076-1397384	ABX21424	EGE34247	CAR37523	AET53647	ACH77469	EGE29772	EFZ06083	AAX65378	BAJ36411	AEF07322	CBW17482	ADX17154	CBG24468	ACY88229	AAL20376	ABX67259	AAV77340	ACN46394	NP_456076	AAO68972	CAR59474	ACH49320	ACF64325	ACF68741	CAR33175	ACF90458
c1398699-1398079	ABX21423	EGE34246	CAR37522	AET53648	ACH77964	EGE29771	EFZ06084	AAX65379	BAJ36412	AEF07323	CBW17483	ADX17155	CBG24469	ACY88230	AAL20377	ABX67258	AAV77339	ACN46393	NP_456075	AAO68973	CAR59473	ACH50030	ACF63775	ACF67689	CAR33174	ACF89209
c1399761-1398703	ABX21422	EGE34245	CAR37521	AET53649	ACH77724	EGE29770	EFZ06085	AAX65380	BAJ36413	AEF07324	CBW17484	ADX17156	CBG24470	ACY88231	AAL20378	ABX67257	AAV77338	ACN46392	NP_456074	AAO68974	CAR59472	ACH50296	ACF62968	ACF67421	CAR33173	ACF88698
c1401969-1399762	ABX21421	EGE34244	CAR37520	AET53650	ACH76803	EGE29769	EFZ06086	AAX65381	BAJ36414	AEF07325	CBW17485	ADX17157	CBG24471	ACY88232	AAL20379	ABX67256	AAV77337	ACN46391	NP_456073	AAO68975	CAR59471	ACH51322	ACF62598	ACF66707	CAR33172	ACF89064
c1402540-1401962	ABX21419	EGE34243	CAR37519	AET53651	ACH76214	EGE29768	EFZ06087	AAX65382	BAJ36415	AEF07326	CBW17486	ADX17158	CBG24472	ACY88233	AAL20380	ABX67255	AAV77336	ACN46390	NP_456072	AAO68976	CAR59470	ACH51399	ACF61115	ACF66617	CAR33171	ACF93084
c1403121-1402540	ABX21418	EGE34242	CAR37518	AET53652	ACH77993	EGE29767	EFZ06088	AAX65383	BAJ36416	AEF07327	CBW17487	ADX17159	CBG24473	ACY88234	AAL20381	ABX67254	AAV77335	ACN46389	NP_456071	AAO68977	CAR59469	ACH52058	ACF61613	ACF69131	CAR33170	ACF92170
c1403638-1403198	ABX21417	EGE34241	CAR37517	AET53653	ACH77466	EGE29766	EFZ06089	AAX65384	BAJ36417	AEF07328	CBW17488	ADX17160	CBG24474	ACY88235	AAL20382	ABX67253	AAV77334	ACN46388	NP_456070	AAO68978	CAR59468	ACH52618	ACF64748	ACF68480	CAR33169	ACF91814
c1403942-1403727	ABX21416	EGE34240	CAR37516	AET53654	ACH76824	EGE29765	EFZ06090	AAX65385	BAJ36418	AEF07329	CBW17489	ADX17161	CBG24475	ACY88236	AAL20383	ABX67252	AAV77333	ACN46387	NP_456069	AAO68979	CAR59467	ACH48698	ACF64070	ACF67642	CAR33168	ACF90383
c1417947-1416772	ABX21407	EGE34236	CAR37510	AET53659	ACH77605	EGE29760	EFZ06096	AAX65390	BAJ36423	AEF07333	CBW17493	ADX17165	CBG24479	ACY88243	AAL20387	ABX67245	AAV77330	ACN46382	NP_456065	AAO68983	CAR59461	ACH49402	ACF63278	ACF66038	CAR33162	ACF90225
1418147-1419793	ABX21406	EGE34235	CAR37509	AET53660	ACH77266	EGE29759	EFZ06097	AAX65391	BAJ36424	AEF07334	CBW17494	ADX17166	CBG24480	ACY88244	AAL20388	ABX67244	AAV77329	ACN46381	NP_456064	AAO68984	CAR59460	ACH52112	ACF62776	ACF70045	CAR33161	ACF90026
1419950-1421353	ABX21404	EGE34234	CAR37508	AET53661	ACH76294	EGE29758	EFZ06098	AAX65392	BAJ36425	AEF07335	CBW17495	ADX17167	CBG24481	ACY88246	AAL20389	ABX67243	AAV77328	ACN46380	NP_456063	AAO68985	CAR59459	ACH50798	ACF61938	ACF68917	CAR33160	ACF88732
c1422279-1421350	ABX21403	EGE34233	CAR37507	AET53662	ACH77911	EGE29757	EFZ06099	AAX65393	BAJ36426	AEF07336	CBW17496	ADX17168	CBG24482	ACY88247	AAL20390	ABX67242	AAV77327	ACN46379	NP_456062	AAO68986	CAR59458	ACH52719	ACF61993	ACF69742	CAR33159	ACF88915
c1423658-1422354	ABX21402	EGE34232	CAR37506	AET53663	ACH76955	EGE29756	EFZ06100	AAX65394	BAJ36427	AEF07337	CBW17497	ADX17169	CBG24483	ACY88248	AAL20391	ABX67241	AAV77326	ACN46378	NP_456061	AAO68987	CAR59457	ACH52935	ACF61307	ACF67209	CAR33158	ACF92739
c1426777-1425626	ABX21401	EGE34230	CAR37504	AET53665	ACH75178	EGE29754	EFZ06102	AAX65396	BAJ36429	AEF07339	CBW17499	ADX17171	CBG24485	ACY88251	AAL20393	ABX67239	AAV77324	ACN46376	NP_456059	AAO68989	CAR59455	ACH49709	ACF64561	ACF67316	CAR33156	ACF91972
c1427990-1427256	ABX21399	EGE34228	CAR37503	AET53667	ACH74783	EGE29752	EFZ06105	AAX65399	BAJ36431	AEF07340	CBW17500	ADX17172	CBG24486	ACY88252	AAL20394	ABX67236	AAV77323	ACN46375	NP_456057	AAO68991	CAR59453	ACH48711	ACF61590	ACF66282	CAR33155	ACF90103
c1431142-1430198	ABX21396	EGE34225	CAR37500	AET53670	ACH76719	EGE29751	EFZ06108	AAX65402	BAJ36434	AEF07343	CBW17503	ADX17175	CBG24489	ACY88258	AAL20397	ABX67231	AAV77320	ACN46372	NP_456002	AAO69042	CAR59450	ACH49508	ACF64789	ACF69370	CAR33152	ACF89718
1431668-1433197	ABX21395	EGE34224	CAR37499	AET53671	ACH76227	EGE29750	EFZ06109	AAX65403	BAJ36435	AEF07344	CBW17504	ADX17176	CBG24490	ACY88260	AAL20398	ABX67229	AAV77319	ACN46371	NP_456001	AAO69043	CAR59449	ACH50891	ACF63424	ACF70095	CAR33151	ACF90262
1433208-1434596	ABX21394	EGE34223	CAR37498	AET53672	ACH75489	EGE29749	EFZ06110	AAX65404	BAJ36436	AEF07345	CBW17505	ADX17177	CBG24491	ACY88261	AAL20399	ABX67228	AAV77318	ACN46370	NP_456000	AAO69044	CAR59448	ACH52518	ACF63079	ACF68284	CAR33150	ACF89906
1439950-1440849	ABX21387	EGE34219	CAR37493	AET53680	ACH74231	EGE29740	EFZ06118	AAX65411	BAJ36444	AEF07352	CBW17512	ADX17186	CBG24498	ACY88271	AAL20406	ABX67217	AAV77311	ACN46362	NP_455992	AAO69052	CAR59441	ACH51276	ACF61914	ACF68675	CAR33143	ACF90977
1441037-1442197	ABX21386	EGE34218	CAR37492	AET53681	ACH77451	EGE29739	EFZ06119	AAX65412	BAJ36445	AEF07353	CBW17513	ADX17187	CBG24499	ACY88272	AAL20407	ABX67216	AAV77310	ACN46361	NP_455991	AAO69053	CAR59440	ACH50793	ACF61292	ACF67908	CAR33142	ACF91526
1442323-1443018	ABX21383	EGE34216	CAR37490	AET53682	ACH78060	EGE29737	EFZ06120	AAX65413	BAJ36446	AEF07354	CBW17514	ADX17188	CBG24500	ACY88273	AAL20408	ABX67215	AAV77309	ACN46359	NP_455989	AAO69055	CAR59439	ACH50021	ACF65474	ACF66857	CAR33140	ACF90226
c1445533-1444385	ABX21323	EGE34215	CAR37489	AET53684	ACH76761	EGE29736	EFZ06121	AAX65414	BAJ36448	AEF07356	CBW17516	ADX17190	CBG24502	ACY88275	AAL20410	ABX67213	AAV77308	ACN46358	NP_455988	AAO69056	CAR59437	ACH52248	ACF64426	ACF69631	CAR33139	ACF89127
c1446180-1445533	ABX21324	EGE34214	CAR37488	AET53685	ACH77381	EGE29735	EFZ06122	AAX65415	BAJ36449	AEF07357	CBW17517	ADX17191	CBG24503	ACY88276	AAL20411	ABX67212	AAV77307	ACN46357	NP_455987	AAO69057	CAR59436	ACH52061	ACF63780	ACF68795	CAR33138	ACF92174
1455796-1456506	ABX21334	EGE34207	CAR37479	AET53692	ACH73732	EGE29727	EFZ06130	AAX65424	BAJ36458	AEF07366	CBW17526	ADX17200	CBG24512	ACY88286	AAL20420	ABX67203	AAV77299	ACN46349	NP_455979	AAO69065	CAR59428	ACH51889	ACF63567	ACF70258	CAR33129	ACF89639
c1457097-1456537	ABX21335	EGE34206	CAR37478	AET53693	ACH76897	EGE29726	EFZ06131	AAX65425	BAJ36459	AEF07367	CBW17527	ADX17201	CBG24513	ACY88287	AAL20421	ABX67202	AAV77298	ACN46348	NP_455978	AAO69066	CAR59427	ACH51554	ACF64217	ACF69760	CAR33128	ACF89989
c1457472-1457131	ABX21336	EGE34205	CAR37477	AET53694	ACH77410	EGE29725	EFZ06132	AAX65426	BAJ36460	AEF07368	CBW17528	ADX17202	CBG24514	ACY88288	AAL20422	ABX67201	AAV77297	ACN46347	NP_455977	AAO69067	CAR59426	ACH51719	ACF61598	ACF67930	CAR33127	ACF90657
1457622-1457948	ABX21337	EGE34204	CAR37476	AET53695	ACH77661	EGE29723	EFZ06133	AAX65427	BAJ36461	AEF07369	CBW17529	ADX17203	CBG24515	ACY88290	AAL20423	ABX67199	AAV77296	ACN46346	NP_455976	AAO69068	CAR59425	ACH51008	ACF61109	ACF67415	CAR33126	ACF89882
1458071-1459285	ABX21338	EGE34203	CAR37475	AET53696	ACH76071	EGE29722	EFZ06134	AAX65428	BAJ36462	AEF07370	CBW17530	ADX17204	CBG24516	ACY88291	AAL20424	ABX67198	AAV77295	ACN46345	NP_455975	AAO69069	CAR59424	ACH50261	ACF64939	ACF66868	CAR33125	ACF90539
c1463652-1463449	ABX21343	EGE34201	CAR37471	AET53701	ACH74578	EGE29719	EFZ06138	AAX65432	BAJ36467	AEF07375	CBW17534	ADX17208	CBG24520	ACY88295	AAL20428	ABX67193	AAV77291	ACN46342	NP_455971	AAO69072	CAR59420	ACH52635	ACF64038	ACF67686	CAR33121	ACF90093
c1464518-1463832	ABX21344	EGE34200	CAR37470	AET53702	ACH76419	EGE29718	EFZ06139	AAX65433	BAJ36468	AEF07376	CBW17535	ADX17209	CBG24521	ACY88296	AAL20429	ABX67192	AAV77290	ACN46341	NP_455970	AAO69073	CAR59419	ACH49963	ACF63351	ACF69469	CAR33120	ACF88876
c1465390-1464644	ABX21345	EGE34199	CAR37469	AET53703	ACH76869	EGE29717	EFZ06140	AAX65434	BAJ36469	AEF07377	CBW17536	ADX17210	CBG24522	ACY88297	AAL20430	ABX67191	AAV77289	ACN46340	NP_455969	AAO69074	CAR59418	ACH50627	ACF62833	ACF70000	CAR33119	ACF91602
1465528-1467567	ABX21346	EGE34198	CAR37468	AET53704	ACH75361	EGE29716	EFZ06141	AAX65435	BAJ36470	AEF07378	CBW17537	ADX17211	CBG24523	ACY88298	AAL20431	ABX67190	AAV77288	ACN46339	NP_455968	AAO69075	CAR59417	ACH51059	ACF63222	ACF66390	CAR33118	ACF89857
1467814-1468104	ABX21348	EGE34197	CAR37467	AET53705	ACH73730	EGE29715	EFZ06142	AAX65436	BAJ36471	AEF07379	CBW17538	ADX17212	CBG24524	ACY88301	AAL20432	ABX67188	AAV77287	ACN46338	NP_455967	AAO69076	CAR59416	ACH51858	ACF61838	ACF66739	CAR33117	ACF92578
c1468741-1468214	ABX21349	EGE34196	CAR37466	AET53706	ACH74337	EGE29714	EFZ06144	AAX65438	BAJ36472	AEF07380	CBW17539	ADX17213	CBG24525	ACY88302	AAL20433	ABX67186	AAV77286	ACN46336	NP_455966	AAO69077	CAR59415	ACH52324	ACF62234	ACF67439	CAR33116	ACF93052
1469062-1469454	ABX21350	EGE34195	CAR37465	AET53707	ACH77700	EGE29713	EFZ06145	AAX65439	BAJ36473	AEF07381	CBW17540	ADX17214	CBG24526	ACY88304	AAL20434	ABX67184	AAV77285	ACN46335	NP_455965	AAO69078	CAR59414	ACH52632	ACF62887	ACF67195	CAR33115	ACF90938
c1473277-1472843	ABX21352	EGE34190	CAR37461	AET53711	ACH74278	EGE29709	EFZ06149	AAX65443	BAJ36478	AEF07386	CBW17544	ADX17218	CBG24530	ACY88309	AAL20438	ABX67178	AAV77281	ACN46332	NP_455961	AAO69082	CAR59410	ACH51745	ACF61275	ACF70286	CAR33111	ACF91521
c1473623-1473246	ABX21353	EGE34189	CAR37460	AET53712	ACH74319	EGE29708	EFZ06150	AAX65444	BAJ36479	AEF07387	CBW17545	ADX17219	CBG24531	ACY88310	AAL20439	ABX67177	AAV77280	ACN46331	NP_455960	AAO69083	CAR59409	ACH52367	ACF61923	ACF69877	CAR33110	ACF90959
1473939-1474604	ABX21354	EGE34188	CAR37459	AET53713	ACH76806	EGE29707	EFZ06151	AAX65445	BAJ36480	AEF07388	CBW17546	ADX17220	CBG24532	ACY88311	AAL20440	ABX67176	AAV77279	ACN46330	NP_455959	AAO69084	CAR59408	ACH53008	ACF63409	ACF70389	CAR33109	ACF89339
c1475834-1474644	ABX21355	EGE34187	CAR37458	AET53714	ACH76173	EGE29706	EFZ06152	AAX65446	BAJ36481	AEF07389	CBW17547	ADX17221	CBG24533	ACY88312	AAL20441	ABX67175	AAV77278	ACN46329	NP_455958	AAO69085	CAR59407	ACH48490	ACF63340	ACF69894	CAR33108	ACF88863
1476923-1478311	ABX21357	EGE34185	CAR37456	AET53716	ACH77440	EGE29704	EFZ06153	AAX65447	BAJ36483	AEF07391	CBW17549	ADX17223	CBG24535	ACY88314	AAL20443	ABX67173	AAV77276	ACN46327	NP_455956	AAO69087	CAR59405	ACH49789	ACF64308	ACF65931	CAR33106	ACF92171
1479309-1479668	ABX21359	EGE34183	CAR37454	AET53718	ACH77587	EGE29702	EFZ06155	AAX65449	BAJ36485	AEF07393	CBW17551	ADX17225	CBG24537	ACY88316	AAL20445	ABX67171	AAV77274	ACN46326	NP_455955	AAO69089	CAR59403	ACH51696	ACF61296	ACF67932	CAR33104	ACF91449
c1486420-1485533	ABX21363	EGE34179	CAR37449	AET53722	ACH77806	EGE29697	EFZ06161	AAX65455	BAJ36490	AEF07399	CBW17556	ADX17230	CBG24542	ACY88322	AAL20451	ABX67165	AAV77269	ACN46320	NP_455952	AAO69092	CAR59398	ACH49043	ACF64805	ACF70467	CAR33099	ACF91820
c1487469-1486408	ABX21364	EGE34178	CAR37448	AET53723	ACH77067	EGE29696	EFZ06162	AAX65456	BAJ36491	AEF07400	CBW17557	ADX17231	CBG24543	ACY88323	AAL20452	ABX67164	AAV77268	ACN46319	NP_455951	AAO69093	CAR59397	ACH50320	ACF64156	ACF65947	CAR33098	ACF91205
c1487897-1487487	ABX21365	EGE34177	CAR37447	AET53724	ACH75594	EGE29695	EFZ06163	AAX65457	BAJ36492	AEF07401	CBW17558	ADX17232	CBG24544	ACY88324	AAL20453	ABX67163	AAV77267	ACN46318	NP_455950	AAO69094	CAR59396	ACH50950	ACF61233	ACF69047	CAR33097	ACF90390
c1488801-1488193	ABX21367	EGE34175	CAR37445	AET53726	ACH76635	EGE29693	EFZ06165	AAX65459	BAJ36494	AEF07403	CBW17560	ADX17234	CBG24546	ACY88326	AAL20455	ABX67161	AAV77266	ACN46316	NP_455948	AAO69096	CAR59394	ACH52208	ACF62118	ACF67258	CAR33095	ACF89669
c1489535-1488807	ABX21369	EGE34173	CAR37443	AET53727	ACH75892	EGE29691	EFZ06167	AAX65461	BAJ36495	AEF07404	CBW17561	ADX17235	CBG24547	ACY88327	AAL20456	ABX67159	AAV77264	ACN46315	NP_455947	AAO69097	CAR59392	ACH49399	ACF63186	ACF66396	CAR33093	ACF88826
c1492409-1491306	ABX21370	EGE34172	CAR37442	AET53729	ACH77637	EGE29690	EFZ06168	AAX65462	BAJ36497	AEF07406	CBW17563	ADX17237	CBG24549	ACY88329	AAL20458	ABX67158	AAV77263	ACN46313	NP_455946	AAO69098	CAR59391	ACH50093	ACF62538	ACF70397	CAR33092	ACF92705
c1512654-1511869	ABX21307	EGE34165	CAR37429	AET53738	ACH75225	EGE29675	EFZ06174	AAX65468	BAJ36523	AEF07432	CBW17586	ADX17260	CBG24568	ACY88355	AAL20479	ABX67131	AAV77256	ACN46302	NP_455931	AAO69112	CAR59383	ACH50978	ACF65168	ACF66032	CAR33073	ACF89751
c1513145-1512816	ABX21306	EGE34164	CAR37428	AET53739	ACH73659	EGE29674	EFZ06175	AAX65469	BAJ36524	AEF07433	CBW17587	ADX17261	CBG24569	ACY88356	AAL20480	ABX67130	AAV77255	ACN46301	NP_455930	AAO69113	CAR59382	ACH51504	ACF63512	ACF67180	CAR33072	ACF89105
c1518689-1518258	ABX21304	EGE34163	CAR37427	AET53740	ACH75427	EGE29673	EFZ06176	AAX65470	BAJ36525	AEF07434	CBW17588	ADX17262	CBG24570	ACY88357	AAL20481	ABX67129	AAV77253	ACN46300	NP_455927	AAO69116	CAR59379	ACH51989	ACF63836	ACF69137	CAR33071	ACF92417
1521787-1522797	ABX21299	EGE34158	CAR37423	AET53744	ACH77951	EGE29669	EFZ06181	AAX65474	BAJ36529	AEF07438	CBW17592	ADX17267	CBG24574	ACY88362	AAL20485	ABX67124	AAV77249	ACN46296	NP_455923	AAO69120	CAR59375	ACH48678	ACF61815	ACF66937	CAR33067	ACF89133
c1524443-1523559	ABX21297	EGE34156	CAR37421	AET53746	ACH77446	EGE29667	EFZ06183	AAX65476	BAJ36531	AEF07440	CBW17594	ADX17269	CBG24576	ACY88364	AAL20487	ABX67122	AAV77247	ACN46294	NP_458014	AAO71087	CAR59373	ACH50723	ACF62322	ACF66076	CAR33065	ACF92960
1977884-1979074	ABX21294	EGE34153	CAR37418	AET53749	ACH74356	EGE29664	EFZ06186	AAX65478	BAJ36534	AEF07442	CBW17597	ADX17272	CBG24579	ACY88369	AAL20490	ABX67117	AAV77244	ACN46292	NP_456554	AAO68562	CAR58957	ACH48653	ACF62862	ACF67106	CAR33062	ACF92661
c1532283-1530796	ABX21292	EGE34151	CAR37416	AET53751	ACH75307	EGE29662	EFZ06188	AAX65480	BAJ36536	AEF07444	CBW17599	ADX17274	CBG24581	ACY88371	AAL20492	ABX67114	AAV77242	ACN46290	NP_455922	AAO69121	CAR59367	ACH49658	ACF62724	ACF66105	CAR33060	ACF89509
1532401-1532979	ABX21291	EGE34150	CAR37415	AET53752	ACH74836	EGE29661	EFZ06189	AAX65481	BAJ36537	AEF07445	CBW17600	ADX17275	CBG24582	ACY88372	AAL20493	ABX67113	AAV77241	ACN46289	NP_455921	AAO69122	CAR59366	ACH51597	ACF64347	ACF66605	CAR33059	ACF90189
1538418-1539962	ABX21096	EGE34147	CAR37412	AET53755	ACH77396	EGE29659	EFZ06191	AAX65483	BAJ36540	AEF07448	CBW17603	ADX17278	CBG24585	ACY88377	AAL20496	ABX67108	AAV77238	ACN46287	NP_455918	AAO69125	CAR59362	ACH52345	ACF64701	ACF69166	CAR33056	ACF91184
1558132-1558650	ABX21285	EGE34138	CAR37400	AET53764	ACH76859	EGE29647	EFZ06201	AAX65493	BAJ36552	AEF07460	CBW17615	ADX17290	CBG24597	ACY88396	AAL20508	ABX67091	AAV77227	ACN46274	NP_455906	AAO69135	CAR59350	ACH50175	ACF63334	ACF69055	CAR33044	ACF89322
c1558925-1558692	ABX21283	EGE34136	CAR37398	AET53766	ACH73988	EGE29645	EFZ06203	AAX65495	BAJ36554	AEF07462	CBW17617	ADX17292	CBG24599	ACY88398	AAL20510	ABX67089	AAV77225	ACN46272	NP_455904	AAO69137	CAR59348	ACH48772	ACF62411	ACF70409	CAR33042	ACF93113
1559275-1560480	ABX21282	EGE34135	CAR37397	AET53767	ACH77161	EGE29644	EFZ06204	AAX65496	BAJ36555	AEF07463	CBW17618	ADX17293	CBG24600	ACY88399	AAL20511	ABX67088	AAV77224	ACN46271	NP_455903	AAO69138	CAR59347	ACH50810	ACF62630	ACF69878	CAR33041	ACF88745
1563463-1565607	ABX21280	EGE34134	CAR37394	AET53769	ACH77231	EGE29642	EFZ06206	AAX65498	BAJ36557	AEF07465	CBW17620	ADX17295	CBG24602	ACY88401	AAL20513	ABX67086	AAV77222	ACN46269	NP_455901	AAO69140	CAR59345	ACH50082	ACF61933	ACF65946	CAR33039	ACF92511
c1567648-1566224	ABX21278	EGE34132	CAR37392	AET53771	ACH77886	EGE29640	EFZ06208	AAX65500	BAJ36560	AEF07467	CBW17622	ADX17297	CBG24604	ACY88405	AAL20515	ABX67082	AAV77220	ACN46267	NP_455900	AAO69141	CAR59343	ACH48735	ACF65188	ACF67285	CAR33037	ACF90548
c1569210-1567801	ABX21277	EGE34131	CAR37391	AET53772	ACH76089	EGE29639	EFZ06209	AAX65501	BAJ36561	AEF07468	CBW17623	ADX17298	CBG24605	ACY88406	AAL20516	ABX67080	AAV77219	ACN46266	NP_455899	AAO69142	CAR59342	ACH50696	ACF63776	ACF66333	CAR33036	ACF89180
c1570116-1569355	ABX21276	EGE34130	CAR37390	AET53773	ACH73852	EGE29638	EFZ06210	AAX65502	BAJ36562	AEF07469	CBW17624	ADX17299	CBG24606	ACY88407	AAL20517	ABX67079	AAV77218	ACN46265	NP_455898	AAO69143	CAR59341	ACH52733	ACF61532	ACF66847	CAR33035	ACF93045
1576566-1576796	ABX21273	EGE34128	CAR37387	AET53776	ACH74077	EGE29635	EFZ06214	AAX65506	BAJ36565	AEF07473	CBW17628	ADX17302	CBG24610	ACY88412	AAL20521	ABX67072	AAV77215	ACN46261	NP_455894	AAO69147	CAR59336	ACH51265	ACF65330	ACF68199	CAR33032	ACF88691
c1578761-1576797	ABX21272	EGE34127	CAR37386	AET53777	ACH76359	EGE29634	EFZ06215	AAX65507	BAJ36566	AEF07474	CBW17629	ADX17303	CBG24611	ACY88413	AAL20522	ABX67071	AAV77214	ACN46260	NP_455893	AAO69148	CAR59335	ACH49451	ACF63514	ACF68453	CAR33031	ACF90503
c1581352-1580684	ABX21269	EGE34124	CAR37383	AET53779	ACH77448	EGE29631	EFZ06218	AAX65510	BAJ36569	AEF07477	CBW17632	ADX17306	CBG24614	ACY88416	AAL20525	ABX67068	AAV77213	ACN46257	NP_455890	AAO69151	CAR59333	ACH50521	ACF61529	ACF67896	CAR33028	ACF93065
c1582106-1581510	ABX21268	EGE34123	CAR37382	AET53780	ACH78041	EGE29630	EFZ06219	AAX65511	BAJ36570	AEF07478	CBW17633	ADX17307	CBG24615	ACY88417	AAL20526	ABX67067	AAV77212	ACN46256	NP_455889	AAO69152	CAR59332	ACH51599	ACF61946	ACF69428	CAR33027	ACF92483
c1583106-1582093	ABX21267	EGE34122	CAR37381	AET53781	ACH76161	EGE29629	EFZ06220	AAX65512	BAJ36571	AEF07479	CBW17634	ADX17308	CBG24616	ACY88418	AAL20527	ABX67066	AAV77211	ACN46255	NP_455888	AAO69153	CAR59331	ACH49715	ACF64899	ACF70178	CAR33026	ACF92090
c1584730-1584185	ABX21266	EGE34120	CAR37379	AET53783	ACH74945	EGE29627	EFZ06221	AAX65513	BAJ36573	AEF07481	CBW17636	ADX17310	CBG24618	ACY88420	AAL20529	ABX67064	AAV77209	ACN46253	NP_455886	AAO69155	CAR59329	ACH51282	ACF65231	ACF68197	CAR33024	ACF91511
1584948-1586066	ABX21263	EGE34119	CAR37378	AET53784	ACH73656	EGE29626	EFZ06222	AAX65514	BAJ36574	AEF07482	CBW17637	ADX17311	CBG24619	ACY88422	AAL20530	ABX67062	AAV77208	ACN46252	NP_455885	AAO69156	CAR59328	ACH48788	ACF61917	ACF66610	CAR33023	ACF89107
c1594616-1592991	ABX21260	EGE34105	CAR37364	AET53798	ACH78091	EGE29616	EFZ06233	AAX65524	BAJ36584	AEF07492	CBW17647	ADX17321	CBG24629	ACY88433	AAL20540	ABX67051	AAV77198	ACN46242	NP_455875	AAO69166	CAR59318	ACH48589	ACF64881	ACF65880	CAR33009	ACF89021
c1600671-1599058	ABX21256	EGE34101	CAR37360	AET53802	ACH76598	EGE29612	EFZ06236	AAX65527	BAJ36588	AEF07496	CBW17651	ADX17325	CBG24633	ACY88437	AAL20544	ABX67047	AAV78918	ACN46238	NP_457606	AAO70678	CAR61127	ACH49820	ACF62366	ACF68419	CAR33005	ACF90946
c1614303-1613503	ABX21246	EGE34086	CAR37346	AET53817	ACH74148	EGE29599	EFZ06248	AAX65541	BAJ36603	AEF07510	CBW17665	ADX17339	CBG24647	ACY88455	AAL20558	ABX67027	AAV77197	ACN46226	NP_455864	AAO69176	CAR59317	ACH51301	ACF62699	ACF69784	CAR32991	ACF88895
c1618280-1614378	ABX21245	EGE34085	CAR37345	AET53818	ACH77625	EGE29598	EFZ06249	AAX65542	BAJ36604	AEF07511	CBW17666	ADX17340	CBG24648	ACY88456	AAL20559	ABX67026	AAV77196	ACN46225	NP_455863	AAO69177	CAR59316	ACH51849	ACF65382	ACF69246	CAR32990	ACF89384
1618481-1619086	ABX21244	EGE34084	CAR37344	AET53819	ACH75385	EGE29597	EFZ06250	AAX65543	BAJ36605	AEF07512	CBW17667	ADX17341	CBG24649	ACY88457	AAL20560	ABX67025	AAV77195	ACN46224	NP_455862	AAO69178	CAR59315	ACH52781	ACF65419	ACF70142	CAR32989	ACF88925
c1625206-1624883	ABX21240	EGE34082	CAR37342	AET53821	ACH74980	EGE29595	EFZ06252	AAX65545	BAJ36607	AEF07514	CBW17669	ADX17343	CBG24651	ACY88459	AAL20562	ABX67023	AAV77193	ACN46222	NP_455860	AAO69180	CAR59313	ACH48718	ACF63421	ACF67841	CAR32987	ACF91854
c1625405-1625214	ABX21239	EGE34081	CAR37341	AET53822	ACH77933	EGE29594	EFZ06253	AAX65546	BAJ36608	AEF07515	CBW17670	ADX17344	CBG24652	ACY88460	AAL20563	ABX67022	AAV77192	ACN46221	NP_455859	AAO69181	CAR59312	ACH49189	ACF61863	ACF67156	CAR32986	ACF92481
1628305-1629294	ABX21237	EGE34079	CAR37339	AET53824	ACH74107	EGE29592	EFZ06255	AAX65548	BAJ36610	AEF07517	CBW17672	ADX17346	CBG24654	ACY88462	AAL20565	ABX67020	AAV77190	ACN46219	NP_455857	AAO69182	CAR59310	ACH49450	ACF62566	ACF67956	CAR32984	ACF92977
1629405-1629815	ABX21236	EGE34078	CAR37338	AET53825	ACH74603	EGE29591	EFZ06256	AAX65549	BAJ36611	AEF07518	CBW17673	ADX17347	CBG24655	ACY88463	AAL20566	ABX67019	AAV77189	ACN46218	NP_455856	AAO69183	CAR59309	ACH49012	ACF63032	ACF69287	CAR32983	ACF91229
c1629997-1629842	ABX21235	EGE34077	CAR37337	AET53826	ACH75129	EGE29590	EFZ06257	AAX65550	BAJ36612	AEF07519	CBW17674	ADX17348	CBG24656	ACY88464	AAL20567	ABX67016	AAV77188	ACN46217	NP_455855	AAO69184	CAR59308	ACH52517	ACF63341	ACF68223	CAR32982	ACF91698
1634389-1634823	ABX21233	EGE34075	CAR37334	AET53829	ACH77746	EGE29587	EFZ06259	AAX65552	BAJ36615	AEF07522	CBW17677	ADX17351	CBG24659	ACY88468	AAL20570	ABX67011	AAV77186	ACN46214	NP_455852	AAO69187	CAR59306	ACH50011	ACF61420	ACF68466	CAR32979	ACF88694
1639605-1640540	ABX21230	EGE34072	CAR37331	AET53832	ACH74722	EGE29583	EFZ06262	AAX65555	BAJ36619	AEF07524	CBW17680	ADX17353	CBG24662	ACY88471	AAL20572	ABX67007	AAV77183	ACN46211	NP_455849	AAO69190	CAR59303	ACH49599	ACF62098	ACF66478	CAR32956	ACF90128
c1643428-1642445	ABX21228	EGE34070	CAR37329	AET53834	ACH75096	EGE29581	EFZ06264	AAX65557	BAJ36621	AEF07526	CBW17682	ADX17355	CBG24664	ACY88473	AAL20574	ABX67005	AAV77181	ACN46209	NP_455848	AAO69191	CAR59301	ACH50954	ACF65529	ACF67825	CAR32954	ACF91743
c1644741-1643584	ABX21227	EGE34069	CAR37328	AET53835	ACH75591	EGE29580	EFZ06265	AAX65558	BAJ36622	AEF07527	CBW17683	ADX17356	CBG24665	ACY88474	AAL20575	ABX67004	AAV79239	ACN47727	NP_455847	AAO69192	CAR61456	ACH52677	ACF63464	ACF67184	CAR32953	ACF91254
c1645718-1645155	ABX21226	EGE34068	CAR37327	AET53838	ACH77261	EGE29578	EFZ06267	AAX65560	BAJ36623	AEF07528	CBW17684	ADX17357	CBG24666	ACY88476	AAL20576	ABX67001	AAV77180	ACN46207	NP_455846	AAO69193	CAR59299	ACH49093	ACF64879	ACF68597	CAR32952	ACF92539
1646002-1646517	ABX21225	EGE34067	CAR37326	AET53839	ACH74147	EGE29577	EFZ06268	AAX65561	BAJ36624	AEF07529	CBW17685	ADX17358	CBG24667	ACY88477	AAL20577	ABX67000	AAV77179	ACN46206	NP_455845	AAO69194	CAR59298	ACH48872	ACF61902	ACF65831	CAR32951	ACF89223
1646671-1647465	ABX21224	EGE34066	CAR37325	AET53840	ACH74593	EGE29576	EFZ06269	AAX65562	BAJ36625	AEF07530	CBW17686	ADX17359	CBG24668	ACY88478	AAL20578	ABX66999	AAV77178	ACN46205	NP_455844	AAO69195	CAR59297	ACH50716	ACF61267	ACF66448	CAR32950	ACF88744
1647617-1648564	ABX21223	EGE34065	CAR37324	AET53841	ACH75606	EGE29575	EFZ06270	AAX65563	BAJ36626	AEF07531	CBW17687	ADX17360	CBG24669	ACY88479	AAL20579	ABX66998	AAV77177	ACN46204	NP_455843	AAO69196	CAR59296	ACH50031	ACF62898	ACF67296	CAR32949	ACF91247
1649114-1650145	ABX21221	EGE34063	CAR37322	AET53843	ACH77978	EGE29574	EFZ06272	AAX65565	BAJ36628	AEF07533	CBW17689	ADX17362	CBG24671	ACY88481	AAL20581	ABX66996	AAV77175	ACN46202	NP_455841	AAO69198	CAR59294	ACH52236	ACF63817	ACF68546	CAR32947	ACF89118
c1675111-1673498	ABX21208	EGE34053	CAR37307	AET53846	ACH74938	EGE29558	EFZ06287	AAX65578	BAJ36644	AEF07547	CBW17704	ADX17377	CBG24686	ACY88495	AAL20596	ABX66977	AAV77162	ACN46188	NP_455825	AAO69214	CAR59278	ACH48473	ACF63957	ACF67297	CAR32931	ACF92474
1675302-1676030	ABX21203	EGE34052	CAR37306	AET53847	ACH77371	EGE29557	EFZ06288	AAX65579	BAJ36645	AEF07548	CBW17705	ADX17378	CBG24687	ACY88496	AAL20597	ABX66976	AAV77161	ACN46187	NP_455824	AAO69215	CAR59277	ACH48575	ACF64904	ACF69167	CAR32930	ACF91212
c1676970-1676005	ABX21202	EGE34051	CAR37305	AET53848	ACH76579	EGE29556	EFZ06289	AAX65580	BAJ36646	AEF07549	CBW17706	ADX17379	CBG24688	ACY88497	AAL20598	ABX66975	AAV77160	ACN46186	NP_455823	AAO69216	CAR59276	ACH49502	ACF64104	ACF68519	CAR32929	ACF93102
1677086-1677592	ABX21201	EGE34050	CAR37304	AET53849	ACH77669	EGE29555	EFZ06290	AAX65581	BAJ36647	AEF07550	CBW17707	ADX17380	CBG24689	ACY88498	AAL20599	ABX66974	AAV77159	ACN46185	NP_455822	AAO69217	CAR59275	ACH49059	ACF65140	ACF69840	CAR32928	ACF91836
c1679222-1677681	ABX21200	EGE34049	CAR37303	AET53850	ACH73795	EGE29554	EFZ06291	AAX65582	BAJ36648	AEF07552	CBW17708	ADX17381	CBG24690	ACY88501	AAL20600	ABX66973	AAV77158	ACN46184	NP_455820	AAO69219	CAR59274	ACH51214	ACF62229	ACF70369	CAR32927	ACF89345
c1680431-1679370	ABX21199	EGE34048	CAR37302	AET53851	ACH74131	EGE29553	EFZ06292	AAX65583	BAJ36649	AEF07553	CBW17709	ADX17382	CBG24691	ACY88502	AAL20601	ABX66971	AAV77157	ACN46183	NP_455819	AAO69220	CAR59273	ACH50715	ACF64194	ACF68530	CAR32926	ACF89307
c1681825-1680428	ABX21198	EGE34047	CAR37301	AET53852	ACH74641	EGE29552	EFZ06293	AAX65584	BAJ36650	AEF07554	CBW17710	ADX17383	CBG24692	ACY88503	AAL20602	ABX66970	AAV77156	ACN46182	NP_455818	AAO69221	CAR59272	ACH51334	ACF63635	ACF69145	CAR32925	ACF88678
c1696104-1695874	ABX21185	EGE34045	CAR37299	AET53854	ACH75345	EGE29550	EFZ06295	AAX65586	BAJ36652	AEF07556	CBW17712	ADX17385	CBG24694	ACY88505	AAL20604	ABX66968	AAV77154	ACN46180	NP_455816	AAO69223	CAR59270	ACH48812	ACF64653	ACF70339	CAR32923	ACF90159
c1696484-1696125	ABX21184	EGE34044	CAR37298	AET53855	ACH76166	EGE29549	EFZ06296	AAX65587	BAJ36653	AEF07557	CBW17713	ADX17386	CBG24695	ACY88506	AAL20605	ABX66967	AAV77153	ACN46179	NP_455815	AAO69224	CAR59269	ACH52091	ACF64568	ACF69843	CAR32922	ACF91745
c1696708-1696484	ABX21183	EGE34043	CAR37297	AET53856	ACH76789	EGE29548	EFZ06297	AAX65588	BAJ36654	AEF07558	CBW17714	ADX17387	CBG24696	ACY88507	AAL20606	ABX66966	AAV77152	ACN46178	NP_455814	AAO69225	CAR59268	ACH50657	ACF61591	ACF66983	CAR32921	ACF91145
c1697436-1696768	ABX21182	EGE34042	CAR37296	AET53857	ACH74367	EGE29547	EFZ06298	AAX65589	BAJ36655	AEF07559	CBW17715	ADX17388	CBG24697	ACY88508	AAL20607	ABX66965	AAV77151	ACN46177	NP_455813	AAO69226	CAR59267	ACH50173	ACF63252	ACF66285	CAR32920	ACF92731
1697607-1698590	ABX21181	EGE34041	CAR37295	AET53858	ACH74452	EGE29546	EFZ06299	AAX65590	BAJ36656	AEF07560	CBW17716	ADX17389	CBG24698	ACY88509	AAL20608	ABX66964	AAV77150	ACN46176	NP_455812	AAO69227	CAR59266	ACH51349	ACF62592	ACF67688	CAR32919	ACF89365
1698699-1700345	ABX21180	EGE34040	CAR37294	AET53859	ACH75135	EGE29545	EFZ06300	AAX65591	BAJ36657	AEF07561	CBW17717	ADX17390	CBG24699	ACY88510	AAL20609	ABX66963	AAV77149	ACN46175	NP_455811	AAO69228	CAR59265	ACH50878	ACF62615	ACF67259	CAR32918	ACF88764
1700342-1701307	ABX21179	EGE34039	CAR37293	AET53860	ACH75389	EGE29544	EFZ06301	AAX65592	BAJ36658	AEF07562	CBW17718	ADX17391	CBG24700	ACY88511	AAL20610	ABX66962	AAV77148	ACN46174	NP_455810	AAO69229	CAR59264	ACH52240	ACF62488	ACF68907	CAR32917	ACF90407
1701294-1702184	ABX21170	EGE34038	CAR37292	AET53861	ACH76415	EGE29543	EFZ06302	AAX65593	BAJ36659	AEF07563	CBW17719	ADX17392	CBG24701	ACY88512	AAL20611	ABX66961	AAV77142	ACN46173	NP_455802	AAO69235	CAR59254	ACH52745	ACF65409	ACF69108	CAR32916	ACF90700
1702184-1703176	ABX21169	EGE34037	CAR37291	AET53862	ACH76494	EGE29542	EFZ06303	AAX65594	BAJ36660	AEF07564	CBW17720	ADX17393	CBG24702	ACY88513	AAL20612	ABX66960	AAV77141	ACN46172	NP_455801	AAO69236	CAR59253	ACH50940	ACF65428	ACF68484	CAR32915	ACF90138
1703178-1703984	ABX21168	EGE34036	CAR37290	AET53863	ACH77128	EGE29541	EFZ06304	AAX65595	BAJ36661	AEF07565	CBW17721	ADX17394	CBG24703	ACY88514	AAL20613	ABX66959	AAV77140	ACN46171	NP_455800	AAO69237	CAR59252	ACH51379	ACF64938	ACF66645	CAR32914	ACF89930
1707139-1707927	ABX21165	EGE34034	CAR37286	AET53866	ACH75917	EGE29537	EFZ06309	AAX65600	BAJ36664	AEF07570	CBW17726	ADX17399	CBG24708	ACY88521	AAL20618	ABX66954	AAV77138	ACN46168	NP_455797	AAO69240	CAR59249	ACH49316	ACF62773	ACF67141	CAR32910	ACF92697
1709347-1711281	ABX21164	EGE34033	CAR37284	AET53867	ACH75778	EGE29535	EFZ06311	AAX65602	BAJ36666	AEF07572	CBW17728	ADX17401	CBG24710	ACY88524	AAL20620	ABX66951	AAV77136	ACN46166	NP_455795	AAO69242	CAR59247	ACH51031	ACF63557	ACF68662	CAR32908	ACF91932
1711537-1713522	ABX21162	EGE34032	CAR37283	AET53868	ACH74114	EGE29534	EFZ06312	AAX65603	BAJ36667	AEF07573	CBW17729	ADX17402	CBG24711	ACY88526	AAL20621	ABX66949	AAV77135	ACN46165	NP_455794	AAO69243	CAR59246	ACH49227	ACF63588	ACF70329	CAR32907	ACF88766
1713950-1714702	ABX21160	EGE34030	CAR37282	AET53870	ACH77186	EGE29532	EFZ06314	AAX65605	BAJ36669	AEF07575	CBW17731	ADX17404	CBG24712	ACY88528	AAL20622	ABX66946	AAV77133	ACN46163	NP_455793	AAO69244	CAR59244	ACH49701	ACF65144	ACF69297	CAR32906	ACF90585
c1715622-1715296	ABX21158	EGE34028	CAR37281	AET53872	ACH75899	EGE29530	EFZ06316	AAX65607	BAJ36671	AEF07577	CBW17733	ADX17406	CBG24713	ACY88531	AAL20624	ABX66943	AAV77131	ACN46161	NP_455791	AAO69246	CAR59243	ACH51873	ACF64119	ACF67904	CAR32905	ACF91275
c1716359-1715619	ABX21157	EGE34027	CAR37280	AET53873	ACH78029	EGE29529	EFZ06317	AAX65608	BAJ36672	AEF07578	CBW17734	ADX17407	CBG24714	ACY88532	AAL20625	ABX66942	AAV77130	ACN46160	NP_455790	AAO69247	CAR59242	ACH52370	ACF63429	ACF67829	CAR32904	ACF90695
c1717718-1716549	ABX21156	EGE34026	CAR37279	AET53875	ACH74826	EGE29527	EFZ06318	AAX65609	BAJ36673	AEF07579	CBW17735	ADX17408	CBG24715	ACY88534	AAL20626	ABX66941	AAV77129	ACN46159	NP_455789	AAO69248	CAR59241	ACH48815	ACF65354	ACF69789	CAR32903	ACF91971
c1718033-1717725	ABX21155	EGE34025	CAR37278	AET53876	ACH76574	EGE29526	EFZ06319	AAX65610	BAJ36674	AEF07580	CBW17736	ADX17409	CBG24716	ACY88535	AAL20627	ABX66940	AAV77128	ACN46158	NP_455788	AAO69249	CAR59240	ACH49185	ACF64715	ACF69964	CAR32902	ACF90954
c1718947-1718183	ABX21154	EGE34024	CAR37277	AET53877	ACH73845	EGE29525	EFZ06320	AAX65611	BAJ36675	AEF07581	CBW17737	ADX17410	CBG24717	ACY88536	AAL20628	ABX66939	AAV77127	ACN46157	NP_455787	AAO69250	CAR59239	ACH49684	ACF64096	ACF66370	CAR32901	ACF93087
1719143-1719733	ABX21153	EGE34023	CAR37276	AET53878	ACH75057	EGE29524	EFZ06321	AAX65612	BAJ36676	AEF07582	CBW17738	ADX17411	CBG24718	ACY88537	AAL20629	ABX66938	AAV77126	ACN46156	NP_455786	AAO69251	CAR59238	ACH50313	ACF63481	ACF66616	CAR32900	ACF92410
c1722475-1719800	ABX21152	EGE34022	CAR37275	AET53879	ACH77372	EGE29523	EFZ06322	AAX65613	BAJ36677	AEF07583	CBW17739	ADX17412	CBG24719	ACY88538	AAL20630	ABX66937	AAV77125	ACN46155	NP_455785	AAO69252	CAR59237	ACH51169	ACF63710	ACF67162	CAR32899	ACF91792
c1724427-1723453	ABX21150	EGE34020	CAR37274	AET53883	ACH77592	EGE29520	EFZ06325	AAX65616	BAJ36680	AEF07585	CBW17740	ADX17415	CBG24720	ACY88540	AAL20631	ABX66931	AAV77124	ACN46152	NP_455784	AAO69253	CAR59236	ACH50689	ACF63384	ACF68854	CAR32898	ACF89263
c1727235-1724638	ABX21148	EGE34019	CAR37273	AET53884	ACH75491	EGE29519	EFZ06326	AAX65617	BAJ36681	AEF07586	CBW17741	ADX17416	CBG24721	ACY88543	AAL20632	ABX66930	AAV77123	ACN46151	NP_455783	AAO69254	CAR59235	ACH50178	ACF61426	ACF67469	CAR32897	ACF88654
1727638-1727889	ABX21147	EGE34017	CAR37272	AET53885	ACH74851	EGE29518	EFZ06327	AAX65618	BAJ36682	AEF07587	CBW17742	ADX17417	CBG24722	ACY88545	AAL20633	ABX66928	AAV77122	ACN46150	NP_455782	AAO69255	CAR59234	ACH49375	ACF65289	ACF68128	CAR32896	ACF90570
c1729081-1728035	ABX21146	EGE34016	CAR37271	AET53886	ACH75615	EGE29517	EFZ06328	AAX65619	BAJ36683	AEF07588	CBW17743	ADX17418	CBG24723	ACY88546	AAL20634	ABX66927	AAV77121	ACN46149	NP_455781	AAO69256	CAR59233	ACH48859	ACF63651	ACF67884	CAR32895	ACF89942
1729318-1730079	ABX21145	EGE34015	CAR37270	AET53887	ACH74958	EGE29516	EFZ06329	AAX65620	BAJ36684	AEF07589	CBW17744	ADX17419	CBG24724	ACY88548	AAL20635	ABX66925	AAV77120	ACN46148	NP_455780	AAO69257	CAR59232	ACH51633	ACF62560	ACF66782	CAR32894	ACF93002
c1731615-1730740	ABX21143	EGE34014	CAR37268	AET53889	ACH73976	EGE29514	EFZ06331	AAX65622	BAJ36686	AEF07591	CBW17746	ADX17421	CBG24726	ACY88550	AAL20637	ABX66923	AAV77118	ACN46146	NP_455778	AAO69259	CAR59230	ACH51060	ACF63383	ACF69574	CAR32892	ACF88627
c1733225-1732344	ABX21135	EGE34012	CAR37266	AET53891	ACH77262	EGE29512	EFZ06333	AAX65624	BAJ36688	AEF07593	CBW17748	ADX17423	CBG24728	ACY88551	AAL20639	ABX66921	AAV77116	ACN46144	NP_455776	AAO69261	CAR59228	ACH52321	ACF62132	ACF68715	CAR32890	ACF90053
1736648-1738006	ABX21132	EGE34009	CAR37263	AET53893	ACH75125	EGE29509	EFZ06336	AAX65627	BAJ36691	AEF07597	CBW17751	ADX17427	CBG24731	ACY88555	AAL20643	ABX66918	AAV77113	ACN46140	NP_455773	AAO69264	CAR59225	ACH49151	ACF63089	ACF68561	CAR32887	ACF91747
1738016-1739209	ABX21131	EGE34008	CAR37262	AET53894	ACH74600	EGE29508	EFZ06337	AAX65628	BAJ36692	AEF07598	CBW17752	ADX17428	CBG24732	ACY88556	AAL20644	ABX66917	AAV77112	ACN46139	NP_455772	AAO69265	CAR59224	ACH50791	ACF64937	ACF70021	CAR32886	ACF91370
1739209-1740015	ABX21130	EGE34007	CAR37261	AET53895	ACH77330	EGE29507	EFZ06338	AAX65629	BAJ36693	AEF07599	CBW17753	ADX17429	CBG24733	ACY88557	AAL20645	ABX66916	AAV77111	ACN46138	NP_455771	AAO69266	CAR59223	ACH51421	ACF64389	ACF69359	CAR32885	ACF91740
1740755-1741258	ABX21127	EGE34005	CAR37259	AET53897	ACH74101	EGE29505	EFZ06340	AAX65631	BAJ36694	AEF07601	CBW17755	ADX17431	CBG24735	ACY88559	AAL20647	ABX66913	AAV77109	ACN46136	NP_455769	AAO69268	CAR59221	ACH52489	ACF65138	ACF68423	CAR32883	ACF89812
1741332-1741838	ABX21126	EGE34004	CAR37258	AET53898	ACH75620	EGE29504	EFZ06341	AAX65632	BAJ36695	AEF07602	CBW17756	ADX17432	CBG24736	ACY88560	AAL20648	ABX66912	AAV77108	ACN46135	NP_455768	AAO69269	CAR59220	ACH49007	ACF62315	ACF69919	CAR32882	ACF88642
1741858-1742736	ABX21125	EGE34003	CAR37257	AET53899	ACH75186	EGE29503	EFZ06342	AAX65633	BAJ36696	AEF07603	CBW17757	ADX17433	CBG24737	ACY88561	AAL20649	ABX66911	AAV77107	ACN46134	NP_455767	AAO69270	CAR59219	ACH49503	ACF62327	ACF69427	CAR32881	ACF92778
c1743456-1742818	ABX21124	EGE34002	CAR37256	AET53900	ACH76495	EGE29502	EFZ06343	AAX65634	BAJ36697	AEF07604	CBW17758	ADX17434	CBG24738	ACY88562	AAL20650	ABX66910	AAV77106	ACN46133	NP_455766	AAO69271	CAR59218	ACH49096	ACF64302	ACF69793	CAR32880	ACF90219
1743793-1744149	ABX21123	EGE34001	CAR37255	AET53901	ACH75934	EGE29501	EFZ06344	AAX65635	BAJ36698	AEF07605	CBW17759	ADX17435	CBG24739	ACY88563	AAL20651	ABX66909	AAV77105	ACN46132	NP_455765	AAO69272	CAR59217	ACH51961	ACF63942	ACF70003	CAR32879	ACF91992
1744221-1744964	ABX21122	EGE33999	CAR37254	AET53902	ACH77764	EGE29500	EFZ06345	AAX65636	BAJ36699	AEF07606	CBW17760	ADX17436	CBG24740	ACY88564	AAL20652	ABX66908	AAV77104	ACN46131	NP_455764	AAO69273	CAR59216	ACH52768	ACF65628	ACF66846	CAR32878	ACF91331
1745021-1745560	ABX21121	EGE33998	CAR37253	AET53903	ACH77177	EGE29499	EFZ06346	AAX65637	BAJ36700	AEF07607	CBW17761	ADX17437	CBG24741	ACY88565	AAL20653	ABX66907	AAV77103	ACN46130	NP_455763	AAO69274	CAR59215	ACH50942	ACF61731	ACF66329	CAR32877	ACF92937
1745717-1746118	ABX21120	EGE33997	CAR37252	AET53904	ACH73882	EGE29498	EFZ06347	AAX65638	BAJ36701	AEF07608	CBW17762	ADX17438	CBG24742	ACY88566	AAL20654	ABX66906	AAV77102	ACN46129	NP_455762	AAO69275	CAR59214	ACH51749	ACF61171	ACF69703	CAR32876	ACF92302
c1746913-1746185	ABX21119	EGE33996	CAR37251	AET53905	ACH76965	EGE29497	EFZ06348	AAX65639	BAJ36702	AEF07609	CBW17763	ADX17439	CBG24743	ACY88567	AAL20655	ABX66905	AAV77101	ACN46128	NP_455761	AAO69276	CAR59213	ACH50117	ACF63034	ACF70268	CAR32875	ACF92641
1747793-1749253	ABX21116	EGE33993	CAR37249	AET53907	ACH76117	EGE29494	EFZ06351	AAX65641	BAJ36705	AEF07612	CBW17765	ADX17442	CBG24745	ACY88570	AAL20657	ABX66902	AAV77099	ACN46125	NP_455759	AAO69278	CAR59211	ACH50227	ACF63679	ACF66484	CAR32873	ACF90054
c1750501-1749665	ABX21114	EGE33991	CAR37248	AET53909	ACH74875	EGE29492	EFZ06353	AAX65643	BAJ36707	AEF07614	CBW17767	ADX17444	CBG24747	ACY88571	AAL20659	ABX66900	AAV77097	ACN46123	NP_455757	AAO69280	CAR59209	ACH51828	ACF63326	ACF67988	CAR32872	ACF91855
c1751553-1750549	ABX21113	EGE33990	CAR37247	AET53910	ACH75218	EGE29491	EFZ06354	AAX65644	BAJ36708	AEF07615	CBW17768	ADX17445	CBG24748	ACY88572	AAL20660	ABX66899	AAV77096	ACN46122	NP_455756	AAO69281	CAR59208	ACH51062	ACF62570	ACF69118	CAR32871	ACF92501
c1752563-1751550	ABX21112	EGE33989	CAR37246	AET53911	ACH74689	EGE29490	EFZ06355	AAX65645	BAJ36709	AEF07616	CBW17769	ADX17446	CBG24749	ACY88573	AAL20661	ABX66898	AAV77095	ACN46121	NP_455755	AAO69282	CAR59207	ACH52825	ACF62076	ACF67351	CAR32870	ACF93018
c1754418-1753498	ABX21110	EGE33987	CAR37244	AET53913	ACH77712	EGE29488	EFZ06357	AAX65647	BAJ36711	AEF07618	CBW17771	ADX17448	CBG24751	ACY88575	AAL20663	ABX66896	AAV77093	ACN46119	NP_455754	AAO69283	CAR59205	ACH48798	ACF61149	ACF65907	CAR32868	ACF91833
c1756172-1754541	ABX21109	EGE33986	CAR37243	AET53914	ACH75067	EGE29487	EFZ06358	AAX65648	BAJ36712	AEF07619	CBW17772	ADX17449	CBG24752	ACY88576	AAL20664	ABX66895	AAV77092	ACN46118	NP_455753	AAO69284	CAR59204	ACH50743	ACF65357	ACF66457	CAR32867	ACF92751
c1757585-1756938	ABX21107	EGE33985	CAR37242	AET53915	ACH75724	EGE29486	EFZ06359	AAX65649	BAJ36713	AEF07621	CBW17774	ADX17450	CBG24754	ACY88578	AAL20666	ABX66892	AAV77091	ACN46117	NP_455752	AAO69285	CAR59203	ACH51348	ACF64719	ACF67193	CAR32866	ACF92990
1758062-1760740	ABX21106	EGE33984	CAR37241	AET53916	ACH76164	EGE29485	EFZ06360	AAX65650	BAJ36714	AEF07622	CBW17775	ADX17451	CBG24755	ACY88579	AAL20667	ABX66891	AAV77090	ACN46116	NP_455751	AAO69286	CAR59202	ACH49927	ACF64367	ACF67626	CAR32865	ACF92504
c1761548-1760931	ABX21105	EGE33983	CAR37240	AET53917	ACH76935	EGE29484	EFZ06361	AAX65651	BAJ36715	AEF07623	CBW17776	ADX17452	CBG24756	ACY88580	AAL20668	ABX66890	AAV77089	ACN46115	NP_455750	AAO69287	CAR59201	ACH50949	ACF63752	ACF65912	CAR32864	ACF89745
1762086-1762499	ABX21104	EGE33982	CAR37239	AET53918	ACH77404	EGE29483	EFZ06362	AAX65652	BAJ36716	AEF07624	CBW17777	ADX17453	CBG24757	ACY88582	AAL20669	ABX66888	AAV77088	ACN46114	NP_455749	AAO69288	CAR59200	ACH51604	ACF65152	ACF66271	CAR32863	ACF89071
c1763537-1762629	ABX21103	EGE33981	CAR37238	AET53919	ACH77708	EGE29482	EFZ06363	AAX65653	BAJ36717	AEF07625	CBW17778	ADX17454	CBG24758	ACY88584	AAL20670	ABX66887	AAV77087	ACN46113	NP_455748	AAO69289	CAR59199	ACH49373	ACF61430	ACF69267	CAR32862	ACF90434
c1764753-1763740	ABX21102	EGE33980	CAR37237	AET53920	ACH73697	EGE29481	EFZ06364	AAX65654	BAJ36718	AEF07626	CBW17779	ADX17455	CBG24759	ACY88585	AAL20671	ABX66886	AAV77086	ACN46112	NP_455747	AAO69290	CAR59198	ACH49298	ACF62048	ACF68936	CAR32861	ACF90017
1766367-1767209	ABX21099	EGE33977	CAR37234	AET53922	ACH75185	EGE29478	EFZ06367	AAX65657	BAJ36721	AEF07629	CBW17782	ADX17458	CBG24762	ACY88588	AAL20674	ABX66883	AAV77083	ACN46109	NP_455745	AAO69292	CAR59195	ACH51413	ACF63101	ACF66382	CAR32858	ACF91209
c1769389-1768712	ABX21098	EGE33974	CAR37232	AET53925	ACH78098	EGE29475	EFZ06370	AAX65661	BAJ36724	AEF07631	CBW17784	ADX17461	CBG24764	ACY88592	AAL20676	ABX66879	AAV77080	ACN46106	NP_455742	AAO69295	CAR59192	ACH51156	ACF64913	ACF67966	CAR32856	ACF90440
c1770099-1769389	ABX21097	EGE33973	CAR37231	AET53926	ACH73623	EGE29474	EFZ06371	AAX65662	BAJ36725	AEF07632	CBW17785	ADX17462	CBG24765	ACY88593	AAL20677	ABX66878	AAV77079	ACN46105	NP_455741	AAO69296	CAR59191	ACH49362	ACF65161	ACF68434	CAR32855	ACF89901
1534681-1538421	ABX21095	EGE33971	CAR37229	AET53928	ACH74905	EGE29472	EFZ06373	AAX65664	BAJ36727	AEF07634	CBW17787	ADX17464	CBG24767	ACY88595	AAL20679	ABX66876	AAV77077	ACN46103	NP_455739	AAO69298	CAR59189	ACH49094	ACF64114	ACF69422	CAR32853	ACF91377
c1777158-1775761	ABX21093	EGE33970	CAR37228	AET53929	ACH75338	EGE29471	EFZ06374	AAX65665	BAJ36728	AEF07635	CBW17788	ADX17465	CBG24768	ACY88597	AAL20680	ABX66874	AAV77076	ACN46102	NP_455738	AAO69299	CAR59188	ACH50192	ACF64929	ACF67055	CAR32852	ACF92979
1779288-1779938	ABX21091	EGE33968	CAR37226	AET53930	ACH77127	EGE29469	EFZ06376	AAX65667	BAJ36730	AEF07637	CBW17790	ADX17467	CBG24770	ACY88600	AAL20682	ABX66871	AAV77074	ACN46100	NP_455736	AAO69301	CAR59186	ACH48908	ACF61600	ACF68560	CAR32850	ACF91364
c1781339-1779939	ABX21090	EGE33967	CAR37225	AET53931	ACH78062	EGE29468	EFZ06377	AAX65668	BAJ36731	AEF07638	CBW17791	ADX17468	CBG24771	ACY88601	AAL20683	ABX66870	AAV77073	ACN46099	NP_455735	AAO69302	CAR59185	ACH51022	ACF61774	ACF69067	CAR32849	ACF90645
1781569-1781922	ABX21089	EGE33966	CAR37224	AET53932	ACH74035	EGE29467	EFZ06378	AAX65669	BAJ36732	AEF07639	CBW17792	ADX17469	CBG24772	ACY88602	AAL20684	ABX66868	AAV77072	ACN46098	NP_455734	AAO69303	CAR59184	ACH50338	ACF63257	ACF68508	CAR32848	ACF90574
c1785336-1784482	ABX21086	EGE33963	CAR37221	AET53934	ACH75415	EGE29464	EFZ06381	AAX65672	BAJ36735	AEF07642	CBW17795	ADX17472	CBG24775	ACY88605	AAL20687	ABX66864	AAV77070	ACN46095	NP_456282	AAO68767	CAR59181	ACH49517	ACF64898	ACF70347	CAR32845	ACF92624
c1786183-1785374	ABX21085	EGE33962	CAR37220	AET53935	ACH76057	EGE29463	EFZ06382	AAX65673	BAJ36736	AEF07643	CBW17796	ADX17473	CBG24776	ACY88606	AAL20688	ABX66863	AAV77069	ACN46094	NP_456283	AAO68766	CAR59180	ACH52811	ACF63315	ACF67794	CAR32844	ACF89154
c1786576-1786187	ABX21084	EGE33961	CAR37219	AET53936	ACH76685	EGE29462	EFZ06383	AAX65674	BAJ36737	AEF07644	CBW17797	ADX17474	CBG24777	ACY88607	AAL20689	ABX66862	AAV77068	ACN46093	NP_456284	AAO68765	CAR59179	ACH52301	ACF62702	ACF65939	CAR32843	ACF89395
c1787406-1786573	ABX21083	EGE33960	CAR37218	AET53937	ACH77283	EGE29461	EFZ06384	AAX65675	BAJ36738	AEF07645	CBW17798	ADX17475	CBG24778	ACY88608	AAL20690	ABX66861	AAV77067	ACN46092	NP_456285	AAO68764	CAR59178	ACH50809	ACF62552	ACF65942	CAR32842	ACF89923
1790100-1790723	ABX21080	EGE33957	CAR37215	AET53941	ACH75290	EGE29457	EFZ06388	AAX65678	BAJ36742	AEF07648	CBW17801	ADX17479	CBG24781	ACY88612	AAL20693	ABX66857	AAV77064	ACN46090	NP_456288	AAO68761	CAR59175	ACH49149	ACF63912	ACF67267	CAR32839	ACF91551
1790720-1791571	ABX21079	EGE33956	CAR37214	AET53942	ACH73959	EGE29456	EFZ06389	AAX65679	BAJ36743	AEF07649	CBW17802	ADX17480	CBG24782	ACY88613	AAL20694	ABX66856	AAV77063	ACN46089	NP_456289	AAO68760	CAR59174	ACH48463	ACF62653	ACF68345	CAR32838	ACF90863
1791839-1792786	ABX21077	EGE33954	CAR37213	AET53944	ACH76623	EGE29454	EFZ06390	AAX65680	BAJ36744	AEF07650	CBW17803	ADX17482	CBG24783	ACY88616	AAL20695	ABX66853	AAV77062	ACN46088	NP_456290	AAO68759	CAR59173	ACH50486	ACF62110	ACF68992	CAR32837	ACF90625
1792911-1794593	ABX21076	EGE33953	CAR37212	AET53945	ACH75878	EGE29453	EFZ06391	AAX65681	BAJ36745	AEF07651	CBW17804	ADX17483	CBG24784	ACY88617	AAL20696	ABX66852	AAV77061	ACN46087	NP_456291	AAO68758	CAR59172	ACH48491	ACF61232	ACF66519	CAR32836	ACF89550
c1794921-1794643	ABX21075	EGE33952	CAR37211	AET53946	ACH75799	EGE29452	EFZ06392	AAX65682	BAJ36746	AEF07652	CBW17805	ADX17484	CBG24785	ACY88618	AAL20697	ABX66851	AAV77060	ACN46086	NP_456292	AAO68757	CAR59171	ACH50263	ACF62982	ACF69520	CAR32835	ACF89312
1795173-1795781	ABX21074	EGE33951	CAR37210	AET53947	ACH75212	EGE29451	EFZ06393	AAX65683	BAJ36747	AEF07653	CBW17806	ADX17485	CBG24786	ACY88619	AAL20698	ABX66850	AAV77059	ACN46085	NP_456293	AAO68756	CAR59170	ACH52018	ACF63713	ACF68649	CAR32834	ACF92241
1795898-1796989	ABX21073	EGE33950	CAR37209	AET53948	ACH75251	EGE29450	EFZ06394	AAX65684	BAJ36748	AEF07654	CBW17807	ADX17486	CBG24787	ACY88620	AAL20699	ABX66849	AAV77058	ACN46084	NP_456294	AAO68755	CAR59169	ACH52380	ACF65564	ACF67366	CAR32833	ACF92587
1802065-1802796	ABX21055	EGE33945	CAR37204	AET53954	ACH77110	EGE29442	EFZ06399	AAX65689	BAJ36752	AEF07658	CBW17811	ADX17491	CBG24791	ACY88626	AAL20703	ABX66839	AAV77055	ACN46078	NP_456297	AAO68752	CAR59165	ACH50017	ACF65496	ACF66427	CAR32828	ACF91647
1802793-1803389	ABX21054	EGE33944	CAR37203	AET53955	ACH76797	EGE29441	EFZ06400	AAX65690	BAJ36753	AEF07659	CBW17812	ADX17492	CBG24792	ACY88627	AAL20704	ABX66838	AAV77054	ACN46077	NP_456298	AAO68751	CAR59164	ACH51466	ACF61642	ACF65851	CAR32827	ACF91149
1803379-1803783	ABX21053	EGE33943	CAR37202	AET53956	ACH76092	EGE29440	EFZ06401	AAX65691	BAJ36754	AEF07660	CBW17813	ADX17493	CBG24793	ACY88628	AAL20705	ABX66837	AAV77053	ACN46076	NP_456299	AAO68750	CAR59163	ACH51253	ACF61159	ACF68193	CAR32826	ACF92580
1808016-1809185	ABX21049	EGE33940	CAR37198	AET53960	ACH74965	EGE29436	EFZ06403	AAX65694	BAJ36759	AEF07665	CBW17818	ADX17498	CBG24797	ACY88633	AAL20710	ABX66832	AAV77048	ACN46071	NP_456303	AAO68747	CAR59158	ACH50959	ACF64233	ACF69954	CAR32822	ACF89608
c1811426-1811172	ABX21047	EGE33937	CAR37196	AET53963	ACH77284	EGE29433	EFZ06406	AAX65696	BAJ36761	AEF07667	CBW17820	ADX17501	CBG24799	ACY88636	AAL20712	ABX66829	AAV77046	ACN46068	NP_456304	AAO68746	CAR59156	ACH51364	ACF64298	ACF68913	CAR32820	ACF92918
1813198-1814109	ABX21044	EGE33934	CAR37193	AET53966	ACH74374	EGE29430	EFZ06409	AAX65699	BAJ36764	AEF07670	CBW17823	ADX17504	CBG24802	ACY88639	AAL20715	ABX66826	AAV77044	ACN46065	NP_456307	AAO68743	CAR59153	ACH51924	ACF61160	ACF67301	CAR32817	ACF89269
1814209-1815942	ABX21043	EGE33933	CAR37192	AET53967	ACH76086	EGE29429	EFZ06410	AAX65700	BAJ36765	AEF07671	CBW17824	ADX17505	CBG24803	ACY88640	AAL20716	ABX66825	AAV77043	ACN46064	NP_456308	AAO68742	CAR59152	ACH49314	ACF61932	ACF66640	CAR32816	ACF89783
c1817083-1816013	ABX21042	EGE33932	CAR37191	AET53968	ACH76594	EGE29428	EFZ06411	AAX65701	BAJ36766	AEF07672	CBW17825	ADX17506	CBG24804	ACY88641	AAL20717	ABX66824	AAV77042	ACN46063	NP_456309	AAO68741	CAR59151	ACH48958	ACF61735	ACF69731	CAR32815	ACF90727
c1821017-1820298	ABX21039	EGE33930	CAR37189	AET53970	ACH77324	EGE29425	EFZ06414	AAX65704	BAJ36769	AEF07675	CBW17828	ADX17509	CBG24807	ACY88645	AAL20720	ABX66820	AAV77039	ACN46061	NP_456312	AAO68738	CAR59148	ACH49551	ACF63827	ACF67077	CAR32812	ACF90615
1821237-1822781	ABX21038	EGE33929	CAR37188	AET53971	ACH77836	EGE29424	EFZ06415	AAX65705	BAJ36770	AEF07676	CBW17829	ADX17510	CBG24808	ACY88646	AAL20721	ABX66818	AAV77038	ACN46060	NP_456313	AAO68737	CAR59147	ACH52586	ACF63230	ACF66224	CAR32811	ACF88704
1822923-1823453	ABX21037	EGE33928	CAR37187	AET53972	ACH73812	EGE29423	EFZ06416	AAX65706	BAJ36771	AEF07677	CBW17830	ADX17511	CBG24809	ACY88647	AAL20722	ABX66817	AAV77037	ACN46059	NP_456314	AAO68736	CAR59146	ACH52450	ACF61295	ACF70102	CAR32810	ACF89242
1823559-1823900	ABX21036	EGE33927	CAR37186	AET53973	ACH74300	EGE29422	EFZ06417	AAX65707	BAJ36772	AEF07678	CBW17831	ADX17512	CBG24810	ACY88648	AAL20723	ABX66816	AAV77036	ACN46058	NP_456315	AAO68735	CAR59145	ACH51653	ACF62154	ACF69837	CAR32809	ACF89952
c1825390-1824929	ABX21033	EGE33924	CAR37183	AET53977	ACH76332	EGE29418	EFZ06420	AAX65710	BAJ36775	AEF07681	CBW17834	ADX17515	CBG24813	ACY88653	AAL20726	ABX66812	AAV77033	ACN46056	NP_456318	AAO68732	CAR59143	ACH49908	ACF63458	ACF70221	CAR32806	ACF89058
c1826127-1825468	ABX21032	EGE33923	CAR37182	AET53978	ACH74723	EGE29417	EFZ06421	AAX65711	BAJ36776	AEF07682	CBW17835	ADX17516	CBG24814	ACY88654	AAL20727	ABX66811	AAV77032	ACN46055	NP_456319	AAO68731	CAR59142	ACH49027	ACF63972	ACF70166	CAR32805	ACF91952
1826613-1827320	ABX21030	EGE33921	CAR37180	AET53979	ACH73784	EGE29415	EFZ06423	AAX65713	BAJ36778	AEF07684	CBW17837	ADX17518	CBG24816	ACY88656	AAL20729	ABX66809	AAV77030	ACN46053	NP_456321	AAO68729	CAR59140	ACH52351	ACF63273	ACF68582	CAR32803	ACF92127
1827344-1828156	ABX21029	EGE33920	CAR37179	AET53980	ACH75044	EGE29414	EFZ06424	AAX65714	BAJ36779	AEF07685	CBW17838	ADX17519	CBG24817	ACY88657	AAL20730	ABX66808	AAV77029	ACN46052	NP_456322	AAO68728	CAR59139	ACH52667	ACF62976	ACF67683	CAR32802	ACF92628
1828160-1828426	ABX21028	EGE33919	CAR37178	AET53981	ACH74778	EGE29413	EFZ06425	AAX65715	BAJ36780	AEF07686	CBW17839	ADX17520	CBG24818	ACY88658	AAL20731	ABX66807	AAV77028	ACN46051	NP_456323	AAO68727	CAR59138	ACH48985	ACF62257	ACF66871	CAR32801	ACF89166
c1829676-1828549	ABX21027	EGE33918	CAR37177	AET53982	ACH76684	EGE29412	EFZ06426	AAX65716	BAJ36781	AEF07687	CBW17840	ADX17521	CBG24819	ACY88659	AAL20732	ABX66806	AAV77027	ACN46050	NP_456324	AAO68726	CAR59137	ACH49523	ACF64503	ACF66666	CAR32800	ACF89667
c1832220-1831639	ABX21026	EGE33916	CAR37175	AET53984	ACH78009	EGE29410	EFZ06429	AAX65719	BAJ36783	AEF07690	CBW17843	ADX17524	CBG24821	ACY88664	AAL20734	ABX66803	AAV77025	ACN46047	NP_456326	AAO68724	CAR59135	ACH52362	ACF65525	ACF70311	CAR32798	ACF90704
c1832984-1832289	ABX21025	EGE33915	CAR37174	AET53985	ACH77421	EGE29409	EFZ06430	AAX65720	BAJ36784	AEF07691	CBW17844	ADX17525	CBG24822	ACY88665	AAL20735	ABX66802	AAV77024	ACN46046	NP_456327	AAO68723	CAR59134	ACH48513	ACF64888	ACF69977	CAR32797	ACF91650
c1834952-1833042	ABX21024	EGE33914	CAR37173	AET53986	ACH74551	EGE29408	EFZ06431	AAX65721	BAJ36785	AEF07692	CBW17845	ADX17526	CBG24823	ACY88666	AAL20736	ABX66801	AAV77023	ACN46045	NP_456328	AAO68722	CAR59133	ACH50440	ACF64710	ACF66447	CAR32796	ACF92102
1835083-1835427	ABX21023	EGE33913	CAR37172	AET53987	ACH73885	EGE29407	EFZ06432	AAX65722	BAJ36786	AEF07693	CBW17846	ADX17527	CBG24824	ACY88667	AAL20737	ABX66800	AAV77022	ACN46044	NP_456329	AAO68721	CAR59132	ACH49882	ACF61734	ACF65954	CAR32795	ACF89815
c1835612-1835433	ABX21022	EGE33912	CAR37171	AET53988	ACH76756	EGE29406	EFZ06433	AAX65723	BAJ36787	AEF07694	CBW17847	ADX17528	CBG24825	ACY88668	AAL20738	ABX66799	AAV77021	ACN46043	NP_456330	AAO68720	CAR59131	ACH50572	ACF61106	ACF67787	CAR32794	ACF90499
1835693-1837057	ABX21021	EGE33911	CAR37170	AET53989	ACH74379	EGE29405	EFZ06434	AAX65724	BAJ36788	AEF07695	CBW17848	ADX17529	CBG24826	ACY88669	AAL20739	ABX66798	AAV77020	ACN46042	NP_456331	AAO68719	CAR59130	ACH49890	ACF63377	ACF67257	CAR32793	ACF91278
1837061-1837639	ABX21020	EGE33910	CAR37169	AET53990	ACH73748	EGE29404	EFZ06435	AAX65725	BAJ36789	AEF07696	CBW17849	ADX17530	CBG24827	ACY88670	AAL20740	ABX66797	AAV77019	ACN46041	NP_456332	AAO68718	CAR59129	ACH49099	ACF62493	ACF69706	CAR32792	ACF91756
1837907-1839271	ABX21019	EGE33909	CAR37168	AET53991	ACH77945	EGE29403	EFZ06436	AAX65726	BAJ36790	AEF07697	CBW17850	ADX17531	CBG24828	ACY88671	AAL20741	ABX66796	AAV77018	ACN46040	NP_456333	AAO68717	CAR59128	ACH48479	ACF61657	ACF70049	CAR32791	ACF91230
1839421-1841019	ABX21018	EGE33908	CAR37167	AET53992	ACH74608	EGE29401	EFZ06437	AAX65727	BAJ36791	AEF07698	CBW17851	ADX17532	CBG24829	ACY88672	AAL20742	ABX66795	AAV77017	ACN46039	NP_456334	AAO68716	CAR59127	ACH50464	ACF61179	ACF68396	CAR32790	ACF91759
c1842589-1841030	ABX21017	EGE33907	CAR37166	AET53993	ACH77338	EGE29400	EFZ06438	AAX65728	BAJ36792	AEF07699	CBW17852	ADX17533	CBG24830	ACY88673	AAL20743	ABX66794	AAV77016	ACN46038	NP_456335	AAO68715	CAR59126	ACH49783	ACF65329	ACF68767	CAR32789	ACF89235
1843061-1844032	ABX21016	EGE33906	CAR37165	AET53994	ACH75834	EGE29399	EFZ06440	AAX65730	BAJ36793	AEF07701	CBW17853	ADX17535	CBG24832	ACY88675	AAL20745	ABX66792	AAV77014	ACN46036	NP_456336	AAO68714	CAR59124	ACH50016	ACF65543	ACF66523	CAR32788	ACF92997
1844085-1844885	ABX21015	EGE33905	CAR37164	AET53995	ACH74141	EGE29398	EFZ06441	AAX65731	BAJ36794	AEF07702	CBW17854	ADX17536	CBG24833	ACY88676	AAL20746	ABX66791	AAV77013	ACN46035	NP_456337	AAO68713	CAR59123	ACH51585	ACF64005	ACF66874	CAR32787	ACF90538
1844898-1845749	ABX21014	EGE33904	CAR37163	AET53996	ACH76561	EGE29397	EFZ06442	AAX65732	BAJ36795	AEF07703	CBW17855	ADX17537	CBG24834	ACY88677	AAL20747	ABX66790	AAV77012	ACN46034	NP_456338	AAO68712	CAR59122	ACH51234	ACF63605	ACF69117	CAR32786	ACF88737
1846627-1847247	ABX21012	EGE33903	CAR37161	AET53997	ACH73903	EGE29396	EFZ06444	AAX65734	BAJ36797	AEF07704	CBW17857	ADX17539	CBG24836	ACY88679	AAL20749	ABX66788	AAV77010	ACN46032	NP_456340	AAO68710	CAR59120	ACH52361	ACF62593	ACF68915	CAR32784	ACF89911
c1849865-1848120	ABX21010	EGE33901	CAR37159	AET53999	ACH75910	EGE29394	EFZ06446	AAX65736	BAJ36799	AEF07706	CBW17859	ADX17541	CBG24838	ACY88681	AAL20751	ABX66786	AAV77008	ACN46031	NP_456342	AAO68708	CAR59118	ACH48570	ACF61314	ACF66470	CAR32782	ACF90595
c1853005-1852214	ABX21005	EGE33895	CAR37153	AET54004	ACH77812	EGE29389	EFZ06452	AAX65744	BAJ36806	AEF07712	CBW17865	ADX17548	CBG24841	ACY88691	AAL20757	ABX66777	AAV77002	ACN46025	NP_456348	AAO68702	CAR59112	ACH49888	ACF63645	ACF69910	CAR32776	ACF89301
c1855482-1854601	ABX21003	EGE33894	CAR37151	AET54005	ACH77688	EGE29387	EFZ06454	AAX65746	BAJ36808	AEF07714	CBW17867	ADX17550	CBG24843	ACY88694	AAL20759	ABX66773	AAV77000	ACN46023	NP_456349	AAO68701	CAR59110	ACH50243	ACF62581	ACF68922	CAR32774	ACF91365
c1858435-1856387	ABX21002	EGE33893	CAR37150	AET54006	ACH76355	EGE29386	EFZ06455	AAX65747	BAJ36809	AEF07715	CBW17868	ADX17551	CBG24844	ACY88695	AAL20760	ABX66772	AAV76999	ACN46022	NP_456350	AAO68700	CAR59109	ACH48547	ACF61882	ACF68424	CAR32773	ACF91037
c1859823-1859239	ABX21000	EGE33891	CAR37148	AET54008	ACH77354	EGE29384	EFZ06457	AAX65749	BAJ36811	AEF07717	CBW17870	ADX17553	CBG24846	ACY88697	AAL20762	ABX66770	AAV76998	ACN46020	NP_456352	AAO68698	CAR59107	ACH49565	ACF65593	ACF67450	CAR32771	ACF91875
1861111-1863750	ABX20999	EGE33889	CAR37146	AET54009	ACH75137	EGE29383	EFZ06459	AAX65751	BAJ36812	AEF07718	CBW17871	ADX17554	CBG24847	ACY88698	AAL20763	ABX66769	AAV76996	ACN46019	NP_456354	AAO68696	CAR59105	ACH48896	ACF64282	ACF69439	CAR32769	ACF90007
1863726-1865267	ABX20997	EGE33888	CAR37145	AET54011	ACH76686	EGE29381	EFZ06460	AAX65752	BAJ36814	AEF07720	CBW17873	ADX17556	CBG24849	ACY88700	AAL20765	ABX66767	AAV76995	ACN46017	NP_456355	AAO68695	CAR59104	ACH49918	ACF62994	ACF68448	CAR32768	ACF89212
1865382-1865621	ABX20996	EGE33887	CAR37144	AET54013	ACH76372	EGE29379	EFZ06461	AAX65753	BAJ36815	AEF07721	CBW17874	ADX17557	CBG24850	ACY88702	AAL20766	ABX66765	AAV76994	ACN46016	NP_456356	AAO68694	CAR59103	ACH51578	ACF62492	ACF67715	CAR32767	ACF88650
c1866589-1865939	ABX20994	EGE33885	CAR37142	AET54015	ACH73919	EGE29377	EFZ06463	AAX65755	BAJ36817	AEF07723	CBW17876	ADX17559	CBG24852	ACY88704	AAL20768	ABX66763	AAV76992	ACN46014	NP_456358	AAO68692	CAR59101	ACH49208	ACF63805	ACF66996	CAR32765	ACF92549
c1867976-1867254	ABX20992	EGE33881	CAR37140	AET54018	ACH76077	EGE29373	EFZ06467	AAX65758	BAJ36820	AEF07726	CBW17878	ADX17562	CBG24854	ACY88707	AAL20770	ABX66759	AAV76990	ACN46012	NP_458691	AAO71759	CAR59099	ACH49086	ACF62097	ACF68190	CAR32763	ACF92615
c1871694-1871344	ABX20981	EGE33816	CAR37060	AET54093	ACH73943	EGE29307	EFZ06494	AAX65784	BAJ36840	AEF07750	CBW17901	ADX17587	CBG24863	ACY88736	AAL20789	ABX66708	AAV76970	ACN45981	NP_456441	AAO68676	CAR59074	ACH51124	ACF65054	ACF69523	CAR32713	ACF92962
c1872586-1871711	ABX20980	EGE33815	CAR37059	AET54094	ACH77162	EGE29306	EFZ06495	AAX65785	BAJ36841	AEF07751	CBW17902	ADX17588	CBG24864	ACY88737	AAL20790	ABX66707	AAV76969	ACN45980	NP_456442	AAO68675	CAR59073	ACH49668	ACF64401	ACF70242	CAR32712	ACF92221
c1872961-1872587	ABX20979	EGE33814	CAR37058	AET54095	ACH75753	EGE29305	EFZ06496	AAX65786	BAJ36842	AEF07752	CBW17903	ADX17589	CBG24865	ACY88738	AAL20791	ABX66706	AAV76968	ACN45979	NP_456443	AAO68674	CAR59072	ACH51572	ACF63734	ACF69511	CAR32711	ACF92637
1873099-1873329	ABX20978	EGE33813	CAR37057	AET54096	ACH75271	EGE29304	EFZ06497	AAX65787	BAJ36843	AEF07753	CBW17904	ADX17590	CBG24866	ACY88739	AAL20792	ABX66705	AAV76967	ACN45978	NP_456444	AAO68673	CAR59071	ACH49495	ACF62572	ACF70122	CAR32710	ACF89232
1873437-1874093	ABX20977	EGE33812	CAR37056	AET54097	ACH76445	EGE29303	EFZ06498	AAX65788	BAJ36844	AEF07754	CBW17905	ADX17591	CBG24867	ACY88740	AAL20793	ABX66704	AAV76966	ACN45977	NP_456445	AAO68672	CAR59070	ACH48998	ACF62438	ACF68194	CAR32709	ACF88751
1874117-1874806	ABX20976	EGE33811	CAR37055	AET54098	ACH75978	EGE29302	EFZ06499	AAX65789	BAJ36845	AEF07755	CBW17906	ADX17592	CBG24868	ACY88741	AAL20794	ABX66703	AAV76965	ACN45976	NP_456446	AAO68671	CAR59069	ACH52707	ACF61811	ACF68814	CAR32708	ACF90531
c1876886-1874835	ABX20975	EGE33810	CAR37054	AET54099	ACH77322	EGE29301	EFZ06500	AAX65790	BAJ36846	AEF07756	CBW17907	ADX17593	CBG24869	ACY88742	AAL20795	ABX66702	AAV76964	ACN45975	NP_456447	AAO68670	CAR59068	ACH48588	ACF65695	ACF66771	CAR32707	ACF90015
c1877758-1877099	ABX20974	EGE33809	CAR37053	AET54100	ACH77824	EGE29300	EFZ06501	AAX65791	BAJ36847	AEF07757	CBW17908	ADX17594	CBG24870	ACY88743	AAL20796	ABX66701	AAV76963	ACN45974	NP_456448	AAO68669	CAR59067	ACH48661	ACF63849	ACF70273	CAR32706	ACF92366
c1878205-1877852	ABX20973	EGE33808	CAR37052	AET54101	ACH76046	EGE29299	EFZ06502	AAX65792	BAJ36848	AEF07758	CBW17909	ADX17595	CBG24871	ACY88744	AAL20797	ABX66700	AAV76962	ACN45973	NP_456449	AAO68668	CAR59066	ACH50316	ACF64528	ACF65881	CAR32705	ACF92709
1878693-1879871	ABX20971	EGE33806	CAR37050	AET54103	ACH75359	EGE29297	EFZ06504	AAX65794	BAJ36850	AEF07760	CBW17911	ADX17597	CBG24873	ACY88746	AAL20799	ABX66698	AAV76961	ACN45971	NP_456451	AAO68666	CAR59064	ACH49070	ACF63393	ACF67194	CAR32703	ACF91473
c1884144-1882669	ABX20968	EGE33803	CAR37047	AET54106	ACH77871	EGE29294	EFZ06507	AAX65797	BAJ36854	AEF07763	CBW17914	ADX17600	CBG24876	ACY88750	AAL20802	ABX66694	AAV76958	ACN45968	NP_456453	AAO68663	CAR59061	ACH51648	ACF65642	ACF67282	CAR32700	ACF91806
1884486-1885331	ABX20967	EGE33802	CAR37046	AET54107	ACH76138	EGE29293	EFZ06509	AAX65799	BAJ36855	AEF07764	CBW17915	ADX17601	CBG24877	ACY88753	AAL20803	ABX66691	AAV76957	ACN45967	NP_456454	AAO68662	CAR59060	ACH51184	ACF61379	ACF68063	CAR32699	ACF91288
1885479-1886921	ABX20966	EGE33801	CAR37045	AET54108	ACH74363	EGE29292	EFZ06510	AAX65800	BAJ36856	AEF07765	CBW17916	ADX17602	CBG24878	ACY88754	AAL20804	ABX66690	AAV76956	ACN45966	NP_456455	AAO68661	CAR59059	ACH49097	ACF64076	ACF68296	CAR32698	ACF89994
c1887976-1887005	ABX20965	EGE33800	CAR37044	AET54109	ACH74873	EGE29291	EFZ06513	AAX65803	BAJ36857	AEF07766	CBW17917	ADX17603	CBG24879	ACY88755	AAL20805	ABX66689	AAV76955	ACN45963	NP_456456	AAO68660	CAR59058	ACH48742	ACF62694	ACF68738	CAR32697	ACF91605
c1889412-1888093	ABX20964	EGE33799	CAR37043	AET54110	ACH74819	EGE29290	EFZ06514	AAX65804	BAJ36858	AEF07767	CBW17918	ADX17604	CBG24880	ACY88757	AAL20806	ABX66688	AAV76954	ACN45962	NP_456457	AAO68659	CAR59057	ACH51514	ACF65323	ACF68037	CAR32696	ACF89254
c1890387-1889428	ABX20963	EGE33798	CAR37042	AET54111	ACH75316	EGE29289	EFZ06515	AAX65805	BAJ36859	AEF07768	CBW17919	ADX17605	CBG24881	ACY88758	AAL20807	ABX66687	AAV76953	ACN45961	NP_456458	AAO68658	CAR59056	ACH52014	ACF63684	ACF68064	CAR32695	ACF88783
1890451-1891206	ABX20962	EGE33797	CAR37041	AET54112	ACH76949	EGE29288	EFZ06516	AAX65806	BAJ36860	AEF07769	CBW17920	ADX17606	CBG24882	ACY88759	AAL20808	ABX66686	AAV76952	ACN45960	NP_456459	AAO68657	CAR59055	ACH49342	ACF65649	ACF69064	CAR32694	ACF93063
1891203-1891988	ABX20961	EGE33796	CAR37040	AET54113	ACH77444	EGE29287	EFZ06517	AAX65807	BAJ36861	AEF07770	CBW17921	ADX17607	CBG24883	ACY88760	AAL20809	ABX66685	AAV76951	ACN45959	NP_456460	AAO68656	CAR59054	ACH50145	ACF65179	ACF68414	CAR32693	ACF92008
c1893086-1892076	ABX20960	EGE33795	CAR37039	AET54114	ACH73946	EGE29286	EFZ06518	AAX65808	BAJ36862	AEF07771	CBW17922	ADX17608	CBG24884	ACY88761	AAL20810	ABX66684	AAV76950	ACN45958	NP_456461	AAO68655	CAR59053	ACH48707	ACF62034	ACF70058	CAR32692	ACF90208
c1893705-1893094	ABX20959	EGE33794	CAR37038	AET54115	ACH74324	EGE29285	EFZ06519	AAX65809	BAJ36863	AEF07772	CBW17923	ADX17609	CBG24885	ACY88762	AAL20811	ABX66683	AAV76949	ACN45957	NP_456462	AAO68654	CAR59052	ACH49081	ACF64982	ACF70321	CAR32691	ACF90739
c1894307-1893786	ABX20958	EGE33791	CAR37035	AET54118	ACH77241	EGE29280	EFZ06522	AAX65812	BAJ36866	AEF07774	CBW17927	ADX17612	CBG24889	ACY88766	AAL20814	ABX66678	AAV76946	ACN45954	NP_456465	AAO68651	CAR59049	ACH50829	ACF63757	ACF67035	CAR32688	ACF91612
c1895084-1894344	ABX20957	EGE33790	CAR37034	AET54119	ACH76473	EGE29279	EFZ06523	AAX65813	BAJ36867	AEF07775	CBW17928	ADX17613	CBG24890	ACY88767	AAL20815	ABX66677	AAV76945	ACN45953	NP_456466	AAO68650	CAR59048	ACH52088	ACF63093	ACF67011	CAR32687	ACF91150
c1895564-1895112	ABX20956	EGE33789	CAR37033	AET54120	ACH75983	EGE29278	EFZ06524	AAX65814	BAJ36868	AEF07776	CBW17929	ADX17614	CBG24891	ACY88768	AAL20816	ABX66676	AAV76944	ACN45952	NP_456467	AAO68649	CAR59047	ACH52600	ACF65068	ACF67191	CAR32686	ACF90708
c1897439-1895667	ABX20955	EGE33788	CAR37032	AET54121	ACH75785	EGE29277	EFZ06525	AAX65815	BAJ36869	AEF07777	CBW17930	ADX17615	CBG24892	ACY88769	AAL20817	ABX66675	AAV76943	ACN45951	NP_456468	AAO68648	CAR59046	ACH50843	ACF61674	ACF67356	CAR32685	ACF90200
1898326-1899144	ABX20953	EGE33786	CAR37030	AET54122	ACH74505	EGE29275	EFZ06527	AAX65817	BAJ36871	AEF07779	CBW17932	ADX17617	CBG24894	ACY88772	AAL20819	ABX66672	AAV76941	ACN45949	NP_456470	AAO68646	CAR59044	ACH50137	ACF61744	ACF68526	CAR32683	ACF89042
1899196-1899591	ABX20952	EGE33785	CAR37029	AET54123	ACH73992	EGE29274	EFZ06528	AAX65818	BAJ36872	AEF07780	CBW17933	ADX17618	CBG24895	ACY88773	AAL20820	ABX66671	AAV76940	ACN45948	NP_456471	AAO68645	CAR59043	ACH50669	ACF63699	ACF70048	CAR32682	ACF91173
1899631-1900374	ABX20951	EGE33784	CAR37028	AET54124	ACH76720	EGE29273	EFZ06529	AAX65819	BAJ36873	AEF07781	CBW17934	ADX17619	CBG24896	ACY88774	AAL20821	ABX66670	AAV76939	ACN45947	NP_456472	AAO68644	CAR59042	ACH48860	ACF65665	ACF68344	CAR32681	ACF90974
1900371-1901342	ABX20950	EGE33783	CAR37027	AET54125	ACH76189	EGE29272	EFZ06530	AAX65820	BAJ36874	AEF07782	CBW17935	ADX17620	CBG24897	ACY88775	AAL20822	ABX66669	AAV76938	ACN45946	NP_456473	AAO68643	CAR59041	ACH49365	ACF62979	ACF68562	CAR32680	ACF90459
1903149-1904882	ABX20947	EGE33780	CAR37024	AET54129	ACH78053	EGE29268	EFZ06533	AAX65822	BAJ36877	AEF07785	CBW17938	ADX17623	CBG24900	ACY88779	AAL20825	ABX66665	AAV76935	ACN45944	NP_456476	AAO68640	CAR59038	ACH49979	ACF62302	ACF67644	CAR32677	ACF92152
c1908180-1907041	ABX20945	EGE33778	CAR37022	AET54131	ACH74290	EGE29266	EFZ06535	AAX65824	BAJ36879	AEF07787	CBW17940	ADX17625	CBG24902	ACY88782	AAL20827	ABX66661	AAV76933	ACN45942	NP_456477	AAO68639	CAR59036	ACH50866	ACF61331	ACF69959	CAR32675	ACF90924
c1910416-1910024	ABX20942	EGE33777	CAR37021	AET54132	ACH75893	EGE29264	EFZ06536	AAX65825	BAJ36880	AEF07788	CBW17941	ADX17626	CBG24903	ACY88783	AAL20828	ABX66660	AAV76931	ACN45941	NP_456478	AAO68638	CAR59034	ACH50157	ACF61852	ACF66090	CAR32674	ACF92638
c1914476-1913832	ABX20939	EGE33776	CAR37018	AET54134	ACH74144	EGE29261	EFZ06539	AAX65828	BAJ36883	AEF07791	CBW17944	ADX17629	CBG24906	ACY88787	AAL20831	ABX66657	AAV76928	ACN45938	NP_456481	AAO68635	CAR59031	ACH49302	ACF62343	ACF67975	CAR32671	ACF92507
c1914876-1914487	ABX20938	EGE33775	CAR37017	AET54135	ACH74631	EGE29260	EFZ06540	AAX65829	BAJ36884	AEF07792	CBW17945	ADX17630	CBG24907	ACY88788	AAL20832	ABX66656	AAV76927	ACN45937	NP_456482	AAO68634	CAR59030	ACH52146	ACF62856	ACF68729	CAR32670	ACF93038
c1915943-1914894	ABX20937	EGE33774	CAR37016	AET54136	ACH74229	EGE29259	EFZ06541	AAX65830	BAJ36885	AEF07793	CBW17946	ADX17631	CBG24908	ACY88789	AAL20833	ABX66655	AAV76926	ACN45936	NP_456483	AAO68633	CAR59029	ACH52303	ACF61723	ACF67071	CAR32669	ACF91311
c1916806-1915940	ABX20936	EGE33773	CAR37015	AET54137	ACH77035	EGE29258	EFZ06542	AAX65831	BAJ36886	AEF07794	CBW17947	ADX17632	CBG24909	ACY88790	AAL20834	ABX66654	AAV76925	ACN45935	NP_456484	AAO68632	CAR59028	ACH48681	ACF65634	ACF67596	CAR32668	ACF91804
c1919389-1918886	ABX20928	EGE33771	CAR37013	AET54140	ACH76833	EGE29256	EFZ06544	AAX65833	BAJ36888	AEF07796	CBW17949	ADX17634	CBG24911	ACY88792	AAL20836	ABX66652	AAV76924	ACN45933	NP_456486	AAO68630	CAR59026	ACH50250	ACF64047	ACF68369	CAR32666	ACF89146
c1921425-1919410	ABX20927	EGE33770	CAR37012	AET54141	ACH75217	EGE29255	EFZ06545	AAX65834	BAJ36889	AEF07797	CBW17950	ADX17635	CBG24912	ACY88793	AAL20837	ABX66651	AAV76923	ACN45932	NP_456487	AAO68629	CAR59025	ACH51290	ACF64570	ACF67427	CAR32665	ACF89245
c1922359-1921430	ABX20926	EGE33769	CAR37011	AET54142	ACH75828	EGE29254	EFZ06546	AAX65835	BAJ36890	AEF07798	CBW17951	ADX17636	CBG24913	ACY88794	AAL20838	ABX66650	AAV76922	ACN45931	NP_456488	AAO68628	CAR59024	ACH49188	ACF62985	ACF69368	CAR32664	ACF92144
c1923291-1922356	ABX20925	EGE33768	CAR37010	AET54143	ACH75319	EGE29253	EFZ06547	AAX65836	BAJ36891	AEF07799	CBW17952	ADX17637	CBG24914	ACY88795	AAL20839	ABX66649	AAV76921	ACN45930	NP_456489	AAO68627	CAR59023	ACH49735	ACF63797	ACF69037	CAR32663	ACF90264
c1923952-1923368	ABX20924	EGE33767	CAR37009	AET54144	ACH75326	EGE29252	EFZ06548	AAX65837	BAJ36892	AEF07800	CBW17953	ADX17638	CBG24915	ACY88797	AAL20840	ABX66647	AAV76920	ACN45929	NP_456490	AAO68626	CAR59022	ACH52753	ACF62643	ACF69995	CAR32662	ACF92011
c1924299-1923949	ABX20923	EGE33766	CAR37008	AET54145	ACH74849	EGE29251	EFZ06549	AAX65838	BAJ36893	AEF07801	CBW17954	ADX17639	CBG24916	ACY88798	AAL20841	ABX66646	AAV76919	ACN45928	NP_456491	AAO68625	CAR59021	ACH49240	ACF63144	ACF69392	CAR32661	ACF92662
1925076-1925504	ABX20922	EGE33765	CAR37007	AET54147	ACH76167	EGE29249	EFZ06551	AAX65840	BAJ36894	AEF07803	CBW17955	ADX17640	CBG24918	ACY88801	AAL20843	ABX66644	AAV76917	ACN45927	NP_456493	AAO68623	CAR59019	ACH52094	ACF61553	ACF66313	CAR32660	ACF91824
c1926939-1925518	ABX20921	EGE33764	CAR37006	AET54148	ACH77909	EGE29248	EFZ06552	AAX65841	BAJ36895	AEF07804	CBW17956	ADX17641	CBG24919	ACY88802	AAL20844	ABX66642	AAV76916	ACN45926	NP_456494	AAO68622	CAR59018	ACH49413	ACF65162	ACF67780	CAR32659	ACF91637
c1927717-1926914	ABX20920	EGE33763	CAR37005	AET54149	ACH77701	EGE29247	EFZ06553	AAX65842	BAJ36896	AEF07805	CBW17957	ADX17642	CBG24920	ACY88803	AAL20845	ABX66641	AAV76915	ACN45925	NP_456495	AAO68621	CAR59017	ACH48802	ACF64650	ACF67233	CAR32658	ACF91297
c1929040-1928483	ABX20918	EGE33762	CAR37004	AET54151	ACH73928	EGE29246	EFZ06554	AAX65843	BAJ36897	AEF07806	CBW17958	ADX17643	CBG24921	ACY88804	AAL20846	ABX66640	AAV76913	ACN45924	NP_456496	AAO68620	CAR59015	ACH49374	ACF64247	ACF70052	CAR32657	ACF91766
1929597-1930100	ABX20917	EGE33761	CAR37003	AET54153	ACH75844	EGE29245	EFZ06555	AAX65844	BAJ36899	AEF07807	CBW17959	ADX17644	CBG24922	ACY88806	AAL20847	ABX66638	AAV76912	ACN45922	NP_456497	AAO68619	CAR59014	ACH51172	ACF62715	ACF69560	CAR32656	ACF90559
1930837-1931169	ABX20913	EGE33759	CAR37001	AET54155	ACH76443	EGE29243	EFZ06557	AAX65846	BAJ36901	AEF07809	CBW17961	ADX17646	CBG24924	ACY88808	AAL20849	ABX66636	AAV76911	ACN45920	NP_456498	AAO68618	CAR59013	ACH52127	ACF65133	ACF68283	CAR32654	ACF90960
1931402-1931899	ABX20912	EGE33758	CAR37000	AET54157	ACH76056	EGE29241	EFZ06558	AAX65847	BAJ36902	AEF07810	CBW17962	ADX17647	CBG24925	ACY88809	AAL20850	ABX66634	AAV76910	ACN45918	NP_456499	AAO68617	CAR59012	ACH51517	ACF64761	ACF68092	CAR32653	ACF88908
c1932184-1931945	ABX20911	EGE33757	CAR36999	AET54158	ACH76692	EGE29240	EFZ06559	AAX65848	BAJ36903	AEF07811	CBW17963	ADX17648	CBG24926	ACY88810	AAL20851	ABX66633	AAV76909	ACN45917	NP_456500	AAO68616	CAR59011	ACH51833	ACF63735	ACF67572	CAR32652	ACF89675
c1934350-1933685	ABX20909	EGE33755	CAR36997	AET54159	ACH74433	EGE29238	EFZ06561	AAX65850	BAJ36905	AEF07813	CBW17965	ADX17650	CBG24928	ACY88812	AAL20853	ABX66631	AAV76907	ACN45915	NP_456502	AAO68614	CAR59009	ACH48498	ACF64967	ACF66114	CAR32650	ACF92892
c1938582-1938034	ABX20903	EGE33753	CAR36993	AET54164	ACH75636	EGE29235	EFZ06565	AAX65854	BAJ36909	AEF07817	CBW17970	ADX17654	CBG24933	ACY88816	AAL20857	ABX66626	AAV76903	ACN45911	NP_456508	AAO68608	CAR59005	ACH49633	ACF63787	ACF68177	CAR32646	ACF89539
c1940471-1938639	ABX20902	EGE33752	CAR36992	AET54165	ACH76254	EGE29234	EFZ06566	AAX65855	BAJ36910	AEF07818	CBW17971	ADX17655	CBG24934	ACY88817	AAL20858	ABX66625	AAV76902	ACN45910	NP_456509	AAO68607	CAR59004	ACH49245	ACF64321	ACF70161	CAR32645	ACF92924
c1941124-1940468	ABX20901	EGE33751	CAR36991	AET54166	ACH74490	EGE29233	EFZ06567	AAX65856	BAJ36911	AEF07819	CBW17972	ADX17656	CBG24935	ACY88818	AAL20859	ABX66624	AAV76901	ACN45909	NP_456510	AAO68606	CAR59003	ACH48724	ACF65097	ACF69562	CAR32644	ACF88679
1941587-1941811	ABX20899	EGE33749	CAR36990	AET54169	ACH74227	EGE29231	EFZ06570	AAX65859	BAJ36913	AEF07821	CBW17973	ADX17657	CBG24938	ACY88820	AAL20861	ABX66622	AAV76899	ACN45907	NP_456512	AAO68604	CAR59001	ACH52207	ACF64533	ACF70351	CAR32643	ACF89953
c1942599-1941877	ABX20898	EGE33748	CAR36989	AET54170	ACH75291	EGE29230	EFZ06571	AAX65860	BAJ36914	AEF07822	CBW17974	ADX17658	CBG24939	ACY88821	AAL20862	ABX66621	AAV76898	ACN45906	NP_456513	AAO68603	CAR59000	ACH52005	ACF63987	ACF67274	CAR32642	ACF90618
c1943587-1942835	ABX20897	EGE33747	CAR36988	AET54171	ACH78043	EGE29229	EFZ06572	AAX65861	BAJ36915	AEF07823	CBW17975	ADX17659	CBG24940	ACY88822	AAL20863	ABX66620	AAV76897	ACN45905	NP_456514	AAO68602	CAR58999	ACH49163	ACF65622	ACF66743	CAR32641	ACF89214
c1944252-1943584	ABX20896	EGE33746	CAR36987	AET54172	ACH74043	EGE29228	EFZ06573	AAX65862	BAJ36916	AEF07824	CBW17976	ADX17660	CBG24941	ACY88823	AAL20864	ABX66619	AAV76896	ACN45904	NP_456515	AAO68601	CAR58998	ACH49683	ACF65281	ACF69390	CAR32640	ACF90039
c1945259-1944273	ABX20895	EGE33745	CAR36986	AET54173	ACH76130	EGE29227	EFZ06574	AAX65863	BAJ36917	AEF07825	CBW17977	ADX17661	CBG24942	ACY88824	AAL20865	ABX66618	AAV76895	ACN45903	NP_456516	AAO68600	CAR58997	ACH51601	ACF64770	ACF70040	CAR32639	ACF90801
c1946211-1945411	ABX20894	EGE33744	CAR36985	AET54174	ACH76611	EGE29226	EFZ06575	AAX65864	BAJ36918	AEF07826	CBW17978	ADX17662	CBG24943	ACY88825	AAL20866	ABX66615	AAV76894	ACN45902	NP_456517	AAO68599	CAR58996	ACH51251	ACF62952	ACF67010	CAR32638	ACF91024
c1947687-1946968	ABX20892	EGE33742	CAR36983	AET54176	ACH74792	EGE29224	EFZ06577	AAX65866	BAJ36920	AEF07828	CBW17980	ADX17664	CBG24945	ACY88827	AAL20868	ABX66613	AAV76892	ACN45900	NP_456519	AAO68597	CAR58994	ACH52237	ACF64267	ACF68613	CAR32636	ACF90774
c1950658-1949168	ABX20890	EGE33740	CAR36981	AET54178	ACH74645	EGE29222	EFZ06579	AAX65868	BAJ36923	AEF07831	CBW17983	ADX17667	CBG24948	ACY88831	AAL20871	ABX66608	AAV76891	ACN45899	NP_456520	AAO68596	CAR58992	ACH50553	ACF63516	ACF69656	CAR32634	ACF91753
1950914-1952317	ABX20888	EGE33739	CAR36980	AET54179	ACH77382	EGE29220	EFZ06581	AAX65870	BAJ36924	AEF07832	CBW17984	ADX17669	CBG24949	ACY88833	AAL20872	ABX66605	AAV76890	ACN45898	NP_456521	AAO68595	CAR58991	ACH51562	ACF61395	ACF66600	CAR32633	ACF92972
1952332-1952739	ABX20887	EGE33738	CAR36979	AET54180	ACH75909	EGE29219	EFZ06582	AAX65871	BAJ36925	AEF07833	CBW17985	ADX17670	CBG24950	ACY88834	AAL20873	ABX66604	AAV76889	ACN45896	NP_456522	AAO68594	CAR58990	ACH51030	ACF61992	ACF69461	CAR32632	ACF88803
1952739-1953107	ABX20886	EGE33737	CAR36978	AET54181	ACH76405	EGE29218	EFZ06583	AAX65872	BAJ36926	AEF07834	CBW17986	ADX17671	CBG24951	ACY88835	AAL20874	ABX66603	AAV76888	ACN45895	NP_456523	AAO68593	CAR58989	ACH52544	ACF62936	ACF68620	CAR32631	ACF89436
c1953833-1953420	ABX20884	EGE33735	CAR36976	AET54183	ACH74936	EGE29216	EFZ06585	AAX65874	BAJ36928	AEF07836	CBW17988	ADX17673	CBG24953	ACY88837	AAL20876	ABX66601	AAV76886	ACN45894	NP_456525	AAO68591	CAR58987	ACH50435	ACF62124	ACF66508	CAR32629	ACF89774
1954019-1955224	ABX20883	EGE33734	CAR36975	AET54184	ACH74287	EGE29215	EFZ06586	AAX65875	BAJ36929	AEF07837	CBW17989	ADX17674	CBG24954	ACY88838	AAL20877	ABX66600	AAV76885	ACN45893	NP_456526	AAO68590	CAR58986	ACH49324	ACF62635	ACF65871	CAR32628	ACF89950
1955221-1955454	ABX20882	EGE33733	CAR36974	AET54185	ACH76772	EGE29214	EFZ06587	AAX65876	BAJ36930	AEF07838	CBW17990	ADX17675	CBG24955	ACY88839	AAL20878	ABX66599	AAV76884	ACN45892	NP_456527	AAO68589	CAR58985	ACH50007	ACF65503	ACF67764	CAR32627	ACF90109
c1956607-1956293	ABX20880	EGE33731	CAR36972	AET54187	ACH75582	EGE29212	EFZ06589	AAX65878	BAJ36932	AEF07840	CBW17992	ADX17676	CBG24957	ACY88841	AAL20880	ABX66596	AAV76882	ACN45890	NP_456529	AAO68587	CAR58983	ACH49398	ACF64631	ACF69128	CAR32625	ACF91245
1956824-1958506	ABX20879	EGE33730	CAR36971	AET54189	ACH75358	EGE29210	EFZ06591	AAX65880	BAJ36933	AEF07841	CBW17993	ADX17678	CBG24958	ACY88843	AAL20881	ABX66594	AAV76881	ACN45889	NP_456530	AAO68586	CAR58982	ACH50247	ACF64147	ACF70165	CAR32624	ACF91069
1958499-1959494	ABX20878	EGE33729	CAR36970	AET54190	ACH77090	EGE29209	EFZ06592	AAX65881	BAJ36934	AEF07842	CBW17994	ADX17679	CBG24959	ACY88844	AAL20882	ABX66593	AAV76880	ACN45888	NP_456531	AAO68585	CAR58981	ACH50908	ACF63656	ACF69379	CAR32623	ACF91280
1960194-1961564	ABX20876	EGE33727	CAR36968	AET54192	ACH76960	EGE29207	EFZ06594	AAX65883	BAJ36936	AEF07844	CBW17996	ADX17681	CBG24961	ACY88846	AAL20884	ABX66591	AAV76878	ACN45886	NP_456533	AAO68583	CAR58979	ACH48861	ACF64537	ACF68205	CAR32621	ACF92556
1961586-1962029	ABX20875	EGE33726	CAR36967	AET54193	ACH76216	EGE29206	EFZ06595	AAX65884	BAJ36937	AEF07845	CBW17997	ADX17682	CBG24962	ACY88847	AAL20885	ABX66590	AAV76877	ACN45885	NP_456534	AAO68582	CAR58978	ACH49346	ACF64858	ACF66178	CAR32620	ACF89663
1962026-1963252	ABX20874	EGE33725	CAR36966	AET54194	ACH75459	EGE29205	EFZ06596	AAX65885	BAJ36938	AEF07846	CBW17998	ADX17683	CBG24963	ACY88848	AAL20886	ABX66589	AAV76876	ACN45884	NP_456535	AAO68581	CAR58977	ACH50044	ACF62167	ACF66833	CAR32619	ACF90392
1963357-1963824	ABX20873	EGE33724	CAR36965	AET54195	ACH75364	EGE29204	EFZ06597	AAX65886	BAJ36939	AEF07847	CBW17999	ADX17684	CBG24964	ACY88849	AAL20887	ABX66588	AAV76875	ACN45883	NP_456536	AAO68580	CAR58976	ACH50079	ACF61475	ACF68839	CAR32618	ACF91168
1963829-1964833	ABX20872	EGE33723	CAR36964	AET54196	ACH77049	EGE29203	EFZ06598	AAX65887	BAJ36940	AEF07848	CBW18000	ADX17685	CBG24965	ACY88850	AAL20888	ABX66587	AAV76874	ACN45882	NP_456537	AAO68579	CAR58975	ACH50740	ACF63084	ACF69529	CAR32617	ACF92620
1964830-1965243	ABX20871	EGE33722	CAR36963	AET54197	ACH74595	EGE29202	EFZ06599	AAX65888	BAJ36941	AEF07849	CBW18001	ADX17686	CBG24966	ACY88851	AAL20889	ABX66586	AAV76873	ACN45881	NP_456538	AAO68578	CAR58974	ACH49303	ACF62313	ACF68179	CAR32616	ACF88882
1965246-1965626	ABX20870	EGE33721	CAR36962	AET54198	ACH75122	EGE29201	EFZ06600	AAX65889	BAJ36942	AEF07850	CBW18002	ADX17687	CBG24967	ACY88852	AAL20890	ABX66585	AAV76872	ACN45880	NP_456539	AAO68577	CAR58973	ACH48862	ACF64352	ACF68815	CAR32615	ACF91633
1965626-1966363	ABX20869	EGE33720	CAR36961	AET54199	ACH76558	EGE29200	EFZ06601	AAX65890	BAJ36943	AEF07851	CBW18003	ADX17688	CBG24968	ACY88853	AAL20891	ABX66584	AAV76871	ACN45879	NP_456540	AAO68576	CAR58972	ACH48693	ACF63522	ACF67488	CAR32614	ACF92405
1966373-1966642	ABX20868	EGE33719	CAR36960	AET54200	ACH76344	EGE29199	EFZ06602	AAX65891	BAJ36944	AEF07852	CBW18004	ADX17689	CBG24969	ACY88854	AAL20892	ABX66583	AAV76870	ACN45878	NP_456541	AAO68575	CAR58971	ACH52769	ACF62859	ACF68131	CAR32613	ACF90714
1966651-1967445	ABX20867	EGE33718	CAR36959	AET54201	ACH76001	EGE29198	EFZ06603	AAX65892	BAJ36945	AEF07853	CBW18005	ADX17690	CBG24970	ACY88855	AAL20893	ABX66582	AAV76869	ACN45877	NP_456542	AAO68574	CAR58970	ACH51935	ACF63044	ACF67735	CAR32612	ACF91440
1967726-1968349	ABX20866	EGE33717	CAR36958	AET54202	ACH77155	EGE29196	EFZ06604	AAX65893	BAJ36946	AEF07854	CBW18006	ADX17691	CBG24971	ACY88856	AAL20894	ABX66581	AAV76868	ACN45876	NP_456543	AAO68573	CAR58969	ACH51447	ACF62211	ACF70458	CAR32611	ACF90343
1968711-1968938	ABX20864	EGE33715	CAR36956	AET54204	ACH76065	EGE29194	EFZ06606	AAX65895	BAJ36948	AEF07856	CBW18008	ADX17693	CBG24973	ACY88858	AAL20895	ABX66579	AAV76866	ACN45874	NP_456545	AAO68571	CAR58967	ACH49363	ACF61324	ACF69159	CAR32609	ACF90775
1969248-1970063	ABX20863	EGE33713	CAR36955	AET54205	ACH76459	EGE29192	EFZ06607	AAX65896	BAJ36949	AEF07857	CBW18009	ADX17694	CBG24974	ACY88859	AAL20896	ABX66578	AAV76865	ACN45873	NP_456546	AAO68570	CAR58966	ACH52945	ACF65026	ACF67160	CAR32608	ACF90177
c1971748-1970042	ABX20862	EGE33712	CAR36954	AET54206	ACH77013	EGE29191	EFZ06608	AAX65897	BAJ36950	AEF07858	CBW18010	ADX17695	CBG24975	ACY88860	AAL20897	ABX66577	AAV76864	ACN45872	NP_456547	AAO68569	CAR58965	ACH48994	ACF65580	ACF68505	CAR32607	ACF91093
c1974653-1974183	ABX20857	EGE33709	CAR36950	AET54210	ACH78023	EGE29188	EFZ06611	AAX65900	BAJ36954	AEF07862	CBW18014	ADX17699	CBG24979	ACY88865	AAL20901	ABX66573	AAV76860	ACN45869	NP_456550	AAO68566	CAR58961	ACH51481	ACF63938	ACF65893	CAR32603	ACF92656
c1976064-1974634	ABX20856	EGE33708	CAR36949	AET54211	ACH74446	EGE29187	EFZ06612	AAX65901	BAJ36955	AEF07863	CBW18015	ADX17700	CBG24980	ACY88866	AAL20902	ABX66572	AAV76859	ACN45868	NP_456551	AAO68565	CAR58960	ACH52540	ACF62321	ACF67895	CAR32602	ACF89708
2002568-2004022	ABX20799	EGE34589	CAR37882	AET53289	ACH76452	EGE30187	EFZ06630	AAX65923	BAJ36977	AEF07929	CBW18082	ADX17763	CBG25049	ACY88942	AAL20915	ABX66515	AAV76849	ACN45857	NP_456562	AAO68550	CAR58949	ACH49281	ACF62921	ACF66316	CAR33589	ACF88958
c2041887-2040964	ABX20792	EGE34593	CAR37886	AET53286	ACH76536	EGE30191	EFZ06636	AAX65929	BAJ36980	AEF07933	CBW18087	ADX17768	CBG25054	ACY88948	AAL20919	ABX66511	AAV76844	ACN45847	NP_456569	AAO68543	CAR58942	ACH50066	ACF65087	ACF67973	CAR33593	ACF92322
c2042689-2042354	ABX20747	EGE34631	CAR37930	AET53243	ACH73749	EGE30235	EFZ06680	AAX65974	BAJ37024	AEF07977	CBW18131	ADX17812	CBG25097	ACY88993	AAL20963	ABX66466	AAV76802	ACN45802	NP_456608	AAO68504	CAR58898	ACH52086	ACF64451	ACF68087	CAR33637	ACF92249
c2043990-2042932	ABX20746	EGE34632	CAR37931	AET53242	ACH74235	EGE30236	EFZ06681	AAX65975	BAJ37025	AEF07978	CBW18132	ADX17813	CBG25098	ACY88995	AAL20964	ABX66464	AAV76801	ACN45801	NP_456609	AAO68503	CAR58897	ACH52785	ACF61429	ACF69620	CAR33638	ACF92714
c2044576-2044109	ABX20745	EGE34633	CAR37932	AET53241	ACH77002	EGE30237	EFZ06682	AAX65976	BAJ37026	AEF07979	CBW18133	ADX17814	CBG25099	ACY88996	AAL20965	ABX66463	AAV76800	ACN45800	NP_456610	AAO68502	CAR58896	ACH52074	ACF64386	ACF69982	CAR33639	ACF88999
c2046780-2046016	ABX20743	EGE34635	CAR37934	AET53239	ACH77484	EGE30239	EFZ06684	AAX65978	BAJ37028	AEF07981	CBW18135	ADX17816	CBG25101	ACY88998	AAL20967	ABX66461	AAV76799	ACN45798	NP_456611	AAO68501	CAR58894	ACH50786	ACF64077	ACF66514	CAR33641	ACF89986
c2047355-2046777	ABX20742	EGE34636	CAR37935	AET53238	ACH77985	EGE30240	EFZ06685	AAX65979	BAJ37029	AEF07982	CBW18136	ADX17817	CBG25102	ACY88999	AAL20968	ABX66460	AAV76798	ACN45797	NP_456612	AAO68500	CAR58893	ACH51392	ACF61437	ACF66579	CAR33642	ACF90769
2053587-2055017	ABX20737	EGE34639	CAR37938	AET53234	ACH75303	EGE30244	EFZ06689	AAX65983	BAJ37032	AEF07985	CBW18140	ADX17820	CBG25107	ACY89004	AAL20971	ABX66390	AAV76797	ACN45794	NP_456614	AAO68498	CAR58890	ACH48869	ACF62556	ACF69105	CAR33645	ACF88667
c2056544-2055180	ABX20736	EGE34640	CAR37939	AET53233	ACH75734	EGE30245	EFZ06690	AAX65984	BAJ37033	AEF07986	CBW18141	ADX17821	CBG25108	ACY89005	AAL20972	ABX66388	AAV76796	ACN45793	NP_456615	AAO68497	CAR58889	ACH49807	ACF64288	ACF68501	CAR33646	ACF90596
c2058608-2057784	ABX20734	EGE34642	CAR37941	AET53231	ACH74456	EGE30247	EFZ06692	AAX65986	BAJ37035	AEF07988	CBW18143	ADX17823	CBG25110	ACY89009	AAL20974	ABX66386	AAV76794	ACN45791	NP_456617	AAO68495	CAR58887	ACH49049	ACF65018	ACF70215	CAR33648	ACF91224
2058967-2059866	ABX20733	EGE34643	CAR37942	AET53230	ACH73974	EGE30248	EFZ06693	AAX65987	BAJ37036	AEF07989	CBW18144	ADX17824	CBG25111	ACY89010	AAL20975	ABX66384	AAV76793	ACN45789	NP_456619	AAO68493	CAR58886	ACH49895	ACF65042	ACF69887	CAR33649	ACF92583
2059968-2061272	ABX20732	EGE34644	CAR37943	AET53229	ACH77714	EGE30249	EFZ06694	AAX65988	BAJ37037	AEF07990	CBW18145	ADX17825	CBG25112	ACY89011	AAL20976	ABX66383	AAV76792	ACN45788	NP_456620	AAO68492	CAR58885	ACH50661	ACF61102	ACF70394	CAR33650	ACF88800
2061269-2062348	ABX20731	EGE34645	CAR37944	AET53228	ACH77238	EGE30250	EFZ06695	AAX65989	BAJ37038	AEF07991	CBW18146	ADX17826	CBG25113	ACY89012	AAL20977	ABX66382	AAV76791	ACN45787	NP_456621	AAO68491	CAR58884	ACH50884	ACF63711	ACF69942	CAR33651	ACF92866
2062345-2063412	ABX20730	EGE34646	CAR37945	AET53227	ACH75456	EGE30251	EFZ06696	AAX65990	BAJ37039	AEF07992	CBW18147	ADX17827	CBG25114	ACY89013	AAL20978	ABX66381	AAV76790	ACN45786	NP_456622	AAO68490	CAR58883	ACH51319	ACF64393	ACF67135	CAR33652	ACF92548
2063412-2064002	ABX20729	EGE34647	CAR37946	AET53226	ACH75241	EGE30252	EFZ06697	AAX65991	BAJ37040	AEF07993	CBW18148	ADX17828	CBG25115	ACY89014	AAL20979	ABX66380	AAV76789	ACN45785	NP_456623	AAO68489	CAR58882	ACH50636	ACF62402	ACF66503	CAR33653	ACF93042
2064002-2064739	ABX20728	EGE34648	CAR37947	AET53225	ACH74919	EGE30253	EFZ06698	AAX65992	BAJ37041	AEF07994	CBW18149	ADX17829	CBG25116	ACY89015	AAL20980	ABX66379	AAV76788	ACN45784	NP_456624	AAO68488	CAR58881	ACH50663	ACF63085	ACF67763	CAR33654	ACF92603
2064721-2065497	ABX20727	EGE34649	CAR37948	AET53224	ACH75208	EGE30254	EFZ06699	AAX65993	BAJ37042	AEF07995	CBW18150	ADX17830	CBG25117	ACY89016	AAL20981	ABX66378	AAV76787	ACN45783	NP_456625	AAO68487	CAR58880	ACH51638	ACF65680	ACF67216	CAR33655	ACF89896
2065491-2066102	ABX20726	EGE34650	CAR37949	AET53223	ACH76645	EGE30255	EFZ06700	AAX65994	BAJ37043	AEF07996	CBW18151	ADX17831	CBG25118	ACY89017	AAL20982	ABX66377	AAV76786	ACN45782	NP_456626	AAO68486	CAR58879	ACH50990	ACF65075	ACF69043	CAR33656	ACF89286
c2067182-2066199	ABX20725	EGE34651	CAR37950	AET53222	ACH76108	EGE30256	EFZ06701	AAX65995	BAJ37044	AEF07997	CBW18152	ADX17832	CBG25119	ACY89018	AAL20983	ABX66376	AAV76785	ACN45781	NP_456627	AAO68485	CAR58878	ACH52607	ACF61172	ACF66772	CAR33657	ACF90507
c2068490-2067324	ABX20724	EGE34652	CAR37951	AET53221	ACH77547	EGE30257	EFZ06702	AAX65996	BAJ37045	AEF07998	CBW18153	ADX17833	CBG25120	ACY89019	AAL20984	ABX66375	AAV76784	ACN45780	NP_456628	AAO68484	CAR58877	ACH52860	ACF62991	ACF70047	CAR33658	ACF89974
c2070135-2068729	ABX20723	EGE34653	CAR37952	AET53220	ACH74169	EGE30259	EFZ06703	AAX65997	BAJ37046	AEF07999	CBW18154	ADX17834	CBG25121	ACY89020	AAL20985	ABX66373	AAV76783	ACN45779	NP_456629	AAO68483	CAR58876	ACH48638	ACF65337	ACF68183	CAR33659	ACF91732
c2088608-2087238	ABX20714	EGE34677	CAR37976	AET53196	ACH74068	EGE30283	EFZ06718	AAX66011	BAJ37069	AEF08022	CBW18177	ADX17857	CBG25144	ACY89043	AAL21008	ABX66348	AAV76758	ACN45765	NP_456652	AAO68460	CAR58852	ACH50198	ACF64796	ACF66265	CAR33683	ACF92009
c2090160-2088718	ABX20713	EGE34678	CAR37977	AET53195	ACH74546	EGE30284	EFZ06719	AAX66012	BAJ37070	AEF08023	CBW18178	ADX17858	CBG25145	ACY89045	AAL21009	ABX66347	AAV76757	ACN45764	NP_456653	AAO68459	CAR58851	ACH51383	ACF63483	ACF70405	CAR33684	ACF91634
c2091380-2090157	ABX20712	EGE34679	CAR37978	AET53194	ACH75131	EGE30285	EFZ06720	AAX66013	BAJ37071	AEF08024	CBW18179	ADX17859	CBG25146	ACY89046	AAL21010	ABX66346	AAV76756	ACN45763	NP_456654	AAO68458	CAR58850	ACH50637	ACF63976	ACF69328	CAR33685	ACF91181
c2091856-2091377	ABX20711	EGE34680	CAR37979	AET53193	ACH75595	EGE30286	EFZ06721	AAX66014	BAJ37072	AEF08025	CBW18180	ADX17860	CBG25147	ACY89047	AAL21011	ABX66345	AAV76755	ACN45762	NP_456655	AAO68457	CAR58849	ACH50948	ACF64786	ACF68942	CAR33686	ACF91631
c2092818-2091853	ABX20710	EGE34681	CAR37980	AET53192	ACH76644	EGE30287	EFZ06722	AAX66015	BAJ37073	AEF08026	CBW18181	ADX17861	CBG25148	ACY89048	AAL21012	ABX66344	AAV76754	ACN45761	NP_456656	AAO68456	CAR58848	ACH50036	ACF65120	ACF68455	CAR33687	ACF89152
c2093942-2092821	ABX20709	EGE34682	CAR37981	AET53191	ACH77120	EGE30288	EFZ06723	AAX66016	BAJ37074	AEF08027	CBW18182	ADX17862	CBG25149	ACY89049	AAL21013	ABX66343	AAV76753	ACN45760	NP_456657	AAO68455	CAR58847	ACH51936	ACF63456	ACF68939	CAR33688	ACF92870
c2094520-2093966	ABX20708	EGE34683	CAR37982	AET53190	ACH74876	EGE30289	EFZ06724	AAX66017	BAJ37075	AEF08028	CBW18183	ADX17863	CBG25150	ACY89050	AAL21014	ABX66342	AAV76752	ACN45759	NP_456658	AAO68454	CAR58846	ACH51610	ACF63834	ACF66368	CAR33689	ACF89780
c2095282-2094536	ABX20707	EGE34684	CAR37983	AET53189	ACH74303	EGE30290	EFZ06725	AAX66018	BAJ37076	AEF08029	CBW18184	ADX17864	CBG25151	ACY89051	AAL21015	ABX66341	AAV76751	ACN45758	NP_456659	AAO68453	CAR58845	ACH52547	ACF62775	ACF70219	CAR33690	ACF89717
c2097701-2096484	ABX20705	EGE34686	CAR37985	AET53188	ACH75534	EGE30292	EFZ06727	AAX66020	BAJ37078	AEF08031	CBW18186	ADX17866	CBG25153	ACY89053	AAL21017	ABX66339	AAV76749	ACN45756	NP_456660	AAO68452	CAR58843	ACH49553	ACF61396	ACF66954	CAR33692	ACF90986
c2098186-2097698	ABX20704	EGE34687	CAR37986	AET53187	ACH77459	EGE30293	EFZ06728	AAX66021	BAJ37079	AEF08032	CBW18187	ADX17867	CBG25154	ACY89054	AAL21018	ABX66338	AAV76748	ACN45755	NP_456661	AAO68451	CAR58842	ACH48940	ACF61865	ACF68780	CAR33693	ACF92728
c2101278-2099122	ABX20702	EGE34689	CAR37988	AET53185	ACH75432	EGE30296	EFZ06731	AAX66023	BAJ37081	AEF08034	CBW18189	ADX17869	CBG25156	ACY89056	AAL21020	ABX66336	AAV76746	ACN45753	NP_456662	AAO68449	CAR58840	ACH49843	ACF64678	ACF70073	CAR33695	ACF91562
c2102869-2101730	ABX20700	EGE34691	CAR37990	AET53182	ACH73616	EGE30299	EFZ06734	AAX66025	BAJ37083	AEF08036	CBW18191	ADX17871	CBG25158	ACY89058	AAL21022	ABX66333	AAV76744	ACN45750	NP_456664	AAO68447	CAR58838	ACH51339	ACF65340	ACF69670	CAR33697	ACF89034
c2107057-2105201	ABX20696	EGE34693	CAR37992	AET53179	ACH77130	EGE30301	EFZ06737	AAX66028	BAJ37085	AEF08038	CBW18193	ADX17873	CBG25160	ACY89061	AAL21024	ABX66330	AAV76742	ACN45748	NP_456666	AAO68445	CAR58836	ACH50177	ACF61708	ACF66247	CAR33699	ACF90414
c2107677-2107096	ABX20695	EGE34694	CAR37993	AET53178	ACH76894	EGE30302	EFZ06738	AAX66029	BAJ37086	AEF08039	CBW18194	ADX17874	CBG25161	ACY89062	AAL21025	ABX66329	AAV76741	ACN45747	NP_456667	AAO68444	CAR58835	ACH49367	ACF62486	ACF67460	CAR33700	ACF90906
c2108409-2107768	ABX20693	EGE34695	CAR37994	AET53177	ACH77029	EGE30303	EFZ06739	AAX66030	BAJ37087	AEF08040	CBW18195	ADX17875	CBG25162	ACY89063	AAL21026	ABX66328	AAV76740	ACN45746	NP_456668	AAO68443	CAR58834	ACH48740	ACF64924	ACF67667	CAR33701	ACF91491
2115735-2118857	ABX20686	EGE34702	CAR37999	AET53170	ACH76677	EGE30308	EFZ06745	AAX66036	BAJ37093	AEF08044	CBW18200	ADX17882	CBG25167	ACY89070	AAL21031	ABX66320	AAV76736	ACN45739	NP_456673	AAO68438	CAR58829	ACH48807	ACF62476	ACF65976	CAR33706	ACF89768
2118858-2121938	ABX20685	EGE34703	CAR38000	AET53169	ACH77343	EGE30309	EFZ06746	AAX66037	BAJ37094	AEF08045	CBW18201	ADX17883	CBG25168	ACY89071	AAL21032	ABX66319	AAV76735	ACN45738	NP_456674	AAO68437	CAR58828	ACH52889	ACF61374	ACF66623	CAR33707	ACF90568
2123347-2124750	ABX20683	EGE34704	CAR38002	AET53168	ACH76367	EGE30311	EFZ06747	AAX66038	BAJ37096	AEF08047	CBW18203	ADX17885	CBG25170	ACY89073	AAL21034	ABX66317	AAV76733	ACN45737	NP_456676	AAO68435	CAR58826	ACH49356	ACF64875	ACF67823	CAR33709	ACF91837
2124747-2125469	ABX20682	EGE34705	CAR38003	AET53167	ACH74098	EGE30312	EFZ06748	AAX66039	BAJ37097	AEF08048	CBW18204	ADX17886	CBG25171	ACY89074	AAL21035	ABX66316	AAV76732	ACN45736	NP_456677	AAO68434	CAR58825	ACH51957	ACF65515	ACF70094	CAR33710	ACF92566
2125621-2126982	ABX20681	EGE34707	CAR38007	AET53164	ACH74750	EGE30316	EFZ06768	AAX66057	BAJ37101	AEF08052	CBW18208	ADX17890	CBG25175	ACY89078	AAL21039	ABX66312	AAV76714	ACN45717	NP_456696	AAO68415	CAR58806	ACH51079	ACF64521	ACF69315	CAR33714	ACF90673
c2133477-2132731	ABX20677	EGE34716	CAR38016	AET53154	ACH76471	EGE30323	EFZ06776	AAX66066	BAJ37109	AEF08061	CBW18218	ADX17900	CBG25184	ACY89089	AAL21048	ABX66302	AAV76705	ACN45709	NP_456704	AAO68407	CAR58797	ACH52092	ACF64851	ACF69546	CAR33723	ACF90898
c2134314-2133514	ABX20676	EGE34717	CAR38017	AET53153	ACH75783	EGE30324	EFZ06777	AAX66067	BAJ37110	AEF08062	CBW18219	ADX17901	CBG25185	ACY89090	AAL21049	ABX66301	AAV76704	ACN45708	NP_456705	AAO68406	CAR58796	ACH51393	ACF63533	ACF67737	CAR33724	ACF89287
c2135098-2134301	ABX20675	EGE34718	CAR38018	AET53152	ACH75157	EGE30325	EFZ06778	AAX66068	BAJ37111	AEF08063	CBW18220	ADX17902	CBG25186	ACY89091	AAL21050	ABX66300	AAV76703	ACN45707	NP_456706	AAO68405	CAR58795	ACH50094	ACF65539	ACF69223	CAR33725	ACF90482
2135508-2135822	ABX20673	EGE34719	CAR38019	AET53150	ACH75014	EGE30327	EFZ06779	AAX66069	BAJ37112	AEF08064	CBW18221	ADX17903	CBG25187	ACY89093	AAL21051	ABX66298	AAV76702	ACN45706	NP_456707	AAO68404	CAR58794	ACH50341	ACF64059	ACF65866	CAR33726	ACF89447
c2140687-2140154	ABX20669	EGE34722	CAR38023	AET53147	ACH74297	EGE30331	EFZ06783	AAX66073	BAJ37116	AEF08068	CBW18225	ADX17907	CBG25191	ACY89098	AAL21055	ABX66293	AAV76698	ACN45703	NP_456711	AAO68401	CAR58790	ACH51730	ACF65058	ACF68746	CAR33730	ACF91926
c2141246-2140965	ABX20668	EGE34723	CAR38024	AET53146	ACH75007	EGE30332	EFZ06784	AAX66074	BAJ37117	AEF08069	CBW18226	ADX17908	CBG25192	ACY89099	AAL21056	ABX66292	AAV76697	ACN45702	NP_456712	AAO68400	CAR58789	ACH51085	ACF63355	ACF67116	CAR33731	ACF91453
c2142632-2141523	ABX20667	EGE34724	CAR38025	AET53145	ACH75450	EGE30333	EFZ06785	AAX66075	BAJ37118	AEF08070	CBW18227	ADX17909	CBG25193	ACY89100	AAL21057	ABX66291	AAV76696	ACN45701	NP_456713	AAO68399	CAR58788	ACH49771	ACF61187	ACF69735	CAR33732	ACF89878
2142772-2144805	ABX20666	EGE34725	CAR38026	AET53144	ACH73699	EGE30334	EFZ06786	AAX66076	BAJ37119	AEF08071	CBW18228	ADX17910	CBG25194	ACY89101	AAL21058	ABX66290	AAV76695	ACN45700	NP_456714	AAO68398	CAR58787	ACH49389	ACF61778	ACF67264	CAR33733	ACF92394
2145073-2145531	ABX20665	EGE34726	CAR38027	AET53143	ACH74426	EGE30335	EFZ06787	AAX66077	BAJ37120	AEF08072	CBW18229	ADX17911	CBG25195	ACY89102	AAL21059	ABX66289	AAV76694	ACN45699	NP_456715	AAO68397	CAR58786	ACH48520	ACF64787	ACF67819	CAR33734	ACF90021
c2146140-2145670	ABX20664	EGE34727	CAR38029	AET53141	ACH77081	EGE30337	EFZ06789	AAX66079	BAJ37122	AEF08074	CBW18231	ADX17913	CBG25197	ACY89104	AAL21061	ABX66287	AAV76692	ACN45698	NP_456717	AAO68395	CAR58784	ACH50498	ACF65513	ACF66482	CAR33736	ACF88781
c2146906-2146187	ABX20663	EGE34728	CAR38030	AET53140	ACH76171	EGE30338	EFZ06790	AAX66080	BAJ37123	AEF08075	CBW18232	ADX17914	CBG25198	ACY89105	AAL21062	ABX66286	AAV76691	ACN45697	NP_456718	AAO68394	CAR58783	ACH50124	ACF63333	ACF69357	CAR33737	ACF89267
c2148588-2146903	ABX20662	EGE34729	CAR38031	AET53139	ACH74966	EGE30339	EFZ06791	AAX66081	BAJ37124	AEF08076	CBW18233	ADX17915	CBG25199	ACY89106	AAL21063	ABX66285	AAV76690	ACN45696	NP_456719	AAO68393	CAR58782	ACH48926	ACF61413	ACF70411	CAR33738	ACF92040
2148811-2149551	ABX20661	EGE34730	CAR38032	AET53138	ACH77365	EGE30340	EFZ06792	AAX66082	BAJ37125	AEF08077	CBW18234	ADX17916	CBG25200	ACY89107	AAL21064	ABX66284	AAV76689	ACN45695	NP_456720	AAO68392	CAR58781	ACH52905	ACF62027	ACF69860	CAR33739	ACF93060
c2150430-2149699	ABX20660	EGE34732	CAR38034	AET53137	ACH73779	EGE30341	EFZ06794	AAX66084	BAJ37127	AEF08079	CBW18236	ADX17918	CBG25201	ACY89109	AAL21066	ABX66282	AAV76687	ACN45694	NP_456722	AAO68390	CAR58779	ACH52558	ACF65414	ACF70362	CAR33741	ACF92520
c2151361-2150414	ABX20659	EGE34733	CAR38035	AET53136	ACH73712	EGE30342	EFZ06795	AAX66085	BAJ37128	AEF08080	CBW18237	ADX17919	CBG25202	ACY89110	AAL21067	ABX66281	AAV76686	ACN45693	NP_456723	AAO68389	CAR58778	ACH51906	ACF62094	ACF68575	CAR33742	ACF93010
c2152361-2151354	ABX20658	EGE34734	CAR38036	AET53135	ACH74197	EGE30343	EFZ06796	AAX66086	BAJ37129	AEF08081	CBW18238	ADX17920	CBG25203	ACY89111	AAL21068	ABX66280	AAV76685	ACN45692	NP_456724	AAO68388	CAR58777	ACH50764	ACF61592	ACF70191	CAR33743	ACF91293
c2153441-2152524	ABX20657	EGE34735	CAR38037	AET53134	ACH76745	EGE30344	EFZ06797	AAX66087	BAJ37130	AEF08082	CBW18239	ADX17921	CBG25204	ACY89112	AAL21069	ABX66279	AAV76684	ACN45691	NP_456725	AAO68387	CAR58776	ACH50439	ACF61236	ACF68409	CAR33744	ACF92843
c2155926-2153629	ABX20656	EGE34736	CAR38038	AET53133	ACH77525	EGE30345	EFZ06798	AAX66088	BAJ37131	AEF08083	CBW18240	ADX17923	CBG25205	ACY89113	AAL21070	ABX66278	AAV76683	ACN45690	NP_456726	AAO68386	CAR58775	ACH49782	ACF65219	ACF67600	CAR33745	ACF91133
2156192-2157922	ABX20655	EGE34737	CAR38039	AET53131	ACH75469	EGE30346	EFZ06799	AAX66089	BAJ37132	AEF08084	CBW18241	ADX17924	CBG25206	ACY89115	AAL21071	ABX66276	AAV76682	ACN45689	NP_456727	AAO68385	CAR58774	ACH49426	ACF64698	ACF68039	CAR33746	ACF90347
c2159679-2159092	ABX20652	EGE34739	CAR38041	AET53129	ACH74172	EGE30348	EFZ06801	AAX66091	BAJ37134	AEF08086	CBW18243	ADX17926	CBG25208	ACY89118	AAL21073	ABX66274	AAV76680	ACN45687	NP_456728	AAO68384	CAR58772	ACH52604	ACF63769	ACF66712	CAR33748	ACF90287
2159811-2160407	ABX20651	EGE34740	CAR38042	AET53128	ACH77596	EGE30349	EFZ06802	AAX66092	BAJ37135	AEF08087	CBW18244	ADX17927	CBG25209	ACY89120	AAL21074	ABX66272	AAV76679	ACN45686	NP_456729	AAO68383	CAR58771	ACH48834	ACF63189	ACF66219	CAR33749	ACF89484
c2164105-2163167	ABX20647	EGE34742	CAR38045	AET53124	ACH74064	EGE30354	EFZ06807	AAX66097	BAJ37138	AEF08091	CBW18247	ADX17931	CBG25213	ACY89124	AAL21078	ABX66266	AAV76675	ACN45682	NP_456733	AAO68379	CAR58767	ACH51862	ACF62893	ACF67190	CAR33752	ACF90285
c2169191-2167833	ABX20645	EGE34747	CAR38050	AET53119	ACH77196	EGE30359	EFZ06812	AAX66102	BAJ37143	AEF08096	CBW18252	ADX17936	CBG25218	ACY89129	AAL21083	ABX66261	AAV76670	ACN45677	NP_456738	AAO68374	CAR58762	ACH51569	ACF62792	ACF69438	CAR33757	ACF92582
2170357-2170755	ABX20643	EGE34748	CAR38052	AET53117	ACH75695	EGE30361	EFZ06814	AAX66104	BAJ37145	AEF08098	CBW18254	ADX17938	CBG25220	ACY89131	AAL21085	ABX66259	AAV76668	ACN45675	NP_456740	AAO68372	CAR58760	ACH50571	ACF65600	ACF68069	CAR33759	ACF89197
2170752-2171447	ABX20642	EGE34749	CAR38053	AET53116	ACH77947	EGE30362	EFZ06815	AAX66105	BAJ37146	AEF08099	CBW18255	ADX17939	CBG25221	ACY89132	AAL21086	ABX66258	AAV76667	ACN45674	NP_456741	AAO68371	CAR58759	ACH48881	ACF63628	ACF67776	CAR33760	ACF90806
2171601-2172485	ABX20641	EGE34750	CAR38054	AET53115	ACH73895	EGE30363	EFZ06816	AAX66106	BAJ37147	AEF08100	CBW18256	ADX17940	CBG25222	ACY89133	AAL21087	ABX66257	AAV76666	ACN45673	NP_456742	AAO68370	CAR58758	ACH49505	ACF64107	ACF69879	CAR33761	ACF90520
2172663-2173382	ABX20637	EGE34751	CAR38055	AET53114	ACH77222	EGE30364	EFZ06817	AAX66107	BAJ37148	AEF08101	CBW18257	ADX17941	CBG25223	ACY89134	AAL21088	ABX66256	AAV76665	ACN45672	NP_456743	AAO68369	CAR58757	ACH51928	ACF63275	ACF70014	CAR33762	ACF92540
2173385-2173624	ABX20636	EGE34752	CAR38056	AET53113	ACH77685	EGE30365	EFZ06818	AAX66108	BAJ37149	AEF08102	CBW18258	ADX17942	CBG25224	ACY89135	AAL21089	ABX66255	AAV76664	ACN45671	NP_456744	AAO68368	CAR58756	ACH52580	ACF61519	ACF68174	CAR33763	ACF92676
c2177384-2176374	ABX20627	EGE34755	CAR38059	AET53110	ACH73892	EGE30368	EFZ06821	AAX66111	BAJ37152	AEF08105	CBW18261	ADX17945	CBG25227	ACY89138	AAL21092	ABX66252	AAV76661	ACN45668	NP_456748	AAO68366	CAR58753	ACH49740	ACF65314	ACF67445	CAR33766	ACF89819
c2183343-2182675	ABX20622	EGE34759	CAR38064	AET53106	ACH76970	EGE30371	EFZ06825	AAX66115	BAJ37157	AEF08110	CBW18266	ADX17950	CBG25232	ACY89146	AAL21097	ABX66244	AAV76657	ACN45666	NP_456752	AAO68362	CAR58748	ACH49050	ACF64750	ACF68700	CAR33771	ACF92059
c2184906-2184517	ABX20619	EGE34761	CAR38066	AET53104	ACH76992	EGE30373	EFZ06828	AAX66117	BAJ37159	AEF08112	CBW18268	ADX17952	CBG25234	ACY89151	AAL21099	ABX66241	AAV76655	ACN45664	NP_456754	AAO68360	CAR58746	ACH49906	ACF64950	ACF70282	CAR33773	ACF91411
2186495-2187382	ABX20615	EGE34763	CAR38068	AET53102	ACH76436	EGE30375	EFZ06830	AAX66119	BAJ37161	AEF08114	CBW18270	ADX17954	CBG25236	ACY89154	AAL21101	ABX66238	AAV76654	ACN45662	NP_456756	AAO68358	CAR58744	ACH51702	ACF62844	ACF66021	CAR33775	ACF89439
c2192590-2191121	ABX20612	EGE34766	CAR38071	AET53098	ACH77771	EGE30378	EFZ06833	AAX66122	BAJ37164	AEF08117	CBW18273	ADX17957	CBG25239	ACY89158	AAL21104	ABX66234	AAV76651	ACN45660	NP_456758	AAO68356	CAR58741	ACH50190	ACF64061	ACF67503	CAR33778	ACF89827
c2193642-2192779	ABX20610	EGE34767	CAR38072	AET53097	ACH77959	EGE30379	EFZ06834	AAX66123	BAJ37165	AEF08118	CBW18274	ADX17958	CBG25240	ACY89160	AAL21105	ABX66232	AAV76650	ACN45659	NP_456759	AAO68355	CAR58740	ACH50909	ACF65113	ACF68856	CAR33779	ACF90249
2193763-2194812	ABX20611	EGE34768	CAR38073	AET53095	ACH75206	EGE30381	EFZ06836	AAX66124	BAJ37166	AEF08119	CBW18275	ADX17960	CBG25241	ACY89162	AAL21106	ABX66231	AAV76649	ACN45657	NP_456760	AAO68354	CAR58739	ACH52628	ACF61686	ACF70460	CAR33780	ACF91553
2194892-2195749	ABX20609	EGE34769	CAR38074	AET53093	ACH75849	EGE30382	EFZ06837	AAX66125	BAJ37167	AEF08120	CBW18276	ADX17962	CBG25242	ACY89163	AAL21107	ABX66230	AAV76648	ACN45656	NP_456761	AAO68353	CAR58738	ACH51007	ACF61189	ACF66308	CAR33781	ACF91282
c2197500-2195812	ABX20604	EGE34770	CAR38075	AET53092	ACH75900	EGE30383	EFZ06838	AAX66126	BAJ37168	AEF08121	CBW18277	ADX17963	CBG25243	ACY89164	AAL21108	ABX66228	AAV76647	ACN45655	NP_456762	AAO68352	CAR58737	ACH49130	ACF62904	ACF66806	CAR33782	ACF93106
c2198455-2197517	ABX20603	EGE34771	CAR38076	AET53091	ACH76511	EGE30384	EFZ06839	AAX66127	BAJ37169	AEF08122	CBW18278	ADX17964	CBG25244	ACY89165	AAL21109	ABX66227	AAV76646	ACN45654	NP_456763	AAO68351	CAR58736	ACH49550	ACF62471	ACF67417	CAR33783	ACF89098
c2199585-2198455	ABX20602	EGE34772	CAR38077	AET53090	ACH76434	EGE30385	EFZ06840	AAX66128	BAJ37170	AEF08123	CBW18279	ADX17965	CBG25245	ACY89166	AAL21110	ABX66226	AAV76645	ACN45653	NP_456764	AAO68350	CAR58735	ACH52609	ACF64524	ACF67897	CAR33784	ACF89572
2199955-2201136	ABX20601	EGE34773	CAR38078	AET53088	ACH74807	EGE30388	EFZ06842	AAX66129	BAJ37171	AEF08125	CBW18280	ADX17967	CBG25246	ACY89170	AAL21111	ABX66224	AAV76644	ACN45650	NP_456765	AAO68349	CAR58734	ACH50437	ACF64915	ACF67146	CAR33785	ACF90638
2208611-2209597	ABX20598	EGE34778	CAR38083	AET53083	ACH74558	EGE30392	EFZ06846	AAX66134	BAJ37175	AEF08129	CBW18285	ADX17972	CBG25249	ACY89176	AAL21115	ABX66216	AAV76639	ACN45647	NP_456769	AAO68344	CAR58729	ACH52233	ACF63241	ACF69835	CAR33790	ACF91120
2210759-2211331	ABX20596	EGE34780	CAR38085	AET53082	ACH77655	EGE30394	EFZ06848	AAX66136	BAJ37177	AEF08131	CBW18287	ADX17974	CBG25251	ACY89179	AAL21117	ABX66214	AAV76637	ACN45645	NP_456771	AAO68342	CAR58727	ACH49812	ACF62629	ACF67731	CAR33792	ACF92494
2213326-2215131	ABX20594	EGE34781	CAR38087	AET53080	ACH76329	EGE30396	EFZ06850	AAX66138	BAJ37179	AEF08133	CBW18289	ADX17976	CBG25253	ACY89182	AAL21119	ABX66209	AAV76635	ACN45643	NP_456773	AAO68340	CAR58725	ACH48561	ACF61260	ACF66673	CAR33794	ACF90475
2215141-2216235	ABX20593	EGE34782	CAR38088	AET53079	ACH77296	EGE30397	EFZ06851	AAX66139	BAJ37180	AEF08134	CBW18290	ADX17977	CBG25254	ACY89183	AAL21120	ABX66208	AAV76634	ACN45642	NP_456774	AAO68339	CAR58724	ACH51119	ACF63317	ACF65854	CAR33795	ACF91915
2216235-2217260	ABX20592	EGE34783	CAR38089	AET53078	ACH77948	EGE30398	EFZ06852	AAX66140	BAJ37181	AEF08135	CBW18291	ADX17978	CBG25255	ACY89184	AAL21121	ABX66207	AAV76633	ACN45641	NP_456775	AAO68338	CAR58723	ACH52788	ACF63237	ACF70255	CAR33796	ACF89450
2217262-2218851	ABX20591	EGE34784	CAR38090	AET53077	ACH75700	EGE30399	EFZ06853	AAX66141	BAJ37182	AEF08136	CBW18292	ADX17979	CBG25256	ACY89185	AAL21122	ABX66206	AAV76632	ACN45640	NP_456776	AAO68337	CAR58722	ACH50477	ACF64287	ACF69495	CAR33797	ACF88653
c2219199-2218855	ABX20590	EGE34785	CAR38091	AET53076	ACH75051	EGE30400	EFZ06854	AAX66142	BAJ37183	AEF08137	CBW18293	ADX17980	CBG25257	ACY89186	AAL21123	ABX66205	AAV76631	ACN45639	NP_456777	AAO68336	CAR58721	ACH49777	ACF63908	ACF69243	CAR33798	ACF92906
c2220779-2219589	ABX20589	EGE34786	CAR38092	AET53075	ACH75377	EGE30401	EFZ06856	AAX66144	BAJ37185	AEF08138	CBW18294	ADX17981	CBG25258	ACY89188	AAL21124	ABX66203	AAV76629	ACN45638	NP_456779	AAO68334	CAR58719	ACH48502	ACF65582	ACF69388	CAR33799	ACF92173
c2221502-2220807	ABX20588	EGE34787	CAR38093	AET53074	ACH73737	EGE30402	EFZ06857	AAX66145	BAJ37186	AEF08139	CBW18295	ADX17982	CBG25259	ACY89189	AAL21125	ABX66202	AAV76628	ACN45637	NP_456780	AAO68333	CAR58718	ACH50685	ACF65235	ACF67945	CAR33800	ACF91929
2221654-2223414	ABX20587	EGE34788	CAR38094	AET53073	ACH76298	EGE30403	EFZ06858	AAX66146	BAJ37187	AEF08140	CBW18296	ADX17983	CBG25260	ACY89190	AAL21126	ABX66201	AAV76627	ACN45636	NP_456781	AAO68332	CAR58717	ACH52175	ACF61784	ACF66242	CAR33801	ACF92070
2223539-2223823	ABX20586	EGE34789	CAR38095	AET53072	ACH76918	EGE30404	EFZ06859	AAX66147	BAJ37188	AEF08141	CBW18297	ADX17984	CBG25261	ACY89191	AAL21127	ABX66200	AAV76626	ACN45635	NP_456782	AAO68331	CAR58716	ACH52533	ACF61141	ACF70471	CAR33802	ACF90683
c2224981-2223974	ABX20584	EGE34791	CAR38097	AET53069	ACH76516	EGE30406	EFZ06861	AAX66149	BAJ37190	AEF08143	CBW18299	ADX17986	CBG25263	ACY89194	AAL21129	ABX66197	AAV76624	ACN45633	NP_456784	AAO68329	CAR58714	ACH49131	ACF62445	ACF66819	CAR33804	ACF89030
2225422-2227182	ABX20582	EGE34793	CAR38099	AET53067	ACH77957	EGE30408	EFZ06863	AAX66151	BAJ37192	AEF08145	CBW18301	ADX17988	CBG25264	ACY89196	AAL21131	ABX66195	AAV76622	ACN45631	NP_456786	AAO68327	CAR58712	ACH48497	ACF61509	ACF67360	CAR33806	ACF90973
2229398-2230042	ABX20569	EGE34798	CAR38106	AET53059	ACH76590	EGE30415	EFZ06870	AAX66157	BAJ37211	AEF08163	CBW18318	ADX18007	CBG25283	ACY89216	AAL21148	ABX66171	AAV76619	ACN45624	NP_456791	AAO68323	CAR58709	ACH51675	ACF61436	ACF67639	CAR33813	ACF90749
c3706126-3705569	ABX23625	EGE36078	CAR39407	AET55995	ACH75848	EGE31896	EFZ08367	AAX67641	BAJ38916	AEF09645	CBW19870	ADX19603	CBG25285	ACY90983	AAL22672	ABX70060	AAV79456	ACN47971	NP_458126	AAO71200	CAR61693	ACH52473	ACF62676	ACF66264	CAR35205	ACF93117
c3708054-3706123	ABX23624	EGE36077	CAR39406	AET55994	ACH76576	EGE30417	EFZ08368	AAX67642	BAJ38917	AEF09646	CBW19871	ADX19604	CBG25286	ACY90984	AAL22673	ABX70061	AAV79457	ACN47972	NP_458125	AAO71199	CAR61694	ACH48635	ACF62276	ACF66729	CAR35206	ACF92429
c3708530-3708051	ABX23623	EGE36076	CAR39405	AET55993	ACH76091	EGE31897	EFZ06873	AAX66161	BAJ38918	AEF09647	CBW18322	ADX18011	CBG25287	ACY90985	AAL22674	ABX70062	AAV79458	ACN47973	NP_458124	AAO71198	CAR61695	ACH50955	ACF65134	ACF69453	CAR35207	ACF91834
c3709473-3708736	ABX23621	EGE36074	CAR39403	AET55991	ACH77112	EGE31898	EFZ06875	AAX66163	BAJ38920	AEF09649	CBW19874	ADX19607	CBG25288	ACY90987	AAL22676	ABX70064	AAV79460	ACN47975	NP_458122	AAO71196	CAR61697	ACH51934	ACF61414	ACF68400	CAR35209	ACF89722
c2237070-2236468	ABX20559	EGE34807	CAR38115	AET53051	ACH73728	EGE30420	EFZ06877	AAX66166	BAJ37220	AEF08172	CBW18327	ADX18016	CBG25291	ACY89225	AAL21157	ABX66162	AAV76610	ACN45615	NP_456800	AAO68314	CAR58701	ACH49123	ACF62914	ACF66678	CAR33822	ACF89779
c2237529-2237080	ABX20558	EGE34808	CAR38116	AET53050	ACH78086	EGE30421	EFZ06878	AAX66167	BAJ37221	AEF08173	CBW18328	ADX18017	CBG25292	ACY89226	AAL21158	ABX66161	AAV76609	ACN45614	NP_456801	AAO68313	CAR58700	ACH50371	ACF63877	ACF69782	CAR33823	ACF91577
c2239195-2238500	ABX20556	EGE34810	CAR38118	AET53048	ACH76800	EGE30423	EFZ06880	AAX66169	BAJ37223	AEF08175	CBW18330	ADX18019	CBG25294	ACY89228	AAL21160	ABX66159	AAV76607	ACN45612	NP_456803	AAO68311	CAR58698	ACH51617	ACF65681	ACF68485	CAR33825	ACF89457
c2241688-2239202	ABX20555	EGE34811	CAR38119	AET53047	ACH76253	EGE30424	EFZ06881	AAX66170	BAJ37224	AEF08176	CBW18331	ADX18020	CBG25295	ACY89229	AAL21161	ABX66158	AAV76606	ACN45611	NP_456804	AAO68310	CAR58697	ACH49382	ACF62660	ACF67238	CAR33826	ACF91092
c2242429-2241938	ABX20553	EGE34813	CAR38121	AET53045	ACH76101	EGE30426	EFZ06882	AAX66171	BAJ37226	AEF08178	CBW18333	ADX18022	CBG25297	ACY89231	AAL21163	ABX66156	AAV76604	ACN45609	NP_456806	AAO68308	CAR58695	ACH50774	ACF61482	ACF66022	CAR33828	ACF91500
2242843-2243349	ABX20552	EGE34814	CAR38122	AET53044	ACH74650	EGE30427	EFZ06883	AAX66172	BAJ37227	AEF08179	CBW18334	ADX18023	CBG25298	ACY89233	AAL21164	ABX66154	AAV76603	ACN45608	NP_456807	AAO68307	CAR58694	ACH51916	ACF62059	ACF65950	CAR33829	ACF91437
c2246566-2244923	ABX20550	EGE34815	CAR38123	AET53043	ACH75146	EGE30428	EFZ06884	AAX66173	BAJ37228	AEF08180	CBW18335	ADX18024	CBG25299	ACY89234	AAL21165	ABX66152	AAV76602	ACN45607	NP_456808	AAO68306	CAR58693	ACH52644	ACF64788	ACF66442	CAR33830	ACF90827
c2248356-2247295	ABX20548	EGE34817	CAR38125	AET53042	ACH75661	EGE30430	EFZ06886	AAX66175	BAJ37230	AEF08182	CBW18337	ADX18026	CBG25301	ACY89236	AAL21167	ABX66150	AAV76600	ACN45606	NP_456810	AAO68304	CAR58691	ACH49435	ACF63500	ACF69898	CAR33832	ACF90387
c2249489-2248437	ABX20547	EGE34818	CAR38126	AET53041	ACH73954	EGE30431	EFZ06887	AAX66176	BAJ37231	AEF08183	CBW18338	ADX18027	CBG25302	ACY89237	AAL21168	ABX66149	AAV76599	ACN45605	NP_456811	AAO68303	CAR58690	ACH49930	ACF65037	ACF67769	CAR33833	ACF90047
c2250741-2249605	ABX20546	EGE34819	CAR38127	AET53040	ACH74704	EGE30432	EFZ06888	AAX66177	BAJ37232	AEF08184	CBW18339	ADX18028	CBG25303	ACY89238	AAL21169	ABX66147	AAV76598	ACN45604	NP_456812	AAO68302	CAR58689	ACH50711	ACF64317	ACF68543	CAR33834	ACF91641
2254141-2254791	ABX20545	EGE34821	CAR38129	AET53037	ACH76146	EGE30434	EFZ06890	AAX66179	BAJ37234	AEF08186	CBW18341	ADX18030	CBG25305	ACY89241	AAL21171	ABX66145	AAV76596	ACN45602	NP_456814	AAO68300	CAR58687	ACH52908	ACF65156	ACF69972	CAR33836	ACF88722
c2257741-2254895	ABX20544	EGE34822	CAR38130	AET53036	ACH76626	EGE30435	EFZ06891	AAX66180	BAJ37235	AEF08187	CBW18342	ADX18031	CBG25306	ACY89242	AAL21172	ABX66144	AAV76595	ACN45601	NP_456815	AAO68299	CAR58686	ACH48663	ACF63627	ACF68298	CAR33837	ACF89323
c2260495-2257859	ABX20543	EGE34823	CAR38131	AET53035	ACH75747	EGE30436	EFZ06892	AAX66181	BAJ37236	AEF08188	CBW18343	ADX18032	CBG25307	ACY89244	AAL21173	ABX66142	AAV76594	ACN45600	NP_456817	AAO68297	CAR58685	ACH49308	ACF64181	ACF68916	CAR33838	ACF90041
2260642-2261370	ABX20542	EGE34826	CAR38135	AET53033	ACH75154	EGE30440	EFZ06896	AAX66185	BAJ37240	AEF08192	CBW18347	ADX18036	CBG25311	ACY89250	AAL21177	ABX66136	AAV76590	ACN45597	NP_456819	AAO68294	CAR58681	ACH49197	ACF62294	ACF66862	CAR33842	ACF92122
2261727-2264012	ABX20541	EGE34827	CAR38136	AET53032	ACH75642	EGE30441	EFZ06897	AAX66186	BAJ37241	AEF08193	CBW18348	ADX18037	CBG25312	ACY89252	AAL21178	ABX66134	AAV76589	ACN45596	NP_456820	AAO68293	CAR58680	ACH50751	ACF63601	ACF67497	CAR33843	ACF91210
2264131-2265261	ABX20540	EGE34828	CAR38137	AET53031	ACH74137	EGE30442	EFZ06898	AAX66187	BAJ37242	AEF08194	CBW18349	ADX18038	CBG25313	ACY89253	AAL21179	ABX66133	AAV76588	ACN45595	NP_456821	AAO68292	CAR58679	ACH48737	ACF61462	ACF67902	CAR33844	ACF89996
2265261-2265515	ABX20539	EGE34829	CAR38138	AET53030	ACH74623	EGE30443	EFZ06899	AAX66188	BAJ37243	AEF08195	CBW18350	ADX18039	CBG25314	ACY89254	AAL21180	ABX66132	AAV76587	ACN45594	NP_456822	AAO68291	CAR58678	ACH49656	ACF65396	ACF67638	CAR33845	ACF92395
2266871-2267749	ABX20537	EGE34831	CAR38140	AET53028	ACH77597	EGE30445	EFZ06901	AAX66190	BAJ37245	AEF08197	CBW18352	ADX18041	CBG25316	ACY89256	AAL21182	ABX66130	AAV76585	ACN45592	NP_456824	AAO68289	CAR58676	ACH48687	ACF64062	ACF67325	CAR33847	ACF89227
c2268936-2267866	ABX20536	EGE34832	CAR38141	AET53027	ACH76084	EGE30446	EFZ06902	AAX66191	BAJ37246	AEF08198	CBW18353	ADX18042	CBG25317	ACY89257	AAL21183	ABX66129	AAV76584	ACN45591	NP_456825	AAO68288	CAR58675	ACH49924	ACF65606	ACF67999	CAR33848	ACF91774
c2270299-2268941	ABX20535	EGE34833	CAR38142	AET53026	ACH76634	EGE30447	EFZ06903	AAX66192	BAJ37247	AEF08199	CBW18354	ADX18043	CBG25318	ACY89258	AAL21184	ABX66128	AAV76583	ACN45590	NP_456826	AAO68287	CAR58674	ACH49518	ACF62735	ACF70323	CAR33849	ACF92561
2270572-2272200	ABX20534	EGE34834	CAR38143	AET53025	ACH75412	EGE30448	EFZ06904	AAX66193	BAJ37248	AEF08200	CBW18355	ADX18044	CBG25319	ACY89259	AAL21185	ABX66127	AAV76582	ACN45589	NP_456827	AAO68286	CAR58673	ACH48889	ACF62215	ACF66138	CAR33850	ACF90513
2272190-2273449	ABX20533	EGE34835	CAR38144	AET53024	ACH73621	EGE30449	EFZ06905	AAX66194	BAJ37249	AEF08201	CBW18356	ADX18045	CBG25320	ACY89260	AAL21186	ABX66125	AAV76581	ACN45588	NP_456828	AAO68285	CAR58672	ACH52936	ACF61749	ACF69590	CAR33851	ACF91260
2273446-2274636	ABX20532	EGE34836	CAR38145	AET53023	ACH75537	EGE30450	EFZ06906	AAX66195	BAJ37250	AEF08202	CBW18357	ADX18046	CBG25321	ACY89261	AAL21187	ABX66124	AAV76580	ACN45587	NP_456829	AAO68284	CAR58671	ACH51897	ACF63035	ACF70061	CAR33852	ACF89200
c2277165-2275969	ABX20530	EGE34838	CAR38147	AET53021	ACH77356	EGE30451	EFZ06908	AAX66197	BAJ37252	AEF08204	CBW18359	ADX18048	CBG25323	ACY89265	AAL21189	ABX66121	AAV76577	ACN45584	NP_456836	AAO68276	CAR58663	ACH49562	ACF64474	ACF66072	CAR33854	ACF91026
2278100-2278525	ABX20528	EGE34844	CAR38154	AET53015	ACH76069	EGE30458	EFZ06915	AAX66203	BAJ37259	AEF08211	CBW18366	ADX18055	CBG25330	ACY89272	AAL21196	ABX66113	AAV76570	ACN45577	NP_456838	AAO68274	CAR58661	ACH50846	ACF65426	ACF70101	CAR33861	ACF90643
c2279177-2278563	ABX20527	EGE34845	CAR38155	AET53014	ACH73942	EGE30459	EFZ06916	AAX66204	BAJ37260	AEF08212	CBW18367	ADX18056	CBG25331	ACY89273	AAL21197	ABX66112	AAV76569	ACN45576	NP_456839	AAO68273	CAR58660	ACH52621	ACF61643	ACF69326	CAR33862	ACF90386
2279481-2280623	ABX20526	EGE34846	CAR38156	AET53012	ACH74439	EGE30460	EFZ06917	AAX66205	BAJ37261	AEF08213	CBW18368	ADX18057	CBG25332	ACY89275	AAL21198	ABX66110	AAV76568	ACN45575	NP_456840	AAO68272	CAR58659	ACH52144	ACF64713	ACF69348	CAR33863	ACF92232
2284481-2286127	ABX20525	EGE34850	CAR38160	AET53008	ACH75472	EGE30464	EFZ06920	AAX66208	BAJ37265	AEF08217	CBW18372	ADX18061	CBG25336	ACY89279	AAL21202	ABX66106	AAV76564	ACN45571	NP_456844	AAO68268	CAR58655	ACH48870	ACF64169	ACF69403	CAR33867	ACF88928
2286124-2286459	ABX20523	EGE34851	CAR38161	AET53007	ACH76240	EGE30466	EFZ06921	AAX66209	BAJ37266	AEF08218	CBW18373	ADX18062	CBG25337	ACY89280	AAL21203	ABX66105	AAV76563	ACN45570	NP_456845	AAO68267	CAR58654	ACH50067	ACF62499	ACF69516	CAR33868	ACF92256
c2288550-2287183	ABX20520	EGE34854	CAR38164	AET53004	ACH76647	EGE30469	EFZ06923	AAX66211	BAJ37269	AEF08221	CBW18376	ADX18065	CBG25340	ACY89283	AAL21206	ABX66102	AAV76560	ACN45567	NP_456848	AAO68264	CAR58651	ACH51367	ACF63811	ACF66301	CAR33871	ACF88864
c2289509-2288547	ABX20519	EGE34855	CAR38165	AET53003	ACH76027	EGE30470	EFZ06924	AAX66212	BAJ37270	AEF08222	CBW18377	ADX18066	CBG25341	ACY89284	AAL21207	ABX66101	AAV76559	ACN45566	NP_456849	AAO68263	CAR58650	ACH52020	ACF63348	ACF67504	CAR33872	ACF88924
c2290366-2289509	ABX20518	EGE34856	CAR38166	AET53002	ACH75725	EGE30471	EFZ06925	AAX66213	BAJ37271	AEF08223	CBW18378	ADX18067	CBG25342	ACY89285	AAL21208	ABX66100	AAV76558	ACN45565	NP_456850	AAO68262	CAR58649	ACH52648	ACF62349	ACF68156	CAR33873	ACF91057
c2291139-2290381	ABX20517	EGE34857	CAR38167	AET53001	ACH75058	EGE30472	EFZ06926	AAX66214	BAJ37272	AEF08224	CBW18379	ADX18068	CBG25343	ACY89286	AAL21209	ABX66099	AAV76557	ACN45564	NP_456851	AAO68261	CAR58648	ACH50514	ACF64493	ACF68208	CAR33874	ACF92478
c2292806-2291136	ABX20516	EGE34858	CAR38168	AET53000	ACH74716	EGE30473	EFZ06928	AAX66215	BAJ37273	AEF08225	CBW18380	ADX18069	CBG25344	ACY89287	AAL21210	ABX66098	AAV76556	ACN45563	NP_456852	AAO68260	CAR58647	ACH52199	ACF63707	ACF68842	CAR33875	ACF92052
c2294187-2292892	ABX20515	EGE34859	CAR38169	AET52999	ACH74066	EGE30474	EFZ06929	AAX66216	BAJ37274	AEF08226	CBW18381	ADX18070	CBG25345	ACY89288	AAL21211	ABX66097	AAV76555	ACN45562	NP_456853	AAO68259	CAR58646	ACH48603	ACF62621	ACF68761	CAR33876	ACF91787
c2295111-2294650	ABX20513	EGE34861	CAR38171	AET52997	ACH74252	EGE30476	EFZ06931	AAX66218	BAJ37276	AEF08228	CBW18383	ADX18072	CBG25346	ACY89290	AAL21213	ABX66095	AAV76553	ACN45560	NP_456855	AAO68257	CAR58644	ACH49618	ACF61131	ACF67697	CAR33878	ACF92029
2296156-2297160	ABX20510	EGE34863	CAR38173	AET52996	ACH73875	EGE30478	EFZ06933	AAX66220	BAJ37278	AEF08230	CBW18385	ADX18074	CBG25348	ACY89291	AAL21215	ABX66093	AAV76551	ACN45558	NP_456857	AAO68255	CAR58642	ACH52642	ACF62342	ACF66112	CAR33880	ACF89165
c2298547-2297270	ABX20509	EGE34866	CAR38175	AET52993	ACH75366	EGE30482	EFZ06936	AAX66222	BAJ37281	AEF08232	CBW18387	ADX18077	CBG25350	ACY89296	AAL21217	ABX66088	AAV76550	ACN45555	NP_456858	AAO68254	CAR58641	ACH51358	ACF61670	ACF66053	CAR33882	ACF90824
c2300263-2298734	ABX20508	EGE34867	CAR38176	AET52992	ACH77363	EGE30483	EFZ06937	AAX66223	BAJ37282	AEF08233	CBW18388	ADX18078	CBG25351	ACY89297	AAL21218	ABX66087	AAV76549	ACN45554	NP_456859	AAO68253	CAR58640	ACH50534	ACF62157	ACF69785	CAR33883	ACF91469
c2302299-2300458	ABX20507	EGE34868	CAR38177	AET52991	ACH78031	EGE30484	EFZ06938	AAX66224	BAJ37283	AEF08234	CBW18389	ADX18079	CBG25352	ACY89298	AAL21219	ABX66086	AAV76548	ACN45553	NP_456860	AAO68252	CAR58639	ACH49994	ACF62457	ACF66817	CAR33884	ACF92085
c2303149-2302595	ABX20505	EGE34870	CAR38179	AET52989	ACH75920	EGE30486	EFZ06940	AAX66226	BAJ37285	AEF08236	CBW18391	ADX18081	CBG25353	ACY89300	AAL21221	ABX66084	AAV76546	ACN45551	NP_456862	AAO68250	CAR58637	ACH49329	ACF64792	ACF70030	CAR33886	ACF92799
c2303702-2303160	ABX20504	EGE34871	CAR38180	AET52988	ACH74777	EGE30487	EFZ06941	AAX66227	BAJ37286	AEF08237	CBW18392	ADX18082	CBG25354	ACY89301	AAL21222	ABX66083	AAV76545	ACN45550	NP_456863	AAO68249	CAR58636	ACH50861	ACF65326	ACF70318	CAR33887	ACF92985
c2304694-2303717	ABX20503	EGE34872	CAR38181	AET52987	ACH73754	EGE30488	EFZ06942	AAX66228	BAJ37287	AEF08238	CBW18393	ADX18083	CBG25355	ACY89302	AAL21223	ABX66082	AAV76544	ACN45549	NP_456864	AAO68248	CAR58635	ACH52925	ACF63823	ACF68655	CAR33888	ACF89090
c2307423-2304691	ABX20502	EGE34873	CAR38182	AET52986	ACH73990	EGE30489	EFZ06943	AAX66229	BAJ37288	AEF08239	CBW18394	ADX18084	CBG25356	ACY89303	AAL21224	ABX66081	AAV76543	ACN45548	NP_456865	AAO68247	CAR58634	ACH48961	ACF64046	ACF69667	CAR33889	ACF90250
c2308785-2307448	ABX20501	EGE34874	CAR38183	AET52985	ACH74383	EGE30490	EFZ06944	AAX66230	BAJ37289	AEF08240	CBW18395	ADX18085	CBG25357	ACY89304	AAL21225	ABX66080	AAV76542	ACN45547	NP_456866	AAO68246	CAR58633	ACH50757	ACF62565	ACF70324	CAR33890	ACF90890
c2309282-2308782	ABX20500	EGE34875	CAR38184	AET52984	ACH77874	EGE30491	EFZ06945	AAX66231	BAJ37290	AEF08241	CBW18396	ADX18086	CBG25358	ACY89305	AAL21226	ABX66079	AAV76541	ACN45546	NP_456867	AAO68245	CAR58632	ACH52107	ACF63314	ACF68005	CAR33891	ACF90939
c2311087-2309285	ABX20499	EGE34876	CAR38185	AET52983	ACH76272	EGE30492	EFZ06946	AAX66232	BAJ37291	AEF08242	CBW18397	ADX18087	CBG25359	ACY89306	AAL21227	ABX66078	AAV76540	ACN45545	NP_456868	AAO68244	CAR58631	ACH49124	ACF61841	ACF67332	CAR33892	ACF91541
c2311836-2311174	ABX20498	EGE34877	CAR38186	AET52982	ACH73711	EGE30493	EFZ06947	AAX66233	BAJ37292	AEF08243	CBW18398	ADX18088	CBG25360	ACY89307	AAL21228	ABX66077	AAV76539	ACN45544	NP_456869	AAO68243	CAR58630	ACH50343	ACF62040	ACF67677	CAR33893	ACF91467
c2312295-2311852	ABX20497	EGE34878	CAR38187	AET52981	ACH75481	EGE30494	EFZ06948	AAX66234	BAJ37293	AEF08244	CBW18399	ADX18089	CBG25361	ACY89308	AAL21229	ABX66075	AAV76538	ACN45543	NP_456870	AAO68242	CAR58629	ACH51794	ACF63875	ACF65975	CAR33894	ACF91320
c2313861-2312923	ABX20496	EGE34880	CAR38189	AET52979	ACH77392	EGE30496	EFZ06950	AAX66236	BAJ37294	AEF08246	CBW18401	ADX18091	CBG25363	ACY89312	AAL21231	ABX66072	AAV76536	ACN45541	NP_456872	AAO68240	CAR58627	ACH48495	ACF61939	ACF69270	CAR33896	ACF89836
2316102-2316701	ABX20494	EGE34882	CAR38191	AET52977	ACH75574	EGE30499	EFZ06952	AAX66239	BAJ37296	AEF08248	CBW18403	ADX18093	CBG25365	ACY89314	AAL21233	ABX66070	AAV76534	ACN45538	NP_456874	AAO68238	CAR58625	ACH51810	ACF61479	ACF69686	CAR33898	ACF88841
c2318630-2316804	ABX20493	EGE34883	CAR38192	AET52976	ACH73641	EGE30500	EFZ06953	AAX66240	BAJ37297	AEF08249	CBW18404	ADX18094	CBG25366	ACY89315	AAL21234	ABX66069	AAV76533	ACN45537	NP_456875	AAO68237	CAR58624	ACH51327	ACF63996	ACF70332	CAR33899	ACF92441
c2319412-2318786	ABX20492	EGE34884	CAR38193	AET52975	ACH74273	EGE30501	EFZ06954	AAX66241	BAJ37298	AEF08250	CBW18405	ADX18095	CBG25367	ACY89316	AAL21235	ABX66068	AAV76532	ACN45536	NP_456876	AAO68236	CAR58623	ACH49729	ACF64808	ACF68682	CAR33900	ACF89584
c2319899-2319405	ABX20491	EGE34885	CAR38194	AET52974	ACH77422	EGE30502	EFZ06955	AAX66242	BAJ37299	AEF08251	CBW18406	ADX18096	CBG25368	ACY89317	AAL21236	ABX66067	AAV76531	ACN45535	NP_456877	AAO68235	CAR58622	ACH52283	ACF63247	ACF69349	CAR33901	ACF90937
c2320438-2319983	ABX20490	EGE34886	CAR38195	AET52973	ACH78034	EGE30503	EFZ06956	AAX66243	BAJ37300	AEF08252	CBW18407	ADX18097	CBG25369	ACY89318	AAL21237	ABX66065	AAV76530	ACN45534	NP_456878	AAO68234	CAR58621	ACH49876	ACF63476	ACF67719	CAR33902	ACF92691
2320778-2321980	ABX20489	EGE34887	CAR38196	AET52972	ACH76712	EGE30505	EFZ06957	AAX66244	BAJ37301	AEF08253	CBW18408	ADX18098	CBG25370	ACY89321	AAL21238	ABX66063	AAV76529	ACN45532	NP_456879	AAO68233	CAR58620	ACH48614	ACF61989	ACF66614	CAR33903	ACF91371
2322056-2324197	ABX20488	EGE34888	CAR38197	AET52971	ACH75806	EGE30506	EFZ06958	AAX66245	BAJ37302	AEF08254	CBW18409	ADX18099	CBG25371	ACY89322	AAL21239	ABX66062	AAV76528	ACN45531	NP_456880	AAO68232	CAR58619	ACH49102	ACF62765	ACF67319	CAR33904	ACF92331
c2326982-2326029	ABX20486	EGE34890	CAR38199	AET52970	ACH75227	EGE30508	EFZ06960	AAX66247	BAJ37304	AEF08256	CBW18411	ADX18101	CBG25373	ACY89324	AAL21241	ABX66060	AAV76526	ACN45529	NP_456882	AAO68230	CAR58617	ACH52943	ACF64089	ACF70359	CAR33906	ACF90744
c2327805-2326975	ABX20485	EGE34891	CAR38200	AET52969	ACH74714	EGE30509	EFZ06961	AAX66248	BAJ37305	AEF08257	CBW18412	ADX18102	CBG25374	ACY89325	AAL21242	ABX66059	AAV76525	ACN45528	NP_456883	AAO68229	CAR58616	ACH52411	ACF62433	ACF68928	CAR33907	ACF90086
c2329486-2329214	ABX20483	EGE34893	CAR38202	AET52968	ACH76008	EGE30511	EFZ06963	AAX66250	BAJ37307	AEF08259	CBW18414	ADX18104	CBG25376	ACY89327	AAL21244	ABX66057	AAV76523	ACN45526	NP_456885	AAO68227	CAR58614	ACH51159	ACF65549	ACF67980	CAR33909	ACF88771
c2330009-2329566	ABX20481	EGE34894	CAR38203	AET52967	ACH77199	EGE30512	EFZ06964	AAX66251	BAJ37308	AEF08260	CBW18415	ADX18105	CBG25377	ACY89328	AAL21245	ABX66055	AAV76522	ACN45525	NP_456886	AAO68226	CAR58613	ACH52739	ACF62533	ACF67467	CAR33910	ACF91335
2330261-2331280	ABX20480	EGE34895	CAR38204	AET52965	ACH73997	EGE30514	EFZ06965	AAX66252	BAJ37310	AEF08261	CBW18416	ADX18106	CBG25378	ACY89330	AAL21246	ABX66054	AAV76521	ACN45524	NP_456887	AAO68225	CAR58612	ACH50986	ACF65183	ACF66909	CAR33911	ACF91955
c2331840-2331286	ABX20479	EGE34896	CAR38205	AET52964	ACH77693	EGE30515	EFZ06966	AAX66253	BAJ37311	AEF08262	CBW18417	ADX18107	CBG25379	ACY89331	AAL21247	ABX66053	AAV76520	ACN45523	NP_456888	AAO68224	CAR58611	ACH50202	ACF64637	ACF66358	CAR33912	ACF90944
c2332448-2331897	ABX20478	EGE34897	CAR38206	AET52963	ACH74644	EGE30516	EFZ06967	AAX66254	BAJ37312	AEF08263	CBW18418	ADX18108	CBG25380	ACY89332	AAL21248	ABX66052	AAV76519	ACN45522	NP_456889	AAO68223	CAR58610	ACH50638	ACF64124	ACF69387	CAR33913	ACF91546
c2333148-2332504	ABX20477	EGE34898	CAR38207	AET52962	ACH76648	EGE30517	EFZ06968	AAX66255	BAJ37313	AEF08264	CBW18419	ADX18109	CBG25381	ACY89333	AAL21249	ABX66051	AAV76518	ACN45521	NP_456890	AAO68222	CAR58609	ACH50144	ACF63596	ACF66553	CAR33914	ACF92348
2333289-2333936	ABX20476	EGE34899	CAR38208	AET52961	ACH75704	EGE30518	EFZ06969	AAX66256	BAJ37314	AEF08265	CBW18420	ADX18110	CBG25382	ACY89334	AAL21250	ABX66050	AAV76517	ACN45520	NP_456891	AAO68221	CAR58608	ACH49325	ACF62625	ACF66455	CAR33915	ACF92983
2334067-2334960	ABX20475	EGE34900	CAR38209	AET52960	ACH75087	EGE30519	EFZ06970	AAX66257	BAJ37315	AEF08266	CBW18421	ADX18111	CBG25383	ACY89335	AAL21251	ABX66049	AAV76516	ACN45519	NP_456892	AAO68220	CAR58607	ACH48843	ACF64463	ACF65966	CAR33916	ACF91396
c2335798-2335022	ABX20474	EGE34901	CAR38210	AET52959	ACH74666	EGE30520	EFZ06971	AAX66258	BAJ37316	AEF08267	CBW18422	ADX18112	CBG25384	ACY89336	AAL21252	ABX66048	AAV76515	ACN45518	NP_456893	AAO68219	CAR58606	ACH52637	ACF61495	ACF70461	CAR33917	ACF92030
c2336516-2335809	ABX20473	EGE34902	CAR38211	AET52958	ACH74127	EGE30521	EFZ06972	AAX66259	BAJ37317	AEF08268	CBW18423	ADX18113	CBG25385	ACY89337	AAL21253	ABX66047	AAV76514	ACN45517	NP_456894	AAO68218	CAR58605	ACH52161	ACF63289	ACF66437	CAR33918	ACF90463
c2337199-2336513	ABX20472	EGE34903	CAR38212	AET52957	ACH75703	EGE30522	EFZ06973	AAX66260	BAJ37318	AEF08269	CBW18424	ADX18114	CBG25386	ACY89338	AAL21254	ABX66046	AAV76513	ACN45516	NP_456895	AAO68217	CAR58604	ACH50362	ACF64686	ACF69142	CAR33919	ACF91047
c2338121-2337339	ABX20471	EGE34904	CAR38213	AET52956	ACH75060	EGE30523	EFZ06974	AAX66261	BAJ37319	AEF08270	CBW18425	ADX18115	CBG25387	ACY89339	AAL21255	ABX66044	AAV76512	ACN45515	NP_456896	AAO68216	CAR58603	ACH50141	ACF61766	ACF68571	CAR33920	ACF89393
c2339995-2339426	ABX20469	EGE34907	CAR38215	AET52954	ACH77635	EGE30526	EFZ06978	AAX66264	BAJ37321	AEF08272	CBW18427	ADX18118	CBG25389	ACY89342	AAL21257	ABX66041	AAV76510	ACN45512	NP_456898	AAO68214	CAR58601	ACH51556	ACF64498	ACF66916	CAR33922	ACF93007
c2341999-2340482	ABX20463	EGE34911	CAR38221	AET52950	ACH74343	EGE30532	EFZ06984	AAX66270	BAJ37327	AEF08278	CBW18433	ADX18124	CBG25395	ACY89348	AAL21263	ABX66035	AAV76504	ACN45506	NP_456904	AAO68208	CAR58595	ACH50384	ACF63455	ACF69405	CAR33928	ACF89143
c2342522-2342034	ABX20462	EGE34912	CAR38222	AET52949	ACH73773	EGE30533	EFZ06985	AAX66271	BAJ37328	AEF08279	CBW18434	ADX18125	CBG25396	ACY89349	AAL21264	ABX66034	AAV76503	ACN45505	NP_456905	AAO68207	CAR58594	ACH52429	ACF64018	ACF69983	CAR33929	ACF92069
c2343406-2342771	ABX20461	EGE34913	CAR38223	AET52948	ACH77870	EGE30534	EFZ06987	AAX66272	BAJ37329	AEF08280	CBW18435	ADX18127	CBG25397	ACY89351	AAL21265	ABX66032	AAV76502	ACN45503	NP_456906	AAO68206	CAR58593	ACH52566	ACF65386	ACF68459	CAR33930	ACF89332
c2344703-2343435	ABX20460	EGE34914	CAR38224	AET52947	ACH77369	EGE30535	EFZ06988	AAX66273	BAJ37330	AEF08281	CBW18436	ADX18128	CBG25398	ACY89352	AAL21266	ABX66031	AAV76501	ACN45502	NP_456907	AAO68205	CAR58592	ACH50766	ACF64753	ACF68962	CAR33931	ACF89240
c2346494-2345835	ABX20458	EGE34916	CAR38226	AET52946	ACH77702	EGE30537	EFZ06990	AAX66275	BAJ37332	AEF08283	CBW18438	ADX18130	CBG25400	ACY89354	AAL21268	ABX66029	AAV76499	ACN45500	NP_456909	AAO68203	CAR58590	ACH49670	ACF63060	ACF68547	CAR33933	ACF93107
c2347355-2346543	ABX20457	EGE34917	CAR38227	AET52945	ACH77846	EGE30538	EFZ06991	AAX66276	BAJ37333	AEF08284	CBW18439	ADX18131	CBG25401	ACY89355	AAL21269	ABX66028	AAV76498	ACN45499	NP_456910	AAO68202	CAR58589	ACH50053	ACF62678	ACF68757	CAR33934	ACF89222
c2348368-2347355	ABX20456	EGE34918	CAR38228	AET52944	ACH76627	EGE30539	EFZ06992	AAX66277	BAJ37334	AEF08285	CBW18440	ADX18132	CBG25402	ACY89356	AAL21270	ABX66027	AAV76497	ACN45498	NP_456911	AAO68201	CAR58588	ACH48659	ACF64400	ACF68277	CAR33935	ACF91830
c2349565-2348429	ABX20455	EGE34919	CAR38229	AET52943	ACH75935	EGE30540	EFZ06993	AAX66278	BAJ37335	AEF08286	CBW18441	ADX18133	CBG25403	ACY89357	AAL21271	ABX66026	AAV76496	ACN45497	NP_456912	AAO68200	CAR58587	ACH48904	ACF63397	ACF67442	CAR33936	ACF91289
2349669-2350670	ABX20454	EGE34920	CAR38230	AET52942	ACH75252	EGE30541	EFZ06994	AAX66279	BAJ37336	AEF08287	CBW18442	ADX18134	CBG25404	ACY89358	AAL21272	ABX66025	AAV76495	ACN45496	NP_456913	AAO68199	CAR58586	ACH51944	ACF62128	ACF66379	CAR33937	ACF91140
c2354280-2353060	ABX20448	EGE34927	CAR38237	AET52934	ACH74590	EGE30547	EFZ07001	AAX66286	BAJ37343	AEF08294	CBW18449	ADX18141	CBG25411	ACY89366	AAL21279	ABX66018	AAV76488	ACN45490	NP_456920	AAO68192	CAR58579	ACH49277	ACF64611	ACF67711	CAR33944	ACF88988
2354379-2356439	ABX20447	EGE34928	CAR38238	AET52933	ACH77184	EGE30548	EFZ07002	AAX66287	BAJ37344	AEF08295	CBW18450	ADX18142	CBG25412	ACY89367	AAL21280	ABX66017	AAV76487	ACN45489	NP_456921	AAO68191	CAR58578	ACH48646	ACF61769	ACF65859	CAR33945	ACF89732
c2356762-2356487	ABX20446	EGE34929	CAR38239	AET52932	ACH77822	EGE30549	EFZ07003	AAX66288	BAJ37345	AEF08296	CBW18451	ADX18143	CBG25413	ACY89368	AAL21281	ABX66016	AAV76486	ACN45488	NP_456922	AAO68190	CAR58577	ACH50310	ACF61627	ACF67839	CAR33946	ACF92087
c2358152-2357343	ABX20444	EGE34931	CAR38241	AET52930	ACH77789	EGE30551	EFZ07005	AAX66290	BAJ37347	AEF08298	CBW18453	ADX18145	CBG25415	ACY89370	AAL21283	ABX66014	AAV76484	ACN45486	NP_456923	AAO68189	CAR58575	ACH50105	ACF62336	ACF69728	CAR33948	ACF91185
c2358976-2358152	ABX20443	EGE34932	CAR38242	AET52929	ACH75871	EGE30552	EFZ07006	AAX66291	BAJ37348	AEF08299	CBW18454	ADX18146	CBG25416	ACY89371	AAL21284	ABX66013	AAV76483	ACN45485	NP_456924	AAO68188	CAR58574	ACH51431	ACF64376	ACF70200	CAR33949	ACF91651
c2360065-2358980	ABX20442	EGE34933	CAR38243	AET52928	ACH76479	EGE30553	EFZ07007	AAX66292	BAJ37349	AEF08300	CBW18455	ADX18147	CBG25417	ACY89372	AAL21285	ABX66012	AAV76482	ACN45484	NP_456925	AAO68187	CAR58573	ACH51148	ACF63709	ACF68695	CAR33950	ACF90790
2361200-2361751	ABX20439	EGE34935	CAR38245	AET52926	ACH75477	EGE30556	EFZ07009	AAX66294	BAJ37351	AEF08302	CBW18457	ADX18149	CBG25419	ACY89374	AAL21287	ABX66009	AAV76480	ACN45482	NP_456927	AAO68185	CAR58571	ACH48934	ACF65652	ACF67099	CAR33952	ACF91463
c2362337-2361852	ABX20438	EGE34936	CAR38246	AET52925	ACH75013	EGE30557	EFZ07010	AAX66295	BAJ37352	AEF08303	CBW18458	ADX18150	CBG25420	ACY89375	AAL21288	ABX66007	AAV76479	ACN45481	NP_456928	AAO68184	CAR58570	ACH49415	ACF61868	ACF67646	CAR33953	ACF91005
c2364693-2362546	ABX20437	EGE34937	CAR38247	AET52924	ACH76610	EGE30558	EFZ07011	AAX66296	BAJ37353	AEF08304	CBW18459	ADX18151	CBG25421	ACY89376	AAL21289	ABX66005	AAV76478	ACN45480	NP_456929	AAO68183	CAR58569	ACH50026	ACF61357	ACF69849	CAR33954	ACF90192
2366828-2368141	ABX20434	EGE34939	CAR38250	AET52921	ACH78055	EGE30561	EFZ07014	AAX66299	BAJ37356	AEF08307	CBW18462	ADX18154	CBG25424	ACY89381	AAL21292	ABX66001	AAV76475	ACN45477	NP_456932	AAO68180	CAR58566	ACH52051	ACF63434	ACF67541	CAR33957	ACF89650
c2368953-2368198	ABX20433	EGE34940	CAR38251	AET52920	ACH75614	EGE30562	EFZ07015	AAX66300	BAJ37357	AEF08308	CBW18463	ADX18155	CBG25425	ACY89382	AAL21293	ABX65999	AAV76474	ACN45476	NP_456933	AAO68179	CAR58565	ACH49758	ACF63826	ACF68066	CAR33958	ACF92095
2369243-2370184	ABX20432	EGE34941	CAR38252	AET52919	ACH76414	EGE30563	EFZ07016	AAX66301	BAJ37358	AEF08309	CBW18464	ADX18156	CBG25426	ACY89383	AAL21294	ABX65998	AAV76473	ACN45475	NP_456934	AAO68178	CAR58564	ACH49164	ACF61460	ACF67054	CAR33959	ACF92633
c2393315-2392377	ABX20423	EGE34946	CAR38259	AET52914	ACH77008	EGE30566	EFZ07017	AAX66302	BAJ37359	AEF08310	CBW18465	ADX18157	CBG25427	ACY89384	AAL21295	ABX65997	AAV76469	ACN45427	NP_456937	AAO68175	CAR58557	ACH50973	ACF61877	ACF69512	CAR33967	ACF91122
c2394376-2394134	ABX20419	EGE34951	CAR38264	AET52909	ACH77709	EGE30571	EFZ07022	AAX66307	BAJ37365	AEF08315	CBW18470	ADX18162	CBG25432	ACY89389	AAL21300	ABX65990	AAV76465	ACN45422	NP_456942	AAO68170	CAR58552	ACH49288	ACF63074	ACF68302	CAR33972	ACF92387
c2397621-2396383	ABX20417	EGE34954	CAR38266	AET52905	ACH76531	EGE30575	EFZ07027	AAX66311	BAJ37368	AEF08318	CBW18472	ADX18165	CBG25434	ACY89392	AAL21302	ABX65986	AAV76463	ACN45417	NP_456945	AAO68167	CAR58550	ACH51813	ACF61974	ACF68230	CAR33974	ACF89860
c2406649-2405684	ABX20410	EGE34955	CAR38267	AET52904	ACH75801	EGE30576	EFZ07028	AAX66312	BAJ37369	AEF08319	CBW18473	ADX18167	CBG25436	ACY89394	AAL21303	ABX65984	AAV76462	ACN45416	NP_456946	AAO68166	CAR58549	ACH51955	ACF65612	ACF65992	CAR33975	ACF92510
2406853-2408088	ABX20409	EGE34956	CAR38268	AET52903	ACH74135	EGE30577	EFZ07029	AAX66313	BAJ37370	AEF08320	CBW18474	ADX18168	CBG25437	ACY89395	AAL21304	ABX65983	AAV76461	ACN45415	NP_456947	AAO68165	CAR58548	ACH50543	ACF61790	ACF66234	CAR33976	ACF91108
2409940-2410938	ABX20407	EGE34958	CAR38270	AET52900	ACH73996	EGE30579	EFZ07031	AAX66315	BAJ37372	AEF08322	CBW18476	ADX18170	CBG25439	ACY89398	AAL21306	ABX65980	AAV76459	ACN45413	NP_456949	AAO68163	CAR58546	ACH53006	ACF65010	ACF70247	CAR33978	ACF90289
2411052-2411378	ABX20406	EGE34959	CAR38271	AET52899	ACH77986	EGE30580	EFZ07032	AAX66316	BAJ37373	AEF08323	CBW18477	ADX18171	CBG25440	ACY89399	AAL21307	ABX65979	AAV76458	ACN45412	NP_456950	AAO68162	CAR58545	ACH50830	ACF63366	ACF68590	CAR33979	ACF90804
2417085-2417447	ABX20402	EGE34962	CAR38275	AET52896	ACH75570	EGE30584	EFZ07036	AAX66320	BAJ37377	AEF08327	CBW18481	ADX18175	CBG25444	ACY89403	AAL21311	ABX65974	AAV76455	ACN45408	NP_456954	AAO68158	CAR58541	ACH50607	ACF63196	ACF69765	CAR33983	ACF91780
2417449-2417841	ABX20401	EGE34963	CAR38276	AET52895	ACH75613	EGE30585	EFZ07037	AAX66321	BAJ37378	AEF08328	CBW18482	ADX18176	CBG25445	ACY89404	AAL21312	ABX65973	AAV76454	ACN45407	NP_456955	AAO68157	CAR58540	ACH51588	ACF63560	ACF68595	CAR33984	ACF90553
c2419309-2417894	ABX20400	EGE34964	CAR38277	AET52894	ACH75100	EGE30586	EFZ07038	AAX66322	BAJ37379	AEF08329	CBW18483	ADX18177	CBG25446	ACY89405	AAL21313	ABX65972	AAV76453	ACN45406	NP_456956	AAO68156	CAR58539	ACH52261	ACF64205	ACF66894	CAR33985	ACF91674
2421572-2422567	ABX20399	EGE34970	CAR38283	AET52888	ACH74569	EGE30593	EFZ07045	AAX66329	BAJ37386	AEF08336	CBW18490	ADX18184	CBG25452	ACY89412	AAL21319	ABX65964	AAV76451	ACN45399	NP_456962	AAO68150	CAR58537	ACH51457	ACF63018	ACF69050	CAR33991	ACF91182
c2422782-2422564	ABX20398	EGE34971	CAR38284	AET52887	ACH74370	EGE30594	EFZ07046	AAX66330	BAJ37387	AEF08337	CBW18491	ADX18185	CBG25453	ACY89413	AAL21320	ABX65963	AAV76450	ACN45398	NP_456963	AAO68149	CAR58536	ACH49628	ACF62362	ACF69003	CAR33992	ACF89280
c2424799-2422784	ABX20397	EGE34972	CAR38285	AET52886	ACH75487	EGE30595	EFZ07047	AAX66331	BAJ37388	AEF08338	CBW18492	ADX18186	CBG25454	ACY89414	AAL21321	ABX65962	AAV76449	ACN45397	NP_456964	AAO68148	CAR58535	ACH48722	ACF63778	ACF68112	CAR33993	ACF88905
c2425878-2424871	ABX20396	EGE34973	CAR38286	AET52885	ACH74759	EGE30596	EFZ07048	AAX66332	BAJ37389	AEF08339	CBW18493	ADX18187	CBG25455	ACY89415	AAL21322	ABX65961	AAV76448	ACN45396	NP_456965	AAO68147	CAR58534	ACH49296	ACF64296	ACF67560	CAR33994	ACF92844
2426057-2426821	ABX20395	EGE34974	CAR38287	AET52884	ACH76715	EGE30597	EFZ07049	AAX66333	BAJ37390	AEF08340	CBW18494	ADX18188	CBG25456	ACY89416	AAL21323	ABX65960	AAV76447	ACN45395	NP_456966	AAO68146	CAR58533	ACH50947	ACF65061	ACF67524	CAR33995	ACF91636
2426985-2427956	ABX20394	EGE34975	CAR38288	AET52883	ACH74053	EGE30598	EFZ07050	AAX66334	BAJ37391	AEF08341	CBW18495	ADX18189	CBG25457	ACY89417	AAL21324	ABX65959	AAV76446	ACN45394	NP_456967	AAO68145	CAR58532	ACH52583	ACF65585	ACF66982	CAR33996	ACF91029
2428340-2428597	ABX20392	EGE34977	CAR38289	AET52881	ACH74694	EGE30600	EFZ07052	AAX66335	BAJ37393	AEF08342	CBW18496	ADX18191	CBG25458	ACY89421	AAL21325	ABX65956	AAV76445	ACN45392	NP_456968	AAO68144	CAR58531	ACH51308	ACF62534	ACF68319	CAR33997	ACF92393
2430415-2430924	ABX20390	EGE34979	CAR38291	AET52879	ACH75963	EGE30602	EFZ07054	AAX66337	BAJ37395	AEF08344	CBW18498	ADX18193	CBG25460	ACY89423	AAL21327	ABX65954	AAV76443	ACN45390	NP_456969	AAO68142	CAR58529	ACH50054	ACF62984	ACF68774	CAR33999	ACF91395
c2432159-2431290	ABX20387	EGE34981	CAR38293	AET52877	ACH76847	EGE30604	EFZ07056	AAX66339	BAJ37397	AEF08346	CBW18500	ADX18195	CBG25462	ACY89425	AAL21329	ABX65952	AAV76441	ACN45388	NP_456971	AAO68140	CAR58528	ACH49903	ACF62520	ACF70069	CAR34001	ACF89806
2432242-2433534	ABX20386	EGE34982	CAR38294	AET52876	ACH73802	EGE30605	EFZ07057	AAX66340	BAJ37398	AEF08347	CBW18501	ADX18196	CBG25463	ACY89426	AAL21330	ABX65951	AAV76440	ACN45387	NP_456972	AAO68139	CAR58527	ACH51524	ACF63616	ACF66910	CAR34002	ACF88784
2433549-2434265	ABX20385	EGE34983	CAR38295	AET52875	ACH75730	EGE30606	EFZ07058	AAX66341	BAJ37399	AEF08348	CBW18502	ADX18197	CBG25464	ACY89427	AAL21331	ABX65950	AAV76439	ACN45386	NP_456973	AAO68138	CAR58526	ACH50348	ACF65317	ACF68986	CAR34003	ACF89023
c2435266-2434355	ABX20384	EGE34986	CAR38298	AET52871	ACH76848	EGE30609	EFZ07062	AAX66345	BAJ37402	AEF08351	CBW18505	ADX18200	CBG25467	ACY89430	AAL21334	ABX65947	AAV76437	ACN45382	NP_456975	AAO68136	CAR58524	ACH49897	ACF61531	ACF66929	CAR34006	ACF92897
c2437276-2436401	ABX20382	EGE34988	CAR38300	AET52869	ACH76316	EGE30611	EFZ07064	AAX66347	BAJ37404	AEF08353	CBW18507	ADX18202	CBG25469	ACY89432	AAL21336	ABX65945	AAV76435	ACN45380	NP_456977	AAO68134	CAR58522	ACH48564	ACF64224	ACF68008	CAR34008	ACF90527
c2439125-2438109	ABX20380	EGE34990	CAR38302	AET52868	ACH74801	EGE30613	EFZ07066	AAX66349	BAJ37406	AEF08355	CBW18509	ADX18204	CBG25471	ACY89434	AAL21338	ABX65943	AAV76433	ACN45378	NP_456979	AAO68132	CAR58520	ACH52329	ACF63322	ACF66939	CAR34010	ACF92422
c2440076-2439285	ABX20379	EGE34991	CAR38303	AET52867	ACH75396	EGE30614	EFZ07067	AAX66350	BAJ37407	AEF08356	CBW18510	ADX18205	CBG25472	ACY89435	AAL21339	ABX65942	AAV76432	ACN45377	NP_456980	AAO68131	CAR58519	ACH52007	ACF62658	ACF66297	CAR34011	ACF91312
c2441174-2440275	ABX20372	EGE34992	CAR38304	AET52866	ACH74428	EGE30615	EFZ07068	AAX66351	BAJ37408	AEF08357	CBW18511	ADX18206	CBG25473	ACY89436	AAL21340	ABX65941	AAV76431	ACN45376	NP_456981	AAO68130	CAR58518	ACH51066	ACF64322	ACF70009	CAR34012	ACF89656
c2442353-2441904	ABX20370	EGE34993	CAR38306	AET52865	ACH77286	EGE30617	EFZ07070	AAX66353	BAJ37410	AEF08359	CBW18513	ADX18208	CBG25475	ACY89438	AAL21342	ABX65939	AAV76429	ACN45374	NP_456983	AAO68128	CAR58516	ACH52284	ACF65592	ACF66263	CAR34014	ACF90617
c2442765-2442340	ABX20369	EGE34994	CAR38307	AET52864	ACH77603	EGE30618	EFZ07071	AAX66354	BAJ37411	AEF08360	CBW18514	ADX18209	CBG25476	ACY89439	AAL21343	ABX65938	AAV76428	ACN45373	NP_456984	AAO68127	CAR58515	ACH48647	ACF65065	ACF70111	CAR34015	ACF88676
2442978-2443847	ABX20368	EGE34995	CAR38308	AET52863	ACH74168	EGE30619	EFZ07072	AAX66355	BAJ37412	AEF08361	CBW18515	ADX18210	CBG25477	ACY89440	AAL21344	ABX65937	AAV76427	ACN45372	NP_456985	AAO68126	CAR58514	ACH48577	ACF64541	ACF66397	CAR34016	ACF89302
c2447112-2444833	ABX20347	EGE35015	CAR38328	AET52845	ACH77223	EGE30637	EFZ07091	AAX66373	BAJ37434	AEF08383	CBW18537	ADX18232	CBG25499	ACY89463	AAL21366	ABX65914	AAV76408	ACN45354	NP_457006	AAO68105	CAR58495	ACH48762	ACF65389	ACF69550	CAR34036	ACF89692
2447384-2448334	ABX20346	EGE35016	CAR38329	AET52843	ACH74069	EGE30638	EFZ07093	AAX66375	BAJ37435	AEF08384	CBW18538	ADX18233	CBG25500	ACY89465	AAL21367	ABX65912	AAV76407	ACN45352	NP_457007	AAO68104	CAR58494	ACH52147	ACF65126	ACF70195	CAR34037	ACF89153
c2953721-2951730	ABX20345	EGE35017	CAR38330	AET52842	ACH77952	EGE30639	EFZ07094	AAX66376	BAJ37436	AEF08385	CBW18539	ADX18234	CBG25501	ACY89466	AAL21368	ABX65911	AAV76406	ACN45351	NP_457008	AAO68103	CAR58493	ACH52610	ACF64350	ACF69518	CAR34038	ACF90747
c2451804-2450761	ABX20343	EGE35019	CAR38332	AET52841	ACH74686	EGE30641	EFZ07096	AAX66378	BAJ37438	AEF08387	CBW18541	ADX18236	CBG25503	ACY89469	AAL21370	ABX65909	AAV76404	ACN45349	NP_457010	AAO68101	CAR58491	ACH48699	ACF64039	ACF68178	CAR34040	ACF89702
c2452505-2451930	ABX20342	EGE35020	CAR38333	AET52840	ACH76149	EGE30642	EFZ07097	AAX66379	BAJ37439	AEF08388	CBW18542	ADX18237	CBG25504	ACY89470	AAL21371	ABX65908	AAV76403	ACN45348	NP_457011	AAO68100	CAR58490	ACH48758	ACF62335	ACF68806	CAR34041	ACF89085
c2459431-2457470	ABX20340	EGE35022	CAR38335	AET52839	ACH75707	EGE30645	EFZ07099	AAX66381	BAJ37441	AEF08390	CBW18544	ADX18239	CBG25506	ACY89473	AAL21373	ABX65904	AAV76401	ACN45346	NP_457013	AAO68098	CAR58488	ACH52369	ACF62747	ACF66483	CAR34043	ACF91962
2465187-2465543	ABX20337	EGE35025	CAR38338	AET52837	ACH74070	EGE30649	EFZ07101	AAX66383	BAJ37444	AEF08393	CBW18547	ADX18242	CBG25509	ACY89477	AAL21376	ABX65900	AAV76399	ACN45343	NP_457016	AAO68095	CAR58485	ACH51015	ACF65020	ACF68946	CAR34046	ACF89181
2465547-2466674	ABX20336	EGE35026	CAR38339	AET52836	ACH77550	EGE30650	EFZ07102	AAX66384	BAJ37445	AEF08394	CBW18548	ADX18243	CBG25510	ACY89478	AAL21377	ABX65899	AAV76398	ACN45342	NP_457017	AAO68094	CAR58484	ACH52649	ACF65654	ACF69140	CAR34047	ACF88706
c2469826-2468963	ABX20333	EGE35029	CAR38342	AET52833	ACH76133	EGE30653	EFZ07105	AAX66387	BAJ37448	AEF08397	CBW18551	ADX18246	CBG25512	ACY89481	AAL21380	ABX65896	AAV76395	ACN45339	NP_457020	AAO68091	CAR58481	ACH50684	ACF65495	ACF67917	CAR34050	ACF92893
c2470670-2469957	ABX20332	EGE35030	CAR38343	AET52832	ACH75081	EGE30654	EFZ07106	AAX66388	BAJ37449	AEF08398	CBW18552	ADX18247	CBG25513	ACY89482	AAL21381	ABX65895	AAV76394	ACN45338	NP_457021	AAO68090	CAR58480	ACH51343	ACF65101	ACF68740	CAR34051	ACF92398
c2471891-2470857	ABX20331	EGE35031	CAR38344	AET52831	ACH76814	EGE30655	EFZ07107	AAX66389	BAJ37450	AEF08399	CBW18553	ADX18248	CBG25514	ACY89483	AAL21382	ABX65894	AAV76393	ACN45337	NP_457022	AAO68089	CAR58479	ACH51970	ACF65089	ACF68659	CAR34052	ACF92733
c2472786-2471908	ABX20330	EGE35032	CAR38345	AET52830	ACH75842	EGE30656	EFZ07108	AAX66390	BAJ37451	AEF08400	CBW18554	ADX18249	CBG25515	ACY89484	AAL21383	ABX65893	AAV76392	ACN45336	NP_457023	AAO68088	CAR58478	ACH52079	ACF64311	ACF67624	CAR34053	ACF92869
2472866-2473504	ABX20329	EGE35033	CAR38346	AET52829	ACH75624	EGE30657	EFZ07109	AAX66391	BAJ37452	AEF08401	CBW18555	ADX18250	CBG25516	ACY89485	AAL21384	ABX65892	AAV76391	ACN45335	NP_457024	AAO68087	CAR58477	ACH52694	ACF61472	ACF68645	CAR34054	ACF91652
2473504-2473974	ABX20328	EGE35034	CAR38347	AET52828	ACH75520	EGE30658	EFZ07110	AAX66392	BAJ37453	AEF08402	CBW18556	ADX18251	CBG25517	ACY89486	AAL21385	ABX65891	AAV76390	ACN45334	NP_457025	AAO68086	CAR58476	ACH52874	ACF65296	ACF68905	CAR34055	ACF90979
2479241-2480704	ABX20323	EGE35039	CAR38352	AET52824	ACH74632	EGE30663	EFZ07115	AAX66397	BAJ37456	AEF08405	CBW18559	ADX18254	CBG25519	ACY89490	AAL21388	ABX65885	AAV76386	ACN45329	NP_457029	AAO68082	CAR58471	ACH51418	ACF63728	ACF66803	CAR34060	ACF88920
2480743-2481102	ABX20322	EGE35040	CAR38353	AET52823	ACH74003	EGE30664	EFZ07116	AAX66398	BAJ37457	AEF08406	CBW18560	ADX18255	CBG25520	ACY89491	AAL21389	ABX65884	AAV76385	ACN45328	NP_457030	AAO68081	CAR58470	ACH51341	ACF61104	ACF67464	CAR34061	ACF91611
c2481854-2481129	ABX20321	EGE35041	CAR38354	AET52822	ACH73911	EGE30665	EFZ07117	AAX66399	BAJ37458	AEF08407	CBW18561	ADX18256	CBG25521	ACY89492	AAL21390	ABX65883	AAV76384	ACN45327	NP_457031	AAO68080	CAR58469	ACH51188	ACF65024	ACF68142	CAR34062	ACF89822
c2483214-2481925	ABX20320	EGE35042	CAR38355	AET52821	ACH77904	EGE30666	EFZ07118	AAX66400	BAJ37459	AEF08408	CBW18562	ADX18257	CBG25522	ACY89493	AAL21391	ABX65882	AAV76383	ACN45326	NP_457032	AAO68079	CAR58468	ACH50304	ACF64998	ACF67475	CAR34063	ACF88982
c2483929-2483303	ABX20319	EGE35043	CAR38356	AET52820	ACH74711	EGE30667	EFZ07119	AAX66401	BAJ37460	AEF08409	CBW18563	ADX18258	CBG25523	ACY89494	AAL21392	ABX65880	AAV76382	ACN45325	NP_457033	AAO68078	CAR58467	ACH49687	ACF65669	ACF69608	CAR34064	ACF89615
2484339-2485376	ABX20318	EGE35045	CAR38357	AET52818	ACH75426	EGE30669	EFZ07120	AAX66402	BAJ37461	AEF08410	CBW18564	ADX18259	CBG25524	ACY89496	AAL21393	ABX65878	AAV76381	ACN45323	NP_457034	AAO68077	CAR58466	ACH48677	ACF61186	ACF68314	CAR34065	ACF92847
2485376-2486014	ABX20317	EGE35046	CAR38358	AET52817	ACH76310	EGE30670	EFZ07121	AAX66403	BAJ37462	AEF08411	CBW18565	ADX18260	CBG25525	ACY89497	AAL21394	ABX65877	AAV76380	ACN45322	NP_457035	AAO68076	CAR58465	ACH52332	ACF62385	ACF70174	CAR34066	ACF92194
2486204-2488270	ABX20316	EGE35047	CAR38359	AET52816	ACH76000	EGE30671	EFZ07122	AAX66404	BAJ37463	AEF08412	CBW18566	ADX18261	CBG25526	ACY89498	AAL21395	ABX65876	AAV76379	ACN45321	NP_457036	AAO68075	CAR58464	ACH49427	ACF63046	ACF68239	CAR34067	ACF92814
2488275-2489816	ABX20315	EGE35048	CAR38360	AET52815	ACH76485	EGE30672	EFZ07123	AAX66405	BAJ37464	AEF08413	CBW18567	ADX18262	CBG25527	ACY89499	AAL21396	ABX65875	AAV76378	ACN45320	NP_457037	AAO68074	CAR58463	ACH50797	ACF64431	ACF68862	CAR34068	ACF90911
c2495892-2494315	ABX20303	EGE35054	CAR38365	AET52811	ACH77497	EGE30675	EFZ07134	AAX66414	BAJ37470	AEF08421	CBW18573	ADX18268	CBG25534	ACY89507	AAL21404	ABX65868	AAV76371	ACN45311	NP_457044	AAO68067	CAR58455	ACH48602	ACF64532	ACF69506	CAR34073	ACF90046
c2497434-2495962	ABX20302	EGE35055	CAR38366	AET52810	ACH76922	EGE30676	EFZ07135	AAX66415	BAJ37471	AEF08422	CBW18574	ADX18269	CBG25535	ACY89508	AAL21405	ABX65867	AAV76370	ACN45310	NP_457045	AAO68066	CAR58454	ACH51205	ACF65360	ACF68095	CAR34074	ACF90522
2497589-2498962	ABX20301	EGE35056	CAR38367	AET52809	ACH75056	EGE30677	EFZ07136	AAX66416	BAJ37472	AEF08423	CBW18575	ADX18270	CBG25536	ACY89509	AAL21406	ABX65866	AAV76369	ACN45309	NP_457046	AAO68065	CAR58453	ACH51839	ACF64692	ACF66240	CAR34075	ACF91638
c2509226-2509005	ABX20298	EGE35060	CAR38373	AET52804	ACH76345	EGE30682	EFZ07143	AAX66421	BAJ37479	AEF08428	CBW18581	ADX18276	CBG25542	ACY89519	AAL21412	ABX65856	AAV76366	ACN45302	NP_457050	AAO68061	CAR58447	ACH50904	ACF64135	ACF67384	CAR34081	ACF92048
c2512114-2510936	ABX20296	EGE35062	CAR38375	AET52802	ACH74944	EGE30684	EFZ07145	AAX66423	BAJ37481	AEF08430	CBW18583	ADX18278	CBG25544	ACY89522	AAL21414	ABX65854	AAV76364	ACN45300	NP_457052	AAO68059	CAR58445	ACH49932	ACF63138	ACF67785	CAR34083	ACF89569
c2512745-2512125	ABX20295	EGE35063	CAR38376	AET52801	ACH75333	EGE30685	EFZ07146	AAX66424	BAJ37482	AEF08431	CBW18584	ADX18279	CBG25545	ACY89523	AAL21415	ABX65853	AAV76363	ACN45299	NP_457053	AAO68058	CAR58444	ACH52419	ACF63929	ACF69775	CAR34084	ACF90212
c2514033-2512759	ABX20294	EGE35064	CAR38377	AET52800	ACH73688	EGE30686	EFZ07147	AAX66425	BAJ37483	AEF08432	CBW18585	ADX18280	CBG25546	ACY89524	AAL21416	ABX65852	AAV76362	ACN45298	NP_457054	AAO68057	CAR58443	ACH52896	ACF62693	ACF68818	CAR34085	ACF90877
c2515262-2514144	ABX20293	EGE35065	CAR38378	AET52799	ACH75211	EGE30687	EFZ07148	AAX66426	BAJ37484	AEF08433	CBW18586	ADX18281	CBG25547	ACY89525	AAL21417	ABX65851	AAV76361	ACN45297	NP_457055	AAO68056	CAR58442	ACH51499	ACF61194	ACF66143	CAR34086	ACF90222
c2516293-2515289	ABX20292	EGE35066	CAR38379	AET52798	ACH77872	EGE30688	EFZ07149	AAX66427	BAJ37485	AEF08434	CBW18587	ADX18282	CBG25548	ACY89526	AAL21418	ABX65850	AAV76360	ACN45296	NP_457056	AAO68055	CAR58441	ACH51077	ACF64134	ACF70466	CAR34087	ACF92274
c2517752-2516586	ABX20291	EGE35067	CAR38380	AET52796	ACH76855	EGE30690	EFZ07150	AAX66428	BAJ37486	AEF08435	CBW18588	ADX18283	CBG25549	ACY89528	AAL21419	ABX65848	AAV76359	ACN45295	NP_457057	AAO68054	CAR58440	ACH50579	ACF63606	ACF66620	CAR34088	ACF92740
c2518549-2518118	ABX20290	EGE35068	CAR38381	AET52795	ACH76067	EGE30691	EFZ07151	AAX66429	BAJ37487	AEF08436	CBW18589	ADX18284	CBG25550	ACY89529	AAL21420	ABX65846	AAV76358	ACN45294	NP_457058	AAO68053	CAR58439	ACH50074	ACF62539	ACF66829	CAR34089	ACF91040
c2519533-2518670	ABX20288	EGE35069	CAR38382	AET52794	ACH77621	EGE30692	EFZ07152	AAX66430	BAJ37488	AEF08437	CBW18590	ADX18285	CBG25551	ACY89531	AAL21421	ABX65845	AAV76357	ACN45293	NP_457059	AAO68052	CAR58438	ACH49515	ACF64452	ACF67790	CAR34090	ACF92827
c2520342-2519533	ABX20287	EGE35070	CAR38383	AET52793	ACH76995	EGE30693	EFZ07153	AAX66431	BAJ37489	AEF08438	CBW18591	ADX18286	CBG25552	ACY89532	AAL21422	ABX65844	AAV76356	ACN45292	NP_457060	AAO68051	CAR58437	ACH48981	ACF61609	ACF67026	CAR34091	ACF90971
c2520964-2520335	ABX20286	EGE35071	CAR38384	AET52792	ACH76593	EGE30694	EFZ07154	AAX66432	BAJ37490	AEF08439	CBW18592	ADX18287	CBG25553	ACY89533	AAL21423	ABX65843	AAV76355	ACN45291	NP_457061	AAO68050	CAR58436	ACH51954	ACF62826	ACF69054	CAR34092	ACF91558
2530954-2531796	ABX20282	EGE35075	CAR38388	AET52788	ACH77121	EGE30697	EFZ07156	AAX66434	BAJ37494	AEF08443	CBW18596	ADX18291	CBG25557	ACY89537	AAL21427	ABX65839	AAV76352	ACN45287	NP_457064	AAO68047	CAR58432	ACH49057	ACF64769	ACF68891	CAR34096	ACF90833
c2532762-2531977	ABX20280	EGE35079	CAR38390	AET52784	ACH74217	EGE30700	EFZ07160	AAX66436	BAJ37498	AEF08445	CBW18598	ADX18295	CBG25559	ACY89541	AAL21429	ABX65834	AAV76350	ACN45282	NP_457066	AAO68045	CAR58430	ACH50537	ACF62820	ACF68034	CAR34098	ACF89029
c2534150-2532867	ABX20279	EGE35080	CAR38391	AET52783	ACH77840	EGE30701	EFZ07161	AAX66437	BAJ37499	AEF08446	CBW18599	ADX18296	CBG25560	ACY89542	AAL21430	ABX65833	AAV76349	ACN45281	NP_457067	AAO68044	CAR58429	ACH50992	ACF63909	ACF69344	CAR34099	ACF93011
c2534404-2534204	ABX20278	EGE35081	CAR38392	AET52782	ACH77710	EGE30702	EFZ07162	AAX66438	BAJ37500	AEF08447	CBW18600	ADX18297	CBG25561	ACY89543	AAL21431	ABX65831	AAV76348	ACN45280	NP_457068	AAO68043	CAR58428	ACH49522	ACF61808	ACF66486	CAR34100	ACF92498
c2534751-2534416	ABX20277	EGE35082	CAR38393	AET52781	ACH77523	EGE30703	EFZ07163	AAX66439	BAJ37501	AEF08448	CBW18601	ADX18298	CBG25562	ACY89544	AAL21432	ABX65830	AAV76347	ACN45279	NP_457069	AAO68042	CAR58427	ACH50041	ACF62419	ACF69194	CAR34101	ACF91455
c2537131-2536616	ABX20275	EGE35084	CAR38395	AET52779	ACH75992	EGE30705	EFZ07165	AAX66440	BAJ37503	AEF08450	CBW18603	ADX18300	CBG25564	ACY89546	AAL21434	ABX65828	AAV76345	ACN45277	NP_457071	AAO68040	CAR58425	ACH50564	ACF61911	ACF68639	CAR34103	ACF90613
c2537651-2537328	ABX20274	EGE35085	CAR38396	AET52778	ACH75737	EGE30706	EFZ07166	AAX66441	BAJ37504	AEF08451	CBW18604	ADX18301	CBG25565	ACY89547	AAL21435	ABX65827	AAV76344	ACN45276	NP_457072	AAO68039	CAR58424	ACH48824	ACF64370	ACF69290	CAR34104	ACF90656
c2538066-2537680	ABX20273	EGE35086	CAR38397	AET52777	ACH75588	EGE30707	EFZ07167	AAX66442	BAJ37505	AEF08452	CBW18605	ADX18302	CBG25566	ACY89548	AAL21436	ABX65826	AAV76343	ACN45275	NP_457073	AAO68038	CAR58423	ACH49579	ACF62526	ACF67070	CAR34105	ACF90136
c2539308-2538094	ABX20272	EGE35087	CAR38398	AET52776	ACH74047	EGE30708	EFZ07168	AAX66443	BAJ37506	AEF08453	CBW18606	ADX18303	CBG25567	ACY89549	AAL21437	ABX65825	AAV76342	ACN45274	NP_457074	AAO68037	CAR58422	ACH51972	ACF65145	ACF67696	CAR34106	ACF92861
c2539983-2539489	ABX20271	EGE35088	CAR38399	AET52774	ACH75045	EGE30710	EFZ07169	AAX66444	BAJ37507	AEF08454	CBW18607	ADX18304	CBG25568	ACY89551	AAL21438	ABX65823	AAV76341	ACN45273	NP_457075	AAO68036	CAR58421	ACH52534	ACF63380	ACF66680	CAR34107	ACF92433
c2540928-2540197	ABX20270	EGE35089	CAR38400	AET52773	ACH74520	EGE30711	EFZ07170	AAX66445	BAJ37508	AEF08455	CBW18608	ADX18305	CBG25569	ACY89552	AAL21439	ABX65822	AAV76340	ACN45272	NP_457076	AAO68035	CAR58420	ACH51041	ACF61154	ACF67050	CAR34108	ACF91520
2541047-2541850	ABX20269	EGE35090	CAR38401	AET52772	ACH74132	EGE30712	EFZ07171	AAX66446	BAJ37509	AEF08456	CBW18609	ADX18306	CBG25570	ACY89555	AAL21440	ABX65821	AAV76339	ACN45271	NP_457077	AAO68034	CAR58419	ACH51535	ACF63988	ACF69657	CAR34109	ACF88933
2543398-2544216	ABX20267	EGE35092	CAR38404	AET52770	ACH77075	EGE30715	EFZ07174	AAX66449	BAJ37512	AEF08459	CBW18612	ADX18309	CBG25573	ACY89558	AAL21443	ABX65817	AAV76336	ACN45268	NP_457080	AAO68031	CAR58416	ACH51337	ACF63995	ACF66354	CAR34112	ACF89594
2544228-2545241	ABX20266	EGE35093	CAR38405	AET52769	ACH76557	EGE30716	EFZ07175	AAX66450	BAJ37513	AEF08460	CBW18613	ADX18310	CBG25574	ACY89559	AAL21444	ABX65816	AAV76335	ACN45267	NP_457081	AAO68030	CAR58415	ACH50865	ACF63694	ACF67969	CAR34113	ACF90534
c2546857-2546219	ABX20264	EGE35094	CAR38407	AET52767	ACH77137	EGE30718	EFZ07177	AAX66452	BAJ37515	AEF08462	CBW18615	ADX18312	CBG25576	ACY89561	AAL21446	ABX65814	AAV76333	ACN45265	NP_457082	AAO68029	CAR58413	ACH50545	ACF62689	ACF68567	CAR34115	ACF91742
2546983-2548260	ABX20263	EGE35095	CAR38408	AET52766	ACH74868	EGE30719	EFZ07178	AAX66453	BAJ37516	AEF08463	CBW18616	ADX18313	CBG25577	ACY89562	AAL21447	ABX65813	AAV76332	ACN45264	NP_457083	AAO68028	CAR58412	ACH49494	ACF65154	ACF70164	CAR34116	ACF92584
c2549394-2548255	ABX20262	EGE35096	CAR38409	AET52765	ACH74639	EGE30720	EFZ07179	AAX66454	BAJ37517	AEF08464	CBW18617	ADX18314	CBG25578	ACY89563	AAL21448	ABX65811	AAV76331	ACN45263	NP_457084	AAO68027	CAR58411	ACH49002	ACF62163	ACF68367	CAR34117	ACF89082
c2550849-2549590	ABX20261	EGE35097	CAR38410	AET52764	ACH77557	EGE30721	EFZ07180	AAX66455	BAJ37518	AEF08465	CBW18618	ADX18315	CBG25579	ACY89564	AAL21449	ABX65810	AAV76330	ACN45262	NP_457085	AAO68026	CAR58410	ACH51980	ACF64657	ACF69435	CAR34118	ACF89723
2551168-2552358	ABX20259	EGE35099	CAR38411	AET52762	ACH76124	EGE30723	EFZ07182	AAX66457	BAJ37519	AEF08466	CBW18619	ADX18317	CBG25580	ACY89566	AAL21450	ABX65808	AAV76329	ACN45260	NP_457086	AAO68025	CAR58409	ACH50975	ACF63610	ACF69227	CAR34119	ACF91002
2554440-2555771	ABX20257	EGE35101	CAR38413	AET52760	ACH75764	EGE30725	EFZ07184	AAX66459	BAJ37521	AEF08468	CBW18621	ADX18319	CBG25582	ACY89568	AAL21452	ABX65805	AAV76328	ACN45258	NP_457088	AAO68023	CAR58407	ACH50444	ACF62429	ACF68676	CAR34121	ACF91879
2555854-2557998	ABX20256	EGE35102	CAR38414	AET52759	ACH76387	EGE30726	EFZ07185	AAX66460	BAJ37522	AEF08469	CBW18622	ADX18320	CBG25583	ACY89569	AAL21453	ABX65804	AAV76327	ACN45257	NP_457089	AAO68022	CAR58406	ACH48631	ACF63818	ACF69045	CAR34122	ACF88832
2558054-2559523	ABX20255	EGE35103	CAR38415	AET52758	ACH75254	EGE30727	EFZ07186	AAX66461	BAJ37523	AEF08470	CBW18623	ADX18321	CBG25584	ACY89570	AAL21454	ABX65803	AAV76326	ACN45256	NP_457090	AAO68021	CAR58405	ACH52275	ACF65693	ACF69699	CAR34123	ACF90771
c2559910-2559572	ABX20254	EGE35104	CAR38416	AET52757	ACH74656	EGE30728	EFZ07187	AAX66462	BAJ37524	AEF08471	CBW18624	ADX18322	CBG25585	ACY89571	AAL21455	ABX65802	AAV76325	ACN45255	NP_457091	AAO68020	CAR58404	ACH52747	ACF61705	ACF69489	CAR34124	ACF92025
c2561324-2559987	ABX20253	EGE35105	CAR38417	AET52756	ACH75454	EGE30729	EFZ07188	AAX66463	BAJ37525	AEF08472	CBW18625	ADX18323	CBG25586	ACY89572	AAL21456	ABX65801	AAV76324	ACN45254	NP_457092	AAO68019	CAR58403	ACH51280	ACF61205	ACF66026	CAR34125	ACF89271
c2562085-2561321	ABX20252	EGE35106	CAR38418	AET52755	ACH75683	EGE30730	EFZ07189	AAX66464	BAJ37526	AEF08473	CBW18626	ADX18324	CBG25587	ACY89573	AAL21457	ABX65800	AAV76323	ACN45253	NP_457093	AAO68018	CAR58402	ACH51767	ACF62835	ACF66667	CAR34126	ACF91880
c2567919-2564032	ABX20250	EGE35109	CAR38420	AET52752	ACH77973	EGE30732	EFZ07191	AAX66466	BAJ37528	AEF08475	CBW18628	ADX18326	CBG25589	ACY89576	AAL21459	ABX65797	AAV76321	ACN45251	NP_457095	AAO68016	CAR58400	ACH52401	ACF64362	ACF68863	CAR34128	ACF91355
2568175-2569719	ABX20248	EGE35110	CAR38421	AET52750	ACH76484	EGE30734	EFZ07193	AAX66468	BAJ37530	AEF08477	CBW18629	ADX18328	CBG25590	ACY89578	AAL21461	ABX65795	AAV76319	ACN45249	NP_457096	AAO68015	CAR58398	ACH48811	ACF64971	ACF69664	CAR34129	ACF89830
c2570346-2569816	ABX20247	EGE35111	CAR38422	AET52749	ACH77224	EGE30735	EFZ07194	AAX66469	BAJ37531	AEF08478	CBW18630	ADX18329	CBG25591	ACY89579	AAL21462	ABX65794	AAV76318	ACN45247	NP_457097	AAO68014	CAR58397	ACH49307	ACF64545	ACF69591	CAR34130	ACF90441
c2572374-2571010	ABX20245	EGE35113	CAR38424	AET52747	ACH75204	EGE30737	EFZ07196	AAX66471	BAJ37533	AEF08480	CBW18632	ADX18331	CBG25593	ACY89581	AAL21464	ABX65792	AAV76317	ACN45245	NP_457099	AAO68012	CAR58395	ACH50665	ACF63538	ACF70328	CAR34132	ACF89810
c2573278-2572385	ABX20244	EGE35114	CAR38425	AET52746	ACH74514	EGE30738	EFZ07197	AAX66472	BAJ37534	AEF08481	CBW18633	ADX18332	CBG25594	ACY89582	AAL21465	ABX65791	AAV76316	ACN45244	NP_457100	AAO68011	CAR58394	ACH49665	ACF64198	ACF67025	CAR34133	ACF92323
2573396-2574244	ABX20243	EGE35115	CAR38426	AET52745	ACH74142	EGE30739	EFZ07198	AAX66473	BAJ37535	AEF08482	CBW18634	ADX18333	CBG25595	ACY89583	AAL21466	ABX65790	AAV76315	ACN45243	NP_457101	AAO68010	CAR58393	ACH50381	ACF63813	ACF66952	CAR34134	ACF92639
2574300-2574569	ABX20242	EGE35119	CAR38430	AET52741	ACH76346	EGE30743	EFZ07202	AAX66477	BAJ37539	AEF08486	CBW18638	ADX18337	CBG25599	ACY89587	AAL21470	ABX65786	AAV76311	ACN45239	NP_457105	AAO68006	CAR58389	ACH51558	ACF61306	ACF67554	CAR34138	ACF90204
c2575080-2574700	ABX20241	EGE35120	CAR38431	AET52740	ACH73611	EGE30744	EFZ07203	AAX66478	BAJ37540	AEF08487	CBW18639	ADX18338	CBG25600	ACY89588	AAL21471	ABX65785	AAV76310	ACN45238	NP_457106	AAO68005	CAR58388	ACH50922	ACF61660	ACF66988	CAR34139	ACF91285
c2575811-2575080	ABX20240	EGE35121	CAR38432	AET52739	ACH75352	EGE30745	EFZ07204	AAX66479	BAJ37541	AEF08488	CBW18640	ADX18339	CBG25601	ACY89589	AAL21472	ABX65784	AAV76309	ACN45237	NP_457107	AAO68004	CAR58387	ACH50628	ACF64860	ACF66310	CAR34140	ACF91091
c2576551-2575823	ABX20239	EGE35122	CAR38433	AET52738	ACH77412	EGE30746	EFZ07205	AAX66480	BAJ37542	AEF08489	CBW18641	ADX18340	CBG25602	ACY89590	AAL21473	ABX65783	AAV76308	ACN45236	NP_457108	AAO68003	CAR58386	ACH49954	ACF65514	ACF69924	CAR34141	ACF92816
c2577634-2576729	ABX20238	EGE35123	CAR38434	AET52737	ACH73879	EGE30747	EFZ07206	AAX66481	BAJ37543	AEF08490	CBW18642	ADX18341	CBG25603	ACY89591	AAL21474	ABX65782	AAV76307	ACN45235	NP_457109	AAO68002	CAR58385	ACH49594	ACF61412	ACF69584	CAR34142	ACF92115
c2579558-2578584	ABX20237	EGE35125	CAR38436	AET52735	ACH77747	EGE30749	EFZ07208	AAX66483	BAJ37545	AEF08492	CBW18644	ADX18343	CBG25605	ACY89593	AAL21476	ABX65781	AAV76305	ACN45233	NP_457111	AAO68000	CAR58383	ACH52075	ACF62700	ACF68445	CAR34144	ACF91914
c2581374-2579575	ABX20236	EGE35126	CAR38437	AET52734	ACH78076	EGE30750	EFZ07209	AAX66484	BAJ37546	AEF08493	CBW18645	ADX18344	CBG25606	ACY89594	AAL21477	ABX65780	AAV76304	ACN45232	NP_457112	AAO67999	CAR58382	ACH49117	ACF63311	ACF67364	CAR34145	ACF90314
c2582094-2581666	ABX20228	EGE35127	CAR38438	AET52733	ACH76530	EGE30751	EFZ07271	AAX66548	BAJ37605	AEF08549	CBW18703	ADX18405	CBG25664	ACY89660	AAL21531	ABX65777	AAV76303	ACN46848	NP_457113	AAO67998	CAR58381	ACH51038	ACF64551	ACF69156	CAR34146	ACF91734
c2583098-2582142	ABX20227	EGE35128	CAR38439	AET52732	ACH77715	EGE30752	EFZ07272	AAX66549	BAJ37606	AEF08550	CBW18704	ADX18406	CBG25665	ACY89661	AAL21532	ABX65776	AAV76302	ACN46849	NP_457114	AAO67997	CAR58380	ACH48741	ACF65338	ACF68148	CAR34147	ACF92359
c2583748-2583098	ABX20226	EGE35129	CAR38440	AET52731	ACH77209	EGE30753	EFZ07273	AAX66550	BAJ37607	AEF08551	CBW18705	ADX18407	CBG25666	ACY89662	AAL21533	ABX65775	AAV76301	ACN46850	NP_457115	AAO67996	CAR58379	ACH52740	ACF63631	ACF67928	CAR34148	ACF92167
2584783-2586402	ABX20224	EGE35131	CAR38442	AET52729	ACH74323	EGE30756	EFZ07275	AAX66552	BAJ37609	AEF08553	CBW18707	ADX18409	CBG25668	ACY89666	AAL21535	ABX65772	AAV76299	ACN46852	NP_457117	AAO67994	CAR58377	ACH50272	ACF64595	ACF70002	CAR34150	ACF90438
2587254-2588588	ABX20222	EGE35134	CAR38444	AET52726	ACH77773	EGE30759	EFZ07277	AAX66554	BAJ37611	AEF08555	CBW18709	ADX18411	CBG25670	ACY89669	AAL21537	ABX65770	AAV76297	ACN46855	NP_457119	AAO67992	CAR58375	ACH52282	ACF63559	ACF69892	CAR34152	ACF90966
c2590640-2590257	ABX20221	EGE35137	CAR38447	AET52724	ACH76503	EGE30762	EFZ07280	AAX66557	BAJ37614	AEF08558	CBW18712	ADX18414	CBG25673	ACY89672	AAL21540	ABX65766	AAV76294	ACN46858	NP_457121	AAO67990	CAR58372	ACH50819	ACF62943	ACF70278	CAR34155	ACF89099
2590959-2591648	ABX20220	EGE35138	CAR38448	AET52723	ACH74756	EGE30763	EFZ07281	AAX66558	BAJ37615	AEF08559	CBW18713	ADX18415	CBG25674	ACY89673	AAL21541	ABX65765	AAV76293	ACN46859	NP_457122	AAO67989	CAR58371	ACH49657	ACF61571	ACF66979	CAR34156	ACF92978
c2592791-2591754	ABX20219	EGE35139	CAR38449	AET52722	ACH75680	EGE30764	EFZ07282	AAX66559	BAJ37616	AEF08560	CBW18714	ADX18416	CBG25675	ACY89674	AAL21542	ABX65764	AAV76292	ACN46860	NP_457123	AAO67988	CAR58370	ACH48619	ACF64601	ACF67334	CAR34157	ACF89787
2593487-2594185	ABX20217	EGE35141	CAR38451	AET52721	ACH74692	EGE30766	EFZ07284	AAX66561	BAJ37618	AEF08562	CBW18716	ADX18418	CBG25677	ACY89676	AAL21544	ABX65762	AAV76290	ACN46862	NP_457125	AAO67986	CAR58367	ACH49247	ACF63579	ACF68632	CAR34159	ACF91187
2594221-2596881	ABX20216	EGE35142	CAR38452	AET52720	ACH73672	EGE30767	EFZ07285	AAX66562	BAJ37619	AEF08563	CBW18717	ADX18419	CBG25678	ACY89677	AAL21545	ABX65761	AAV76289	ACN46863	NP_457126	AAO67985	CAR58366	ACH52789	ACF61508	ACF68311	CAR34160	ACF90111
2596996-2598351	ABX20215	EGE35143	CAR38453	AET52719	ACH77471	EGE30768	EFZ07286	AAX66563	BAJ37620	AEF08564	CBW18718	ADX18420	CBG25679	ACY89679	AAL21546	ABX65760	AAV76288	ACN46864	NP_457127	AAO67984	CAR58365	ACH51175	ACF61797	ACF68813	CAR34161	ACF90751
2598396-2598719	ABX20214	EGE35144	CAR38454	AET52718	ACH75202	EGE30769	EFZ07287	AAX66564	BAJ37621	AEF08565	CBW18719	ADX18421	CBG25680	ACY89680	AAL21547	ABX65759	AAV76287	ACN46865	NP_457128	AAO67983	CAR58364	ACH50390	ACF65393	ACF70150	CAR34162	ACF89749
c2600017-2598716	ABX20213	EGE35145	CAR38455	AET52717	ACH76989	EGE30770	EFZ07288	AAX66565	BAJ37622	AEF08566	CBW18720	ADX18422	CBG25681	ACY89681	AAL21548	ABX65758	AAV76286	ACN46866	NP_457129	AAO67982	CAR58363	ACH48576	ACF65022	ACF69539	CAR34163	ACF90303
c2600576-2600121	ABX20212	EGE35146	CAR38456	AET52716	ACH75689	EGE30771	EFZ07289	AAX66566	BAJ37623	AEF08567	CBW18721	ADX18423	CBG25682	ACY89682	AAL21549	ABX65757	AAV76285	ACN46867	NP_457130	AAO67981	CAR58362	ACH52748	ACF63433	ACF67466	CAR34164	ACF89100
c2608958-2606385	ABX20211	EGE35148	CAR38457	AET55021	ACH75109	EGE30772	EFZ07290	AAX66569	BAJ37624	AEF08568	CBW18722	ADX18424	CBG25683	ACY89686	AAL21550	ABX68722	AAV78390	ACN46870	NP_457131	AAO70187	CAR60577	ACH49785	ACF62166	ACF67337	CAR34165	ACF91170
c2609819-2609088	ABX20210	EGE35149	CAR38458	AET55022	ACH74589	EGE30773	EFZ07291	AAX66570	BAJ37625	AEF08569	CBW18723	ADX18425	CBG25684	ACY89687	AAL21551	ABX68723	AAV78391	ACN46871	NP_457132	AAO70188	CAR60578	ACH50478	ACF64604	ACF67671	CAR34166	ACF90117
c2610796-2609816	ABX20209	EGE35150	CAR38459	AET55023	ACH74106	EGE30774	EFZ07292	AAX66571	BAJ37626	AEF08570	CBW18724	ADX18426	CBG25685	ACY89688	AAL21552	ABX68724	AAV78392	ACN46872	NP_457133	AAO70189	CAR60579	ACH48506	ACF65381	ACF66314	CAR34167	ACF91844
2610928-2611665	ABX20208	EGE35151	CAR38460	AET55024	ACH73610	EGE30775	EFZ07293	AAX66572	BAJ37627	AEF08571	CBW18725	ADX18427	CBG25686	ACY89689	AAL21553	ABX68725	AAV78393	ACN46873	NP_457134	AAO70190	CAR60580	ACH49137	ACF63120	ACF66629	CAR34168	ACF90883
2611934-2612272	ABX20207	EGE35152	CAR38461	AET55025	ACH75063	EGE30776	EFZ07295	AAX66574	BAJ37628	AEF08572	CBW18726	ADX18428	CBG25687	ACY89690	AAL21554	ABX68727	AAV78394	ACN46875	NP_457135	AAO70191	CAR60581	ACH52346	ACF61491	ACF69585	CAR34169	ACF90666
c2617274-2616366	ABX20204	EGE35154	CAR38463	AET55027	ACH74574	EGE30778	EFZ07297	AAX66576	BAJ37664	AEF08574	CBW18727	ADX18430	CBG25688	ACY89692	AAL21556	ABX68730	AAV78396	ACN46878	NP_457138	AAO70194	CAR60583	ACH52626	ACF63416	ACF70301	CAR34171	ACF90567
2615245-2616405	ABX20205	EGE35153	CAR38462	AET55026	ACH74006	EGE30777	EFZ07296	AAX66575	BAJ37665	AEF08575	CBW18728	ADX18431	CBG25689	ACY89693	AAL21557	ABX68729	AAV78395	ACN46877	NP_457137	AAO70193	CAR60582	ACH52763	ACF64055	ACF69648	CAR34170	ACF89918
c2618455-2617334	ABX20203	EGE35155	CAR38464	AET55028	ACH78078	EGE30779	EFZ07298	AAX66577	BAJ37666	AEF08576	CBW18729	ADX18432	CBG25690	ACY89694	AAL21558	ABX68731	AAV78397	ACN46879	NP_457139	AAO70195	CAR60584	ACH51536	ACF64765	ACF67306	CAR34172	ACF91547
c2624404-2624057	ABX20199	EGE35159	CAR38468	AET55032	ACH75080	EGE30784	EFZ07301	AAX66580	BAJ37670	AEF08580	CBW18748	ADX18447	CBG25694	ACY89700	AAL21562	ABX68736	AAV78401	ACN46883	NP_457143	AAO70199	CAR60588	ACH48777	ACF63624	ACF67630	CAR34176	ACF88946
c2625213-2624446	ABX20198	EGE35160	CAR38469	AET55033	ACH74706	EGE30785	EFZ07302	AAX66581	BAJ37671	AEF08581	CBW18749	ADX18448	CBG25695	ACY89701	AAL21563	ABX68737	AAV78402	ACN46884	NP_457144	AAO70200	CAR60589	ACH49418	ACF65158	ACF65926	CAR34177	ACF92930
c2625806-2625258	ABX20197	EGE35161	CAR38470	AET55034	ACH77569	EGE30786	EFZ07303	AAX66582	BAJ37672	AEF08582	CBW18750	ADX18449	CBG25696	ACY89702	AAL21564	ABX68739	AAV78403	ACN46885	NP_457145	AAO70201	CAR60590	ACH48753	ACF64646	ACF67509	CAR34178	ACF89741
c2626073-2625825	ABX20196	EGE35162	CAR38471	AET55035	ACH75717	EGE30787	EFZ07304	AAX66583	BAJ37673	AEF08583	CBW18751	ADX18450	CBG25697	ACY89703	AAL21565	ABX68740	AAV78404	ACN46886	NP_457146	AAO70202	CAR60591	ACH51492	ACF63284	ACF70245	CAR34179	ACF90088
c2627704-2626343	ABX20195	EGE35163	CAR38472	AET55036	ACH74960	EGE30788	EFZ07305	AAX66584	BAJ37674	AEF08584	CBW18752	ADX18451	CBG25698	ACY89705	AAL21566	ABX68742	AAV78405	ACN46887	NP_457147	AAO70203	CAR60592	ACH48818	ACF62782	ACF66142	CAR34180	ACF91348
2628726-2629967	ABX20193	EGE35165	CAR38474	AET55038	ACH76205	EGE30790	EFZ07307	AAX66586	BAJ37676	AEF08586	CBW18754	ADX18453	CBG25700	ACY89708	AAL21568	ABX68743	AAV78407	ACN46889	NP_457149	AAO70205	CAR60594	ACH52110	ACF65468	ACF68382	CAR34182	ACF91515
c2630620-2630027	ABX20192	EGE35167	CAR38476	AET55040	ACH78046	EGE30792	EFZ07309	AAX66589	BAJ37678	AEF08588	CBW18756	ADX18455	CBG25702	ACY89710	AAL21570	ABX68745	AAV78409	ACN46890	NP_457151	AAO70207	CAR60596	ACH52081	ACF64703	ACF69351	CAR34184	ACF92805
2631707-2633368	ABX20190	EGE35169	CAR38478	AET55042	ACH73704	EGE30794	EFZ07311	AAX66590	BAJ37680	AEF08591	CBW18758	ADX18457	CBG25704	ACY89712	AAL21573	ABX68746	AAV78412	ACN46892	NP_457153	AAO70209	CAR60599	ACH50769	ACF62439	ACF68334	CAR34186	ACF92532
2633518-2633856	ABX20189	EGE35170	CAR38479	AET55043	ACH75984	EGE30795	EFZ07312	AAX66591	BAJ37681	AEF08592	CBW18759	ADX18458	CBG25705	ACY89713	AAL21574	ABX68747	AAV78413	ACN46893	NP_457154	AAO70210	CAR60600	ACH51384	ACF61092	ACF68058	CAR34187	ACF91959
c2634313-2634023	ABX20188	EGE35171	CAR38480	AET55044	ACH76213	EGE30796	EFZ07313	AAX66592	BAJ37682	AEF08593	CBW18760	ADX18459	CBG25706	ACY89715	AAL21575	ABX68749	AAV78414	ACN46894	NP_457155	AAO70211	CAR60601	ACH48885	ACF62122	ACF67429	CAR34188	ACF90091
c2634779-2634303	ABX20187	EGE35172	CAR38481	AET55045	ACH76990	EGE30797	EFZ07314	AAX66593	BAJ37683	AEF08594	CBW18761	ADX18460	CBG25707	ACY89716	AAL21576	ABX68751	AAV78415	ACN46895	NP_457156	AAO70212	CAR60602	ACH49103	ACF64979	ACF65841	CAR34189	ACF90418
2634929-2635411	ABX20186	EGE35173	CAR38482	AET55046	ACH77632	EGE30798	EFZ07315	AAX66594	BAJ37684	AEF08595	CBW18762	ADX18461	CBG25708	ACY89717	AAL21577	ABX68752	AAV78416	ACN46896	NP_457157	AAO70213	CAR60603	ACH49902	ACF65487	ACF66372	CAR34190	ACF89104
2651161-2652324	ABX20181	EGE35175	CAR38486	AET55051	ACH76857	EGE30800	EFZ07321	AAX66601	BAJ37688	AEF08599	CBW18766	ADX18465	CBG25712	ACY89722	AAL21580	ABX68759	AAV78420	ACN46899	NP_457161	AAO70217	CAR60607	ACH52964	ACF65574	ACF70211	CAR34194	ACF90509
2653433-2654404	ABX20141	EGE35183	CAR38497	AET55063	ACH77970	EGE30855	EFZ07338	AAX66618	BAJ37776	AEF08639	CBW18863	ADX18563	CBG25755	ACY89771	AAL21666	ABX68798	AAV78501	ACN46917	NP_457180	AAO70246	CAR60692	ACH51913	ACF63893	ACF69786	CAR34205	ACF90724
c2657868-2656450	ABX20138	EGE35186	CAR38500	AET55068	ACH76830	EGE30860	EFZ07341	AAX66621	BAJ37780	AEF08643	CBW18866	ADX18566	CBG25758	ACY89778	AAL21669	ABX68805	AAV78504	ACN46922	NP_457182	AAO70248	CAR60695	ACH51224	ACF64754	ACF69576	CAR34208	ACF92611
2659676-2660107	ABX20135	EGE35189	CAR38503	AET55070	ACH74963	EGE30863	EFZ07345	AAX66625	BAJ37783	AEF08646	CBW18869	ADX18569	CBG25761	ACY89781	AAL21672	ABX68809	AAV78508	ACN46925	NP_457186	AAO70252	CAR60699	ACH50303	ACF64987	ACF68611	CAR34211	ACF92180
2660118-2661632	ABX20134	EGE35190	CAR38504	AET55071	ACH75447	EGE30864	EFZ07346	AAX66626	BAJ37784	AEF08647	CBW18870	ADX18570	CBG25762	ACY89782	AAL21673	ABX68810	AAV78509	ACN46926	NP_457187	AAO70253	CAR60700	ACH49293	ACF61743	ACF66570	CAR34212	ACF89668
2668560-2669252	ABX20126	EGE35195	CAR38510	AET55076	ACH73944	EGE30869	EFZ07352	AAX66632	BAJ37790	AEF08653	CBW18876	ADX18577	CBG25768	ACY89789	AAL21679	ABX68817	AAV78515	ACN46933	NP_457193	AAO70258	CAR60706	ACH50062	ACF64816	ACF67983	CAR34218	ACF91423
2670145-2670444	ABX20123	EGE35198	CAR38513	AET55079	ACH76431	EGE30872	EFZ07355	AAX66635	BAJ37793	AEF08656	CBW18879	ADX18580	CBG25771	ACY89793	AAL21682	ABX68820	AAV78518	ACN46936	NP_457195	AAO70260	CAR60709	ACH52711	ACF63357	ACF65911	CAR34221	ACF90496
2670454-2670981	ABX20122	EGE35199	CAR38514	AET55080	ACH75941	EGE30873	EFZ07356	AAX66636	BAJ37794	AEF08657	CBW18880	ADX18581	CBG25772	ACY89794	AAL21683	ABX68821	AAV78519	ACN46937	NP_457196	AAO70261	CAR60710	ACH51999	ACF62688	ACF69845	CAR34222	ACF90726
2672494-2672943	ABX20118	EGE35201	CAR38516	AET55083	ACH75980	EGE30877	EFZ07359	AAX66639	BAJ37797	AEF08660	CBW18882	ADX18585	CBG25774	ACY89799	AAL21685	ABX68826	AAV78522	ACN46941	NP_457199	AAO70264	CAR60713	ACH51259	ACF61512	ACF67888	CAR34224	ACF88705
c2673328-2672978	ABX20117	EGE35202	CAR38517	AET55084	ACH76543	EGE30878	EFZ07360	AAX66640	BAJ37798	AEF08661	CBW18883	ADX18586	CBG25775	ACY89800	AAL21686	ABX68827	AAV78523	ACN46942	NP_457200	AAO70265	CAR60714	ACH51619	ACF63119	ACF67394	CAR34225	ACF91513
2674784-2675029	ABX20115	EGE35206	CAR38522	AET55087	ACH74761	EGE30884	EFZ07366	AAX66645	BAJ37802	AEF08665	CBW18888	ADX18591	CBG25779	ACY89806	AAL21690	ABX68832	AAV78527	ACN46947	NP_457204	AAO70269	CAR60718	ACH50300	ACF64797	ACF66834	CAR34230	ACF89168
2675026-2675436	ABX20114	EGE35207	CAR38523	AET55088	ACH75394	EGE30885	EFZ07367	AAX66646	BAJ37803	AEF08666	CBW18889	ADX18592	CBG25780	ACY89807	AAL21691	ABX68833	AAV78528	ACN46948	NP_457205	AAO70270	CAR60719	ACH51438	ACF64074	ACF66250	CAR34231	ACF92781
2681203-2682198	ABX20109	EGE35212	CAR38528	AET55092	ACH75957	EGE30890	EFZ07372	AAX66651	BAJ37808	AEF08671	CBW18894	ADX18597	CBG25785	ACY89812	AAL21696	ABX68838	AAV78532	ACN46952	NP_457209	AAO70274	CAR60724	ACH52866	ACF62609	ACF67744	CAR34236	ACF90397
2682356-2683540	ABX20108	EGE35213	CAR38529	AET55093	ACH76941	EGE30891	EFZ07373	AAX66652	BAJ37809	AEF08672	CBW18895	ADX18598	CBG25786	ACY89814	AAL21697	ABX68840	AAV78533	ACN46953	NP_457210	AAO70275	CAR60725	ACH49636	ACF62359	ACF67363	CAR34237	ACF92442
2684037-2684567	ABX20107	EGE35214	CAR38530	AET55095	ACH77229	EGE30892	EFZ07374	AAX66653	BAJ37810	AEF08673	CBW18896	ADX18599	CBG25787	ACY89816	AAL21698	ABX68842	AAV78534	ACN46954	NP_457211	AAO70276	CAR60726	ACH49560	ACF64176	ACF66972	CAR34238	ACF88910
2684694-2685866	ABX20106	EGE35215	CAR38531	AET55096	ACH77816	EGE30893	EFZ07375	AAX66654	BAJ37811	AEF08674	CBW18897	ADX18600	CBG25788	ACY89818	AAL21699	ABX68843	AAV78535	ACN46955	NP_457212	AAO70277	CAR60727	ACH51044	ACF63953	ACF69943	CAR34239	ACF92176
c2688086-2687571	ABX20104	EGE35218	CAR38534	AET55099	ACH75407	EGE30897	EFZ07379	AAX66658	BAJ37814	AEF08677	CBW18900	ADX18603	CBG25791	ACY89821	AAL21702	ABX68848	AAV78537	ACN46958	NP_457215	AAO70280	CAR60730	ACH49598	ACF65502	ACF68521	CAR34242	ACF92745
c2689792-2688236	ABX20103	EGE35219	CAR38535	AET55100	ACH74618	EGE30898	EFZ07380	AAX66659	BAJ37815	AEF08678	CBW18901	ADX18604	CBG25792	ACY89822	AAL21703	ABX68849	AAV78538	ACN46959	NP_457216	AAO70281	CAR60731	ACH48936	ACF64863	ACF66350	CAR34243	ACF92243
c2692318-2692133	ABX20100	EGE35221	CAR38538	AET55103	ACH77310	EGE30901	EFZ07383	AAX66665	BAJ37818	AEF08681	CBW18904	ADX18607	CBG25795	ACY89826	AAL21706	ABX68854	AAV78541	ACN46961	NP_457219	AAO70288	CAR60734	ACH51512	ACF62786	ACF68295	CAR34246	ACF89349
c2695182-2692552	ABX20098	EGE35222	CAR38539	AET55104	ACH76961	EGE30902	EFZ07384	AAX66666	BAJ37819	AEF08682	CBW18905	ADX18608	CBG25796	ACY89827	AAL21707	ABX68855	AAV78542	ACN46962	NP_457220	AAO70289	CAR60735	ACH51025	ACF62241	ACF68529	CAR34247	ACF92375
c2695927-2695427	ABX20097	EGE35223	CAR38540	AET55105	ACH74008	EGE30903	EFZ07385	AAX66667	BAJ37820	AEF08683	CBW18906	ADX18609	CBG25797	ACY89830	AAL21708	ABX68858	AAV78543	ACN46963	NP_457221	AAO70290	CAR60736	ACH49978	ACF63678	ACF69346	CAR34248	ACF92800
c2697104-2696043	ABX20096	EGE35224	CAR38541	AET55106	ACH73677	EGE30904	EFZ07386	AAX66668	BAJ37821	AEF08684	CBW18907	ADX18610	CBG25798	ACY89831	AAL21709	ABX68859	AAV78544	ACN46964	NP_457222	AAO70291	CAR60737	ACH51728	ACF65657	ACF70007	CAR34249	ACF91431
c2697690-2697193	ABX20095	EGE35225	CAR38542	AET55107	ACH73999	EGE30905	EFZ07387	AAX66669	BAJ37822	AEF08685	CBW18908	ADX18611	CBG25799	ACY89832	AAL21710	ABX68860	AAV78545	ACN46965	NP_457223	AAO70292	CAR60738	ACH50741	ACF64693	ACF66869	CAR34250	ACF91931
c2698951-2697875	ABX20094	EGE35226	CAR38543	AET55108	ACH74489	EGE30906	EFZ07388	AAX66670	BAJ37823	AEF08686	CBW18909	ADX18612	CBG25800	ACY89834	AAL21711	ABX68861	AAV78546	ACN46966	NP_457224	AAO70293	CAR60739	ACH50430	ACF61981	ACF66337	CAR34251	ACF91534
2699777-2700748	ABX20092	EGE35228	CAR38545	AET55109	ACH75596	EGE30908	EFZ07390	AAX66672	BAJ37825	AEF08688	CBW18911	ADX18614	CBG25802	ACY89837	AAL21713	ABX68864	AAV78548	ACN46968	NP_457226	AAO70295	CAR60741	ACH51425	ACF64258	ACF67495	CAR34253	ACF90722
2700760-2701122	ABX20091	EGE35229	CAR38546	AET55110	ACH77848	EGE30909	EFZ07391	AAX66673	BAJ37826	AEF08689	CBW18912	ADX18615	CBG25803	ACY89838	AAL21714	ABX68865	AAV78549	ACN46969	NP_457227	AAO70296	CAR60742	ACH52554	ACF62614	ACF69352	CAR34254	ACF88893
2701134-2701913	ABX20090	EGE35230	CAR38547	AET55111	ACH76201	EGE30910	EFZ07392	AAX66674	BAJ37827	AEF08690	CBW18913	ADX18616	CBG25804	ACY89839	AAL21715	ABX68866	AAV78550	ACN46970	NP_457228	AAO70297	CAR60743	ACH52443	ACF63129	ACF69202	CAR34255	ACF89721
2702011-2702370	ABX20089	EGE35231	CAR38548	AET55112	ACH74251	EGE30911	EFZ07393	AAX66675	BAJ37828	AEF08691	CBW18914	ADX18617	CBG25805	ACY89840	AAL21716	ABX68867	AAV78551	ACN46971	NP_457229	AAO70298	CAR60744	ACH49504	ACF63482	ACF65995	CAR34256	ACF88708
2702569-2703342	ABX20087	EGE35232	CAR38549	AET55113	ACH77156	EGE30912	EFZ07394	AAX66676	BAJ37829	AEF08692	CBW18915	ADX18618	CBG25806	ACY89842	AAL21717	ABX68869	AAV78552	ACN46972	NP_457231	AAO70300	CAR60745	ACH48871	ACF64118	ACF68651	CAR34257	ACF92506
2703335-2704300	ABX20086	EGE35233	CAR38550	AET55114	ACH76151	EGE30913	EFZ07395	AAX66677	BAJ37830	AEF08693	CBW18916	ADX18619	CBG25807	ACY89843	AAL21718	ABX68870	AAV78553	ACN46973	NP_457232	AAO70301	CAR60746	ACH52820	ACF61449	ACF69000	CAR34258	ACF90244
c2705817-2704297	ABX20085	EGE35234	CAR38551	AET55115	ACH76870	EGE30914	EFZ07396	AAX66678	BAJ37831	AEF08694	CBW18917	ADX18620	CBG25808	ACY89844	AAL21719	ABX68871	AAV78554	ACN46974	NP_457233	AAO70302	CAR60747	ACH48780	ACF64785	ACF68007	CAR34259	ACF92026
2707450-2708583	ABX20083	EGE35236	CAR38553	AET55117	ACH77429	EGE30916	EFZ07398	AAX66680	BAJ37833	AEF08696	CBW18919	ADX18622	CBG25810	ACY89846	AAL21721	ABX68874	AAV78556	ACN46975	NP_457235	AAO70304	CAR60749	ACH49946	ACF62721	ACF65989	CAR34261	ACF90629
c2711617-2711072	ABX20081	EGE35238	CAR38555	AET55118	ACH75462	EGE30918	EFZ07400	AAX66682	BAJ37835	AEF08698	CBW18921	ADX18624	CBG25812	ACY89850	AAL21723	ABX68877	AAV78558	ACN46977	NP_457237	AAO70306	CAR60751	ACH51219	ACF62280	ACF67569	CAR34263	ACF89613
c2712386-2711931	ABX20080	EGE35240	CAR38557	AET55121	ACH75187	EGE30921	EFZ07402	AAX66684	BAJ37837	AEF08700	CBW18923	ADX18626	CBG25814	ACY89853	AAL21725	ABX68880	AAV78560	ACN46979	NP_457239	AAO70308	CAR60753	ACH52099	ACF63025	ACF67322	CAR34265	ACF90099
c2712789-2712379	ABX20079	EGE35241	CAR38558	AET55122	ACH74517	EGE30922	EFZ07403	AAX66685	BAJ37838	AEF08701	CBW18924	ADX18627	CBG25815	ACY89854	AAL21726	ABX68881	AAV78561	ACN46980	NP_457240	AAO70309	CAR60754	ACH52699	ACF62361	ACF66169	CAR34266	ACF89598
c2713553-2712786	ABX20078	EGE35242	CAR38559	AET55123	ACH75997	EGE30923	EFZ07404	AAX66686	BAJ37839	AEF08702	CBW18925	ADX18628	CBG25816	ACY89855	AAL21727	ABX68882	AAV78562	ACN46981	NP_457241	AAO70310	CAR60755	ACH50073	ACF64538	ACF66987	CAR34267	ACF89037
c2714095-2713553	ABX20077	EGE35243	CAR38560	AET55124	ACH75355	EGE30924	EFZ07405	AAX66687	BAJ37840	AEF08703	CBW18926	ADX18629	CBG25817	ACY89856	AAL21728	ABX68883	AAV78563	ACN46982	NP_457242	AAO70311	CAR60756	ACH52423	ACF64510	ACF67508	CAR34268	ACF93099
c2715814-2714105	ABX20076	EGE35244	CAR38561	AET55125	ACH77256	EGE30925	EFZ07406	AAX66688	BAJ37841	AEF08704	CBW18927	ADX18630	CBG25818	ACY89857	AAL21729	ABX68884	AAV78564	ACN46983	NP_457243	AAO70312	CAR60757	ACH51844	ACF61568	ACF67093	CAR34269	ACF92031
c2716755-2715832	ABX20075	EGE35245	CAR38562	AET55126	ACH76554	EGE30926	EFZ07407	AAX66689	BAJ37842	AEF08705	CBW18928	ADX18631	CBG25819	ACY89858	AAL21730	ABX68885	AAV78565	ACN46984	NP_457244	AAO70313	CAR60758	ACH49950	ACF65547	ACF70020	CAR34270	ACF91620
c2718584-2716758	ABX20074	EGE35246	CAR38563	AET55127	ACH74556	EGE30927	EFZ07408	AAX66690	BAJ37843	AEF08706	CBW18929	ADX18632	CBG25820	ACY89859	AAL21731	ABX68886	AAV78566	ACN46985	NP_457245	AAO70314	CAR60759	ACH50278	ACF61944	ACF69214	CAR34271	ACF91186
c2719192-2718581	ABX20073	EGE35247	CAR38564	AET55128	ACH77347	EGE30928	EFZ07409	AAX66691	BAJ37844	AEF08707	CBW18930	ADX18633	CBG25821	ACY89860	AAL21732	ABX68887	AAV78567	ACN46986	NP_457246	AAO70315	CAR60760	ACH48941	ACF61366	ACF69638	CAR34272	ACF90489
c2719799-2719338	ABX20072	EGE35248	CAR38565	AET55130	ACH76900	EGE30929	EFZ07410	AAX66692	BAJ37845	AEF08708	CBW18931	ADX18634	CBG25822	ACY89862	AAL21733	ABX68889	AAV78568	ACN46988	NP_457247	AAO70316	CAR60761	ACH52142	ACF64946	ACF66003	CAR34273	ACF89733
2720009-2720365	ABX20071	EGE35249	CAR38566	AET55132	ACH74871	EGE30930	EFZ07412	AAX66693	BAJ37846	AEF08709	CBW18932	ADX18636	CBG25823	ACY89864	AAL21734	ABX68890	AAV78569	ACN46990	NP_457248	AAO70317	CAR60762	ACH52202	ACF63963	ACF67159	CAR34274	ACF92604
2720488-2721360	ABX20070	EGE35250	CAR38567	AET55133	ACH77588	EGE30931	EFZ07413	AAX66694	BAJ37847	AEF08710	CBW18933	ADX18637	CBG25824	ACY89865	AAL21735	ABX68892	AAV78570	ACN46991	NP_457249	AAO70318	CAR60763	ACH52841	ACF62386	ACF67410	CAR34275	ACF90760
2721351-2721623	ABX20069	EGE35251	CAR38568	AET55134	ACH76032	EGE30932	EFZ07414	AAX66695	BAJ37848	AEF08711	CBW18934	ADX18638	CBG25825	ACY89866	AAL21736	ABX68893	AAV78571	ACN46992	NP_457250	AAO70319	CAR60764	ACH49920	ACF61771	ACF68176	CAR34276	ACF89991
2721623-2722744	ABX20068	EGE35252	CAR38569	AET55135	ACH73965	EGE30933	EFZ07415	AAX66696	BAJ37849	AEF08712	CBW18935	ADX18639	CBG25826	ACY89867	AAL21737	ABX68894	AAV78572	ACN46993	NP_457251	AAO70320	CAR60765	ACH50374	ACF61458	ACF69980	CAR34277	ACF91977
2722783-2723751	ABX20067	EGE35253	CAR38570	AET55136	ACH74469	EGE30934	EFZ07416	AAX66697	BAJ37850	AEF08713	CBW18936	ADX18640	CBG25827	ACY89868	AAL21738	ABX68895	AAV78573	ACN46994	NP_457252	AAO70321	CAR60766	ACH51254	ACF65420	ACF68394	CAR34278	ACF91241
2723909-2725987	ABX20066	EGE35254	CAR38571	AET55137	ACH75265	EGE30935	EFZ07417	AAX66698	BAJ37851	AEF08714	CBW18937	ADX18641	CBG25828	ACY89869	AAL21739	ABX68897	AAV78574	ACN46995	NP_457253	AAO70322	CAR60767	ACH51757	ACF64859	ACF69984	CAR34279	ACF89135
c2726423-2726079	ABX20065	EGE35255	CAR38572	AET55138	ACH75732	EGE30936	EFZ07418	AAX66699	BAJ37852	AEF08715	CBW18938	ADX18642	CBG25829	ACY89870	AAL21740	ABX68898	AAV78575	ACN46996	NP_457254	AAO70323	CAR60768	ACH49826	ACF64531	ACF69404	CAR34280	ACF93070
2726603-2727520	ABX20064	EGE35256	CAR38573	AET55139	ACH73721	EGE30937	EFZ07419	AAX66700	BAJ37853	AEF08716	CBW18939	ADX18643	CBG25830	ACY89872	AAL21741	ABX68900	AAV78576	ACN46997	NP_457255	AAO70324	CAR60769	ACH50236	ACF65682	ACF66860	CAR34281	ACF89218
2727517-2728338	ABX20063	EGE35257	CAR38574	AET55140	ACH77749	EGE30938	EFZ07420	AAX66701	BAJ37854	AEF08717	CBW18940	ADX18644	CBG25831	ACY89873	AAL21742	ABX68901	AAV78577	ACN46998	NP_457256	AAO70325	CAR60770	ACH48554	ACF64621	ACF66345	CAR34282	ACF88739
2728335-2729195	ABX20062	EGE35258	CAR38575	AET55141	ACH74437	EGE30939	EFZ07421	AAX66702	BAJ37855	AEF08718	CBW18941	ADX18645	CBG25832	ACY89874	AAL21743	ABX68902	AAV78578	ACN46999	NP_457257	AAO70326	CAR60771	ACH50111	ACF61682	ACF67901	CAR34283	ACF91023
2729186-2730034	ABX20061	EGE35259	CAR38576	AET55142	ACH73938	EGE30940	EFZ07422	AAX66703	BAJ37856	AEF08719	CBW18942	ADX18646	CBG25833	ACY89875	AAL21744	ABX68903	AAV78579	ACN47000	NP_457258	AAO70327	CAR60772	ACH52787	ACF61099	ACF66025	CAR34284	ACF91248
c2731969-2731214	ABX20060	EGE35261	CAR38578	AET55144	ACH75295	EGE30942	EFZ07423	AAX66704	BAJ37858	AEF08721	CBW18944	ADX18648	CBG25835	ACY89877	AAL21746	ABX68905	AAV78581	ACN47001	NP_457260	AAO70329	CAR60774	ACH51772	ACF63662	ACF69748	CAR34286	ACF92668
c2733215-2732328	ABX20059	EGE35262	CAR38579	AET55145	ACH76631	EGE30943	EFZ07424	AAX66705	BAJ37859	AEF08722	CBW18945	ADX18649	CBG25836	ACY89879	AAL21747	ABX68907	AAV78582	ACN47002	NP_457261	AAO70330	CAR60775	ACH50960	ACF65491	ACF66599	CAR34287	ACF89629
c2734011-2733559	ABX20058	EGE35263	CAR38580	AET55146	ACH75880	EGE30944	EFZ07425	AAX66706	BAJ37860	AEF08723	CBW18946	ADX18650	CBG25837	ACY89881	AAL21748	ABX68910	AAV78583	ACN47003	NP_457262	AAO70331	CAR60776	ACH52548	ACF65104	ACF67212	CAR34288	ACF89122
c2735253-2734654	ABX20056	EGE35265	CAR38582	AET55148	ACH74828	EGE30946	EFZ07427	AAX66708	BAJ37861	AEF08724	CBW18947	ADX18651	CBG25838	ACY89882	AAL21749	ABX68912	AAV78585	ACN47005	NP_457263	AAO70332	CAR60778	ACH51502	ACF61408	ACF68185	CAR34290	ACF90241
c2735983-2735225	ABX20055	EGE35266	CAR38583	AET55149	ACH76718	EGE30947	EFZ07428	AAX66709	BAJ37863	AEF08726	CBW18949	ADX18653	CBG25840	ACY89884	AAL21751	ABX68913	AAV78586	ACN47006	NP_457265	AAO70334	CAR60779	ACH50915	ACF65581	ACF70132	CAR34291	ACF92033
c2736285-2735980	ABX20054	EGE35267	CAR38584	AET55150	ACH75209	EGE30948	EFZ07429	AAX66710	BAJ37864	AEF08727	CBW18950	ADX18654	CBG25841	ACY89885	AAL21752	ABX68914	AAV78587	ACN47007	NP_457266	AAO70335	CAR60780	ACH50656	ACF64639	ACF66842	CAR34292	ACF91889
c2736546-2736304	ABX20053	EGE35268	CAR38585	AET55151	ACH75986	EGE30949	EFZ07430	AAX66711	BAJ37865	AEF08728	CBW18951	ADX18655	CBG25842	ACY89886	AAL21753	ABX68915	AAV78588	ACN47008	NP_457267	AAO70336	CAR60781	ACH50038	ACF64232	ACF66494	CAR34293	ACF88787
c2737749-2736571	ABX20052	EGE35269	CAR38586	AET55152	ACH76455	EGE30950	EFZ07431	AAX66712	BAJ37866	AEF08729	CBW18952	ADX18656	CBG25843	ACY89887	AAL21754	ABX68917	AAV78589	ACN47009	NP_457268	AAO70337	CAR60782	ACH48468	ACF63564	ACF66660	CAR34294	ACF91367
2738066-2738995	ABX20051	EGE35270	CAR38587	AET55153	ACH77227	EGE30951	EFZ07432	AAX66713	BAJ37867	AEF08730	CBW18953	ADX18657	CBG25844	ACY89888	AAL21755	ABX68918	AAV78590	ACN47010	NP_457269	AAO70338	CAR60783	ACH48995	ACF61288	ACF67239	CAR34295	ACF90746
2740109-2741770	ABX20050	EGE35271	CAR38588	AET55154	ACH77691	EGE30952	EFZ07433	AAX66714	BAJ37868	AEF08731	CBW18954	ADX18658	CBG25845	ACY89889	AAL21756	ABX68919	AAV78591	ACN47011	NP_457270	AAO70339	CAR60784	ACH52052	ACF62624	ACF68777	CAR34296	ACF91689
2741788-2742270	ABX20049	EGE35272	CAR38589	AET55155	ACH73952	EGE30953	EFZ07434	AAX66715	BAJ37869	AEF08732	CBW18955	ADX18659	CBG25846	ACY89890	AAL21757	ABX68920	AAV78592	ACN47012	NP_457271	AAO70340	CAR60785	ACH52259	ACF62201	ACF66015	CAR34297	ACF91056
c2743631-2743239	ABX20047	EGE35274	CAR38591	AET55157	ACH75356	EGE30955	EFZ07436	AAX66717	BAJ37871	AEF08734	CBW18957	ADX18661	CBG25848	ACY89892	AAL21759	ABX68922	AAV78594	ACN47014	NP_457273	AAO70342	CAR60787	ACH49083	ACF61332	ACF66723	CAR34299	ACF92766
c2744212-2743964	ABX20045	EGE35276	CAR38592	AET55159	ACH76963	EGE30957	EFZ07438	AAX66719	BAJ37873	AEF08736	CBW18958	ADX18663	CBG25850	ACY89894	AAL21761	ABX68924	AAV78596	ACN47016	NP_457275	AAO70344	CAR60789	ACH52634	ACF61240	ACF69555	CAR34300	ACF89703
c2746344-2744227	ABX20044	EGE35277	CAR38593	AET55160	ACH76315	EGE30958	EFZ07439	AAX66720	BAJ37874	AEF08737	CBW18959	ADX18664	CBG25851	ACY89895	AAL21762	ABX68925	AAV78597	ACN47017	NP_457276	AAO70345	CAR60790	ACH52448	ACF62924	ACF67865	CAR34301	ACF90012
c2750494-2748713	ABX20041	EGE35280	CAR38596	AET55163	ACH74865	EGE30961	EFZ07442	AAX66723	BAJ37877	AEF08740	CBW18962	ADX18667	CBG25854	ACY89898	AAL21765	ABX68929	AAV78600	ACN47020	NP_457279	AAO70348	CAR60793	ACH50642	ACF63862	ACF67535	CAR34304	ACF89748
c2750994-2750497	ABX20040	EGE35281	CAR38597	AET55164	ACH74178	EGE30962	EFZ07443	AAX66724	BAJ37878	AEF08741	CBW18963	ADX18668	CBG25855	ACY89899	AAL21766	ABX68930	AAV78601	ACN47021	NP_457280	AAO70349	CAR60794	ACH50492	ACF65630	ACF70345	CAR34305	ACF90254
c2752202-2751132	ABX20039	EGE35282	CAR38598	AET55165	ACH73861	EGE30963	EFZ07444	AAX66725	BAJ37879	AEF08742	CBW18964	ADX18669	CBG25856	ACY89900	AAL21767	ABX68931	AAV78602	ACN47022	NP_457281	AAO70350	CAR60795	ACH48912	ACF62907	ACF70148	CAR34306	ACF89854
c2752980-2752189	ABX20038	EGE35283	CAR38599	AET55166	ACH77863	EGE30964	EFZ07445	AAX66726	BAJ37880	AEF08743	CBW18965	ADX18670	CBG25857	ACY89901	AAL21768	ABX68932	AAV78603	ACN47023	NP_457282	AAO70351	CAR60796	ACH50584	ACF62278	ACF68411	CAR34307	ACF92681
c2753244-2752984	ABX20037	EGE35284	CAR38600	AET55167	ACH77390	EGE30965	EFZ07446	AAX66727	BAJ37881	AEF08744	CBW18966	ADX18671	CBG25858	ACY89902	AAL21769	ABX68933	AAV78604	ACN47024	NP_457283	AAO70352	CAR60797	ACH49939	ACF65255	ACF68910	CAR34308	ACF91900
c2753944-2753270	ABX20036	EGE35285	CAR38601	AET55168	ACH76872	EGE30966	EFZ07447	AAX66728	BAJ37882	AEF08745	CBW18967	ADX18672	CBG25859	ACY89903	AAL21770	ABX68934	AAV78605	ACN47025	NP_457284	AAO70353	CAR60798	ACH49390	ACF63889	ACF67409	CAR34309	ACF92304
c2754845-2753934	ABX20035	EGE35286	CAR38602	AET55169	ACH77686	EGE30967	EFZ07448	AAX66729	BAJ37883	AEF08746	CBW18968	ADX18673	CBG25860	ACY89904	AAL21771	ABX68935	AAV78606	ACN47026	NP_457285	AAO70354	CAR60799	ACH48997	ACF61111	ACF69175	CAR34310	ACF92939
c2755846-2754845	ABX20034	EGE35287	CAR38603	AET55170	ACH73648	EGE30968	EFZ07449	AAX66730	BAJ37884	AEF08747	CBW18969	ADX18674	CBG25861	ACY89905	AAL21772	ABX68936	AAV78607	ACN47027	NP_457286	AAO70355	CAR60800	ACH49006	ACF61775	ACF66191	CAR34311	ACF88795
c2756289-2755846	ABX20033	EGE35288	CAR38604	AET55171	ACH77332	EGE30969	EFZ07450	AAX66731	BAJ37885	AEF08748	CBW18970	ADX18675	CBG25862	ACY89906	AAL21773	ABX68937	AAV78608	ACN47028	NP_457287	AAO70356	CAR60801	ACH52502	ACF62427	ACF68807	CAR34312	ACF89275
c2757562-2756267	ABX20032	EGE35289	CAR38605	AET55172	ACH77883	EGE30970	EFZ07451	AAX66732	BAJ37886	AEF08749	CBW18971	ADX18676	CBG25863	ACY89907	AAL21774	ABX68938	AAV78609	ACN47029	NP_457288	AAO70357	CAR60802	ACH52001	ACF63021	ACF67235	CAR34313	ACF89920
c2757966-2757559	ABX20031	EGE35290	CAR38606	AET55173	ACH76373	EGE30971	EFZ07452	AAX66733	BAJ37887	AEF08750	CBW18972	ADX18677	CBG25864	ACY89908	AAL21775	ABX68939	AAV78610	ACN47030	NP_457289	AAO70358	CAR60803	ACH51465	ACF62800	ACF67745	CAR34314	ACF90161
c2760047-2757990	ABX20030	EGE35291	CAR38607	AET55174	ACH76842	EGE30972	EFZ07453	AAX66734	BAJ37888	AEF08751	CBW18973	ADX18678	CBG25865	ACY89909	AAL21776	ABX68940	AAV78611	ACN47031	NP_457290	AAO70359	CAR60804	ACH51470	ACF63158	ACF67991	CAR34315	ACF90909
c2761190-2760072	ABX20029	EGE35292	CAR38608	AET55175	ACH74816	EGE30973	EFZ07454	AAX66735	BAJ37889	AEF08752	CBW18974	ADX18679	CBG25866	ACY89910	AAL21777	ABX68941	AAV78612	ACN47032	NP_457291	AAO70360	CAR60805	ACH52067	ACF63497	ACF66110	CAR34316	ACF92640
c2762878-2761187	ABX20028	EGE35293	CAR38609	AET55176	ACH75448	EGE30974	EFZ07455	AAX66736	BAJ37890	AEF08753	CBW18975	ADX18680	CBG25867	ACY89911	AAL21778	ABX68942	AAV78613	ACN47033	NP_457292	AAO70361	CAR60806	ACH49512	ACF64016	ACF66948	CAR34317	ACF91118
c2763525-2762875	ABX20027	EGE35294	CAR38610	AET55177	ACH78073	EGE30975	EFZ07456	AAX66737	BAJ37891	AEF08754	CBW18976	ADX18681	CBG25868	ACY89912	AAL21779	ABX68943	AAV78614	ACN47034	NP_457293	AAO70362	CAR60807	ACH49749	ACF62882	ACF69806	CAR34318	ACF92644
2763982-2764425	ABX20026	EGE35295	CAR38611	AET55178	ACH74162	EGE30976	EFZ07457	AAX66738	BAJ37892	AEF08755	CBW18977	ADX18682	CBG25869	ACY89913	AAL21780	ABX68945	AAV78615	ACN47035	NP_457294	AAO70363	CAR60808	ACH52483	ACF63851	ACF69939	CAR34319	ACF89620
2765283-2767850	ABX19995	EGE35303	CAR38620	AET55188	ACH74548	EGE30984	EFZ07466	AAX66747	BAJ37901	AEF08764	CBW18987	ADX18691	CBG25879	ACY89924	AAL21789	ABX68962	AAV78621	ACN47044	NP_457300	AAO70369	CAR60816	ACH50360	ACF64620	ACF68251	CAR34327	ACF92406
c2768296-2767916	ABX19994	EGE35304	CAR38621	AET55189	ACH75940	EGE30985	EFZ07467	AAX66748	BAJ37902	AEF08765	CBW18988	ADX18692	CBG25880	ACY89925	AAL21790	ABX68963	AAV78622	ACN47045	NP_457301	AAO70370	CAR60817	ACH50586	ACF64222	ACF70187	CAR34328	ACF89377
c2778009-2777605	ABX19991	EGE35314	CAR38631	AET55199	ACH74737	EGE30994	EFZ07475	AAX66756	BAJ37912	AEF08774	CBW18998	ADX18702	CBG25890	ACY89935	AAL21800	ABX68973	AAV78632	ACN47055	NP_457309	AAO70378	CAR60827	ACH49005	ACF64066	ACF67028	CAR34338	ACF88807
2778179-2778781	ABX19990	EGE35315	CAR38632	AET55200	ACH74675	EGE30995	EFZ07476	AAX66757	BAJ37913	AEF08775	CBW18999	ADX18703	CBG25891	ACY89936	AAL21801	ABX68974	AAV78633	ACN47056	NP_457310	AAO70379	CAR60828	ACH52675	ACF63835	ACF67694	CAR34339	ACF90736
2780209-2780445	ABX19988	EGE35317	CAR38634	AET55202	ACH74770	EGE30997	EFZ07478	AAX66759	BAJ37915	AEF08777	CBW19001	ADX18705	CBG25893	ACY89938	AAL21803	ABX68976	AAV78634	ACN47057	NP_457312	AAO70381	CAR60829	ACH51752	ACF64852	ACF65843	CAR34341	ACF89495
c2782679-2781546	ABX19985	EGE35319	CAR38636	AET55204	ACH75679	EGE30999	EFZ07482	AAX66763	BAJ37917	AEF08779	CBW19003	ADX18707	CBG25895	ACY89940	AAL21805	ABX68977	AAV78636	ACN47060	NP_457314	AAO70383	CAR60831	ACH52333	ACF63031	ACF70183	CAR34343	ACF92226
c2783482-2782856	ABX19984	EGE35320	CAR38637	AET55206	ACH74703	EGE31000	EFZ07483	AAX66764	BAJ37918	AEF08780	CBW19004	ADX18708	CBG25896	ACY89942	AAL21806	ABX68980	AAV78637	ACN47061	NP_457315	AAO70384	CAR60832	ACH52063	ACF64079	ACF69295	CAR34344	ACF92150
c2784237-2783476	ABX19983	EGE35321	CAR38638	AET55207	ACH76996	EGE31001	EFZ07484	AAX66765	BAJ37919	AEF08781	CBW19005	ADX18709	CBG25897	ACY89943	AAL21807	ABX68981	AAV78638	ACN47062	NP_457316	AAO70385	CAR60833	ACH52671	ACF65237	ACF69597	CAR34345	ACF89471
c2785267-2784218	ABX19982	EGE35322	CAR38639	AET55208	ACH77589	EGE31002	EFZ07485	AAX66766	BAJ37920	AEF08782	CBW19006	ADX18710	CBG25898	ACY89944	AAL21808	ABX68982	AAV78639	ACN47063	NP_457317	AAO70386	CAR60834	ACH52984	ACF62170	ACF70189	CAR34346	ACF90284
c2785743-2785264	ABX19981	EGE35323	CAR38640	AET55209	ACH75990	EGE31003	EFZ07486	AAX66767	BAJ37921	AEF08783	CBW19007	ADX18711	CBG25899	ACY89945	AAL21809	ABX68983	AAV78640	ACN47064	NP_457318	AAO70387	CAR60835	ACH51436	ACF63125	ACF67889	CAR34347	ACF92995
c2786783-2786472	ABX19979	EGE35325	CAR38642	AET55210	ACH75798	EGE31005	EFZ07488	AAX66769	BAJ37923	AEF08785	CBW19009	ADX18713	CBG25901	ACY89947	AAL21811	ABX68985	AAV78642	ACN47066	NP_457320	AAO70389	CAR60837	ACH52133	ACF63531	ACF67444	CAR34349	ACF91135
c2787953-2787348	ABX19977	EGE35327	CAR38644	AET55211	ACH75974	EGE31007	EFZ07490	AAX66771	BAJ37925	AEF08787	CBW19011	ADX18715	CBG25903	ACY89950	AAL21813	ABX68988	AAV78644	ACN47068	NP_457322	AAO70391	CAR60839	ACH50864	ACF65208	ACF67706	CAR34351	ACF90160
c2789379-2787940	ABX19976	EGE35328	CAR38645	AET55212	ACH77577	EGE31008	EFZ07491	AAX66772	BAJ37926	AEF08788	CBW19012	ADX18716	CBG25904	ACY89951	AAL21814	ABX68989	AAV78645	ACN47069	NP_457323	AAO70392	CAR60840	ACH51197	ACF61272	ACF66884	CAR34352	ACF91863
c2790297-2789389	ABX19975	EGE35329	CAR38646	AET55213	ACH74659	EGE31009	EFZ07492	AAX66773	BAJ37927	AEF08789	CBW19013	ADX18717	CBG25905	ACY89952	AAL21815	ABX68990	AAV78646	ACN47070	NP_457324	AAO70393	CAR60841	ACH49184	ACF62195	ACF68693	CAR34353	ACF88978
c2805550-2803838	ABX19969	EGE35340	CAR38658	AET55224	ACH73973	EGE31021	EFZ07503	AAX66784	BAJ37940	AEF08801	CBW19025	ADX18731	CBG25917	ACY89965	AAL21827	ABX68996	AAV78655	ACN47083	NP_457336	AAO70405	CAR60853	ACH49458	ACF63157	ACF69807	CAR34365	ACF91464
2807656-2808018	ABX19967	EGE35344	CAR38660	AET55228	ACH76392	EGE31024	EFZ07505	AAX66786	BAJ37942	AEF08803	CBW19027	ADX18733	CBG25919	ACY89967	AAL21829	ABX68999	AAV78657	ACN47085	NP_457338	AAO70407	CAR60855	ACH48477	ACF64810	ACF67760	CAR34367	ACF92841
c2811001-2810330	ABX19966	EGE35346	CAR38662	AET55231	ACH75330	EGE31028	EFZ07509	AAX66790	BAJ37946	AEF08805	CBW19029	ADX18737	CBG25921	ACY89969	AAL21831	ABX69004	AAV78658	ACN47092	NP_457340	AAO70409	CAR60857	ACH51918	ACF62864	ACF66777	CAR34369	ACF90839
c2812804-2811506	ABX19963	EGE35347	CAR38663	AET55232	ACH73820	EGE31029	EFZ07511	AAX66792	BAJ37947	AEF08806	CBW19030	ADX18738	CBG25922	ACY89970	AAL21832	ABX69005	AAV78659	ACN47093	NP_457341	AAO70410	CAR60858	ACH51501	ACF61356	ACF68308	CAR34370	ACF90265
c2814524-2812887	ABX19962	EGE35348	CAR38664	AET55233	ACH75357	EGE31030	EFZ07512	AAX66793	BAJ37948	AEF08807	CBW19031	ADX18739	CBG25923	ACY89971	AAL21833	ABX69006	AAV78660	ACN47094	NP_457342	AAO70411	CAR60859	ACH51042	ACF61825	ACF67653	CAR34371	ACF91042
c2815612-2814752	ABX19961	EGE35349	CAR38665	AET55234	ACH73848	EGE31031	EFZ07513	AAX66794	BAJ37949	AEF08808	CBW19032	ADX18740	CBG25924	ACY89972	AAL21834	ABX69007	AAV78661	ACN47095	NP_457343	AAO70412	CAR60860	ACH50351	ACF65498	ACF69626	CAR34372	ACF91680
c2817895-2815661	ABX19960	EGE35357	CAR38673	AET55242	ACH76037	EGE31039	EFZ07521	AAX66802	BAJ37952	AEF08810	CBW19036	ADX18743	CBG25927	ACY89977	AAL21836	ABX69016	AAV78671	ACN47104	NP_457352	AAO70421	CAR60870	ACH49053	ACF64577	ACF68036	CAR34380	ACF92774
c2828396-2827947	ABX24463	EGE35362	CAR38680	AET55247	ACH74312	EGE31046	EFZ07528	AAX66809	BAJ37959	AEF08817	CBW19043	ADX18751	CBG25935	ACY89985	AAL21843	ABX69024	AAV78676	ACN47110	NP_457359	AAO70428	CAR60876	ACH50563	ACF64024	ACF68188	CAR34387	ACF90630
c2829197-2828415	ABX24462	EGE35363	CAR38681	AET55248	ACH74935	EGE31047	EFZ07529	AAX66810	BAJ37960	AEF08818	CBW19044	ADX18752	CBG25936	ACY89986	AAL21844	ABX69025	AAV78677	ACN47111	NP_457360	AAO70429	CAR60877	ACH50098	ACF62029	ACF70093	CAR34388	ACF89499
c2829526-2829197	ABX24461	EGE35364	CAR38682	AET55249	ACH74282	EGE31048	EFZ07530	AAX66811	BAJ37961	AEF08819	CBW19045	ADX18753	CBG25937	ACY89987	AAL21845	ABX69026	AAV78678	ACN47112	NP_457361	AAO70430	CAR60878	ACH51919	ACF62731	ACF67098	CAR34389	ACF90194
c2830685-2830140	ABX24460	EGE35365	CAR38683	AET55250	ACH77879	EGE31050	EFZ07531	AAX66812	BAJ37962	AEF08820	CBW19046	ADX18754	CBG25938	ACY89988	AAL21846	ABX69027	AAV78679	ACN47113	NP_457362	AAO70431	CAR60879	ACH51774	ACF61444	ACF69058	CAR34390	ACF90859
2830754-2831602	ABX24459	EGE35366	CAR38684	AET55251	ACH77763	EGE31051	EFZ07532	AAX66813	BAJ37963	AEF08821	CBW19047	ADX18755	CBG25939	ACY89989	AAL21847	ABX69028	AAV78680	ACN47114	NP_457363	AAO70432	CAR60880	ACH48622	ACF62050	ACF67507	CAR34391	ACF90450
2831716-2833080	ABX24458	EGE35367	CAR38685	AET55252	ACH74996	EGE31052	EFZ07533	AAX66814	BAJ37964	AEF08822	CBW19048	ADX18756	CBG25940	ACY89990	AAL21848	ABX69029	AAV78681	ACN47115	NP_457364	AAO70433	CAR60881	ACH51235	ACF64647	ACF68783	CAR34392	ACF89644
2834993-2836360	ABX24456	EGE35369	CAR38687	AET55255	ACH75334	EGE31055	EFZ07535	AAX66816	BAJ37966	AEF08824	CBW19050	ADX18758	CBG25942	ACY89994	AAL21850	ABX69033	AAV78683	ACN47116	NP_457366	AAO70435	CAR60883	ACH50913	ACF62770	ACF70067	CAR34394	ACF90691
2836532-2837287	ABX24455	EGE35370	CAR38688	AET55256	ACH73692	EGE31056	EFZ07536	AAX66817	BAJ37967	AEF08825	CBW19051	ADX18759	CBG25943	ACY89996	AAL21851	ABX69035	AAV78684	ACN47117	NP_457367	AAO70436	CAR60884	ACH48616	ACF64436	ACF66199	CAR34395	ACF92343
c2838497-2837397	ABX24446	EGE35379	CAR38696	AET55265	ACH77417	EGE31066	EFZ07544	AAX66826	BAJ37975	AEF08833	CBW19059	ADX18768	CBG25951	ACY90005	AAL21858	ABX69047	AAV78692	ACN47127	NP_457375	AAO70444	CAR60892	ACH52572	ACF65366	ACF66099	CAR34403	ACF89279
c2838885-2838490	ABX24445	EGE35380	CAR38697	AET55266	ACH78063	EGE31067	EFZ07545	AAX66827	BAJ37976	AEF08834	CBW19060	ADX18769	CBG25952	ACY90006	AAL21859	ABX69048	AAV78693	ACN47128	NP_457376	AAO70445	CAR60893	ACH51785	ACF65527	ACF70236	CAR34404	ACF92197
c2839821-2838904	ABX24444	EGE35381	CAR38698	AET55267	ACH76954	EGE31068	EFZ07546	AAX66828	BAJ37977	AEF08835	CBW19061	ADX18770	CBG25953	ACY90007	AAL21860	ABX69049	AAV78694	ACN47129	NP_457377	AAO70446	CAR60894	ACH52192	ACF63863	ACF69763	CAR34405	ACF91903
c2840396-2840169	ABX24443	EGE35382	CAR38699	AET55268	ACH75117	EGE31069	EFZ07547	AAX66829	BAJ37978	AEF08836	CBW19062	ADX18771	CBG25954	ACY90008	AAL21861	ABX69050	AAV78695	ACN47130	NP_457378	AAO70447	CAR60895	ACH52829	ACF64529	ACF69219	CAR34406	ACF91189
2840589-2841794	ABX24442	EGE35383	CAR38700	AET55269	ACH75471	EGE31070	EFZ07548	AAX66830	BAJ37979	AEF08837	CBW19063	ADX18772	CBG25955	ACY90009	AAL21862	ABX69051	AAV78696	ACN47131	NP_457379	AAO70448	CAR60896	ACH48630	ACF62222	ACF70062	CAR34407	ACF93108
2841794-2842237	ABX24441	EGE35384	CAR38701	AET55270	ACH73825	EGE31071	EFZ07549	AAX66831	BAJ37980	AEF08838	CBW19064	ADX18773	CBG25956	ACY90010	AAL21863	ABX69052	AAV78697	ACN47132	NP_457380	AAO70449	CAR60897	ACH49111	ACF63339	ACF65886	CAR34408	ACF92463
2842578-2843492	ABX24439	EGE35385	CAR38702	AET55271	ACH77910	EGE31072	EFZ07550	AAX66832	BAJ37981	AEF08839	CBW19065	ADX18774	CBG25957	ACY90012	AAL21864	ABX69054	AAV78698	ACN47133	NP_457381	AAO70450	CAR60898	ACH49770	ACF61249	ACF70259	CAR34409	ACF90993
c2844349-2843543	ABX24438	EGE35386	CAR38703	AET55272	ACH77408	EGE31073	EFZ07551	AAX66833	BAJ37982	AEF08840	CBW19066	ADX18775	CBG25958	ACY90013	AAL21865	ABX69055	AAV78699	ACN47134	NP_457382	AAO70451	CAR60899	ACH50020	ACF61738	ACF68699	CAR34410	ACF90504
2847545-2848876	ABX24435	EGE35389	CAR38706	AET55275	ACH74763	EGE31076	EFZ07554	AAX66836	BAJ37985	AEF08843	CBW19069	ADX18778	CBG25961	ACY90016	AAL21868	ABX69058	AAV78702	ACN47137	NP_457385	AAO70454	CAR60902	ACH50972	ACF63356	ACF67746	CAR34413	ACF90228
c2850814-2848979	ABX24434	EGE35390	CAR38707	AET55276	ACH75428	EGE31077	EFZ07555	AAX66837	BAJ37986	AEF08844	CBW19070	ADX18779	CBG25962	ACY90017	AAL21869	ABX69059	AAV78703	ACN47138	NP_457386	AAO70455	CAR60903	ACH52535	ACF63204	ACF70448	CAR34414	ACF89545
c2854356-2850811	ABX24433	EGE35391	CAR38708	AET55277	ACH74027	EGE31078	EFZ07556	AAX66838	BAJ37987	AEF08845	CBW19071	ADX18780	CBG25963	ACY90018	AAL21870	ABX69060	AAV78704	ACN47139	NP_457387	AAO70456	CAR60904	ACH51971	ACF63680	ACF66405	CAR34415	ACF91035
c2857237-2854349	ABX24432	EGE35392	CAR38709	AET55278	ACH74527	EGE31079	EFZ07557	AAX66839	BAJ37988	AEF08846	CBW19072	ADX18781	CBG25964	ACY90019	AAL21871	ABX69061	AAV78705	ACN47140	NP_457388	AAO70457	CAR60905	ACH49464	ACF64203	ACF69013	CAR34416	ACF90400
c2860781-2857410	ABX24431	EGE35393	CAR38710	AET55279	ACH74752	EGE31080	EFZ07558	AAX66840	BAJ37989	AEF08847	CBW19073	ADX18782	CBG25965	ACY90020	AAL21872	ABX69062	AAV78706	ACN47141	NP_457389	AAO70458	CAR60906	ACH48968	ACF61375	ACF68336	CAR34417	ACF92293
c2862069-2861506	ABX24429	EGE35396	CAR38713	AET55282	ACH75304	EGE31083	EFZ07561	AAX66843	BAJ37992	AEF08850	CBW19076	ADX18785	CBG25968	ACY90023	AAL21875	ABX69065	AAV78709	ACN47144	NP_457392	AAO70461	CAR60909	ACH50589	ACF62824	ACF66966	CAR34420	ACF92378
c2862530-2862060	ABX24428	EGE35397	CAR38714	AET55283	ACH75712	EGE31084	EFZ07562	AAX66844	BAJ37993	AEF08851	CBW19077	ADX18786	CBG25969	ACY90024	AAL21876	ABX69066	AAV78710	ACN47145	NP_457393	AAO70462	CAR60910	ACH52295	ACF63444	ACF66436	CAR34421	ACF91936
c2863509-2862715	ABX24426	EGE35398	CAR38715	AET55285	ACH74950	EGE31086	EFZ07563	AAX66846	BAJ37994	AEF08852	CBW19078	ADX18787	CBG25970	ACY90026	AAL21877	ABX69068	AAV78711	ACN47147	NP_457395	AAO70464	CAR60911	ACH49214	ACF62972	ACF67359	CAR34422	ACF89902
c2864391-2863516	ABX24425	EGE35399	CAR38716	AET55286	ACH76265	EGE31087	EFZ07564	AAX66847	BAJ37995	AEF08853	CBW19079	ADX18788	CBG25971	ACY90027	AAL21878	ABX69069	AAV78712	ACN47148	NP_457396	AAO70465	CAR60912	ACH51743	ACF63110	ACF68250	CAR34423	ACF91071
c2866830-2864584	ABX24423	EGE35400	CAR38717	AET55288	ACH75678	EGE31088	EFZ07565	AAX66848	BAJ37996	AEF08854	CBW19080	ADX18789	CBG25972	ACY90029	AAL21879	ABX69071	AAV78713	ACN47149	NP_457397	AAO70466	CAR60914	ACH50776	ACF63407	ACF67740	CAR34424	ACF88998
c2867373-2866843	ABX24422	EGE35401	CAR38718	AET55289	ACH75177	EGE31089	EFZ07566	AAX66849	BAJ37997	AEF08855	CBW19081	ADX18790	CBG25973	ACY90030	AAL21880	ABX69072	AAV78714	ACN47150	NP_457398	AAO70467	CAR60915	ACH52681	ACF65327	ACF68618	CAR34425	ACF89497
2868933-2869646	ABX24420	EGE35403	CAR38720	AET55291	ACH77092	EGE31092	EFZ07568	AAX66851	BAJ37999	AEF08857	CBW19083	ADX18793	CBG25975	ACY90038	AAL21882	ABX69076	AAV78716	ACN47152	NP_457400	AAO70469	CAR60917	ACH49113	ACF61971	ACF68844	CAR34427	ACF88755
2869816-2870034	ABX24419	EGE35404	CAR38721	AET55292	ACH74447	EGE31093	EFZ07569	AAX66852	BAJ38000	AEF08858	CBW19084	ADX18794	CBG25976	ACY90039	AAL21883	ABX69077	AAV78717	ACN47153	NP_457401	AAO70470	CAR60918	ACH49275	ACF61486	ACF68209	CAR34428	ACF92779
2870223-2871263	ABX24418	EGE35405	CAR38722	AET55293	ACH76219	EGE31094	EFZ07570	AAX66853	BAJ38001	AEF08859	CBW19085	ADX18795	CBG25977	ACY90041	AAL21884	ABX69079	AAV78718	ACN47154	NP_457402	AAO70471	CAR60919	ACH49849	ACF61940	ACF66378	CAR34429	ACF89463
c2872552-2871356	ABX24417	EGE35406	CAR38723	AET55294	ACH75503	EGE31095	EFZ07571	AAX66854	BAJ38002	AEF08860	CBW19086	ADX18796	CBG25978	ACY90042	AAL21885	ABX69080	AAV78719	ACN47155	NP_457403	AAO70472	CAR60920	ACH51354	ACF61465	ACF70257	CAR34430	ACF88972
c2874704-2872545	ABX24416	EGE35407	CAR38724	AET55295	ACH77215	EGE31096	EFZ07572	AAX66855	BAJ38003	AEF08861	CBW19087	ADX18797	CBG25979	ACY90043	AAL21886	ABX69081	AAV78720	ACN47156	NP_457404	AAO70473	CAR60921	ACH48642	ACF64294	ACF66088	CAR34431	ACF90819
2875298-2876326	ABX24414	EGE35408	CAR38725	AET55297	ACH74020	EGE31098	EFZ07573	AAX66856	BAJ38004	AEF08862	CBW19088	ADX18798	CBG25981	ACY90045	AAL21887	ABX69083	AAV78721	ACN47157	NP_457406	AAO70475	CAR60922	ACH52432	ACF62374	ACF67004	CAR34432	ACF91656
c2878631-2877369	ABX24412	EGE35410	CAR38727	AET55299	ACH75167	EGE31100	EFZ07575	AAX66858	BAJ38006	AEF08864	CBW19090	ADX18800	CBG25983	ACY90047	AAL21889	ABX69085	AAV78723	ACN47159	NP_457408	AAO70477	CAR60924	ACH52731	ACF63329	ACF68837	CAR34434	ACF92747
2878751-2879686	ABX24411	EGE35411	CAR38728	AET55300	ACH74605	EGE31101	EFZ07576	AAX66859	BAJ38007	AEF08865	CBW19091	ADX18801	CBG25984	ACY90048	AAL21890	ABX69086	AAV78724	ACN47160	NP_457409	AAO70478	CAR60925	ACH50467	ACF61976	ACF67329	CAR34435	ACF91746
c2881894-2880476	ABX24410	EGE35413	CAR38730	AET55301	ACH76398	EGE31103	EFZ07578	AAX66861	BAJ38009	AEF08867	CBW19093	ADX18803	CBG25986	ACY90050	AAL21892	ABX69088	AAV78726	ACN47162	NP_457411	AAO70480	CAR60927	ACH52036	ACF61511	ACF67982	CAR34437	ACF90253
c2884007-2883171	ABX24407	EGE35414	CAR38732	AET55304	ACH77122	EGE31105	EFZ07580	AAX66863	BAJ38011	AEF08869	CBW19095	ADX18805	CBG25988	ACY90053	AAL21894	ABX69090	AAV78728	ACN47165	NP_457413	AAO70482	CAR60929	ACH52883	ACF65437	ACF66969	CAR34439	ACF91485
c2885495-2884317	ABX24405	EGE35415	CAR38733	AET55305	ACH73594	EGE31107	EFZ07581	AAX66864	BAJ38012	AEF08870	CBW19096	ADX18806	CBG25989	ACY90055	AAL21895	ABX69092	AAV78729	ACN47166	NP_457414	AAO70483	CAR60930	ACH50987	ACF65485	ACF68301	CAR34440	ACF92724
c2886481-2885618	ABX24404	EGE35416	CAR38734	AET55306	ACH77639	EGE31108	EFZ07582	AAX66865	BAJ38013	AEF08871	CBW19097	ADX18807	CBG25990	ACY90056	AAL21896	ABX69093	AAV78730	ACN47167	NP_457415	AAO70484	CAR60931	ACH51482	ACF62785	ACF69002	CAR34441	ACF88986
c2896000-2895248	ABX24384	EGE35419	CAR38738	AET55309	ACH74844	EGE31127	EFZ07600	AAX66884	BAJ38033	AEF08888	CBW19113	ADX18824	CBG26006	ACY90076	AAL21913	ABX69116	AAV78747	ACN47184	NP_457436	AAO70508	CAR60949	ACH50841	ACF61254	ACF66604	CAR34459	ACF92364
2896270-2896815	ABX24383	EGE35420	CAR38739	AET55311	ACH73951	EGE31129	EFZ07601	AAX66885	BAJ38034	AEF08889	CBW19114	ADX18825	CBG26007	ACY90078	AAL21914	ABX69118	AAV78748	ACN47185	NP_457437	AAO70509	CAR60950	ACH52150	ACF62908	ACF67957	CAR34460	ACF92910
c2898423-2896906	ABX24382	EGE35421	CAR38740	AET55312	ACH74322	EGE31130	EFZ07602	AAX66886	BAJ38035	AEF08890	CBW19115	ADX18826	CBG26008	ACY90079	AAL21915	ABX69119	AAV78749	ACN47186	NP_457438	AAO70510	CAR60951	ACH51363	ACF62266	ACF68934	CAR34461	ACF91410
c2901369-2899636	ABX24380	EGE35423	CAR38742	AET55314	ACH75085	EGE31132	EFZ07604	AAX66888	BAJ38037	AEF08892	CBW19117	ADX18828	CBG26010	ACY90081	AAL21917	ABX69121	AAV78751	ACN47188	NP_457440	AAO70512	CAR60953	ACH51449	ACF62899	ACF69915	CAR34463	ACF89846
c2902088-2901375	ABX24379	EGE35424	CAR38743	AET55315	ACH74718	EGE31133	EFZ07605	AAX66889	BAJ38038	AEF08893	CBW19118	ADX18829	CBG26011	ACY90082	AAL21918	ABX69122	AAV78752	ACN47189	NP_457441	AAO70513	CAR60954	ACH50832	ACF65438	ACF66086	CAR34464	ACF90490
c2903008-2902112	ABX24378	EGE35425	CAR38744	AET55316	ACH76121	EGE31134	EFZ07606	AAX66890	BAJ38039	AEF08894	CBW19119	ADX18830	CBG26012	ACY90083	AAL21919	ABX69123	AAV78753	ACN47190	NP_457442	AAO70514	CAR60955	ACH50697	ACF65106	ACF68351	CAR34465	ACF93094
2903121-2903642	ABX24377	EGE35426	CAR38745	AET55317	ACH75470	EGE31135	EFZ07607	AAX66891	BAJ38040	AEF08895	CBW19120	ADX18831	CBG26013	ACY90084	AAL21920	ABX69124	AAV78754	ACN47191	NP_457443	AAO70515	CAR60956	ACH50121	ACF61520	ACF68974	CAR34466	ACF89190
c2904354-2904088	ABX24375	EGE35428	CAR38747	AET55318	ACH76435	EGE31137	EFZ07609	AAX66893	BAJ38042	AEF08897	CBW19122	ADX18833	CBG26015	ACY90086	AAL21922	ABX69127	AAV78756	ACN47193	NP_457445	AAO70517	CAR60958	ACH51564	ACF62079	ACF69911	CAR34468	ACF91061
2904601-2905581	ABX24374	EGE35429	CAR38748	AET55320	ACH74051	EGE31139	EFZ07611	AAX66895	BAJ38044	AEF08898	CBW19123	ADX18834	CBG26016	ACY90088	AAL21923	ABX69128	AAV78757	ACN47195	NP_457446	AAO70518	CAR60959	ACH50301	ACF64812	ACF68245	CAR34469	ACF92650
c2906288-2905632	ABX24373	EGE35430	CAR38749	AET55321	ACH75519	EGE31140	EFZ07612	AAX66896	BAJ38045	AEF08899	CBW19124	ADX18835	CBG26017	ACY90089	AAL21924	ABX69129	AAV78758	ACN47196	NP_457447	AAO70519	CAR60960	ACH52668	ACF61658	ACF68449	CAR34470	ACF89728
c2906766-2906455	ABX24372	EGE35431	CAR38750	AET55322	ACH74902	EGE31141	EFZ07613	AAX66897	BAJ38046	AEF08900	CBW19125	ADX18836	CBG26018	ACY90090	AAL21925	ABX69130	AAV78759	ACN47197	NP_457448	AAO70520	CAR60961	ACH48470	ACF63897	ACF69683	CAR34471	ACF89221
c2911895-2911503	ABX24369	EGE35434	CAR38754	AET55326	ACH76245	EGE31145	EFZ07617	AAX66901	BAJ38050	AEF08904	CBW19129	ADX18840	CBG26022	ACY90095	AAL21929	ABX69135	AAV78763	ACN47201	NP_457452	AAO70524	CAR60965	ACH52153	ACF62846	ACF66529	CAR34475	ACF91334
c2913011-2911917	ABX24368	EGE35435	CAR38755	AET55327	ACH77979	EGE31146	EFZ07618	AAX66902	BAJ38051	AEF08905	CBW19130	ADX18841	CBG26023	ACY90096	AAL21930	ABX69137	AAV78764	ACN47202	NP_457453	AAO70525	CAR60966	ACH52737	ACF62354	ACF70253	CAR34476	ACF90425
c2914667-2913465	ABX24367	EGE35436	CAR38756	AET55328	ACH74299	EGE31148	EFZ07619	AAX66903	BAJ38052	AEF08906	CBW19131	ADX18842	CBG26024	ACY90099	AAL21931	ABX69141	AAV78765	ACN47204	NP_457454	AAO70526	CAR60967	ACH50491	ACF62200	ACF69256	CAR34477	ACF90940
c2915950-2914772	ABX24366	EGE35437	CAR38757	AET55329	ACH73651	EGE31149	EFZ07620	AAX66904	BAJ38053	AEF08907	CBW19132	ADX18843	CBG26025	ACY90101	AAL21932	ABX69142	AAV78766	ACN47205	NP_457455	AAO70527	CAR60968	ACH50052	ACF63207	ACF67271	CAR34478	ACF89162
c2917263-2915947	ABX24365	EGE35438	CAR38758	AET55330	ACH75569	EGE31150	EFZ07621	AAX66905	BAJ38054	AEF08908	CBW19133	ADX18844	CBG26026	ACY90102	AAL21933	ABX69143	AAV78767	ACN47206	NP_457456	AAO70528	CAR60969	ACH50718	ACF62521	ACF67268	CAR34479	ACF92908
c2917874-2917290	ABX24364	EGE35439	CAR38759	AET55331	ACH74934	EGE31151	EFZ07622	AAX66906	BAJ38055	AEF08909	CBW19134	ADX18845	CBG26027	ACY90103	AAL21934	ABX69144	AAV78768	ACN47207	NP_457457	AAO70529	CAR60970	ACH50312	ACF64767	ACF67631	CAR34480	ACF88880
2918036-2918365	ABX24363	EGE35440	CAR38760	AET55332	ACH75152	EGE31152	EFZ07623	AAX66907	BAJ38056	AEF08910	CBW19135	ADX18846	CBG26028	ACY90104	AAL21935	ABX69145	AAV78769	ACN47208	NP_457458	AAO70530	CAR60971	ACH49488	ACF64035	ACF65930	CAR34481	ACF92760
2918611-2919207	ABX24362	EGE35441	CAR38761	AET55333	ACH75165	EGE31153	EFZ07624	AAX66908	BAJ38057	AEF08911	CBW19136	ADX18847	CBG26029	ACY90105	AAL21936	ABX69146	AAV78770	ACN47209	NP_457459	AAO70531	CAR60972	ACH51278	ACF61134	ACF69779	CAR34482	ACF89767
c2920532-2919300	ABX24361	EGE35442	CAR38762	AET55334	ACH75803	EGE31154	EFZ07625	AAX66909	BAJ38058	AEF08912	CBW19137	ADX18848	CBG26030	ACY90106	AAL21937	ABX69147	AAV78771	ACN47210	NP_457460	AAO70532	CAR60973	ACH50551	ACF65660	ACF69770	CAR34483	ACF89701
2921612-2922505	ABX24359	EGE35444	CAR38764	AET55336	ACH77059	EGE31156	EFZ07627	AAX66911	BAJ38060	AEF08914	CBW19139	ADX18850	CBG26032	ACY90110	AAL21939	ABX69151	AAV78773	ACN47212	NP_457462	AAO70534	CAR60975	ACH51885	ACF61858	ACF68503	CAR34485	ACF89800
c2929924-2929181	ABX24353	EGE35445	CAR38765	AET55338	ACH76340	EGE31158	EFZ07629	AAX66913	BAJ38061	AEF08915	CBW19140	ADX18851	CBG26034	ACY90112	AAL21940	ABX69153	AAV78774	ACN47214	NP_457463	AAO70535	CAR60976	ACH48877	ACF63843	ACF66578	CAR34486	ACF90083
c2931711-2930851	ABX24351	EGE35447	CAR38767	AET55341	ACH73887	EGE31159	EFZ07631	AAX66915	BAJ38063	AEF08917	CBW19142	ADX18853	CBG26036	ACY90114	AAL21942	ABX69156	AAV78776	ACN47217	NP_457465	AAO70537	CAR60978	ACH49361	ACF61281	ACF69397	CAR34488	ACF89095
c2940292-2939213	ABX24350	EGE35448	CAR38768	AET55342	ACH75403	EGE31160	EFZ07632	AAX66916	BAJ38064	AEF08918	CBW19143	ADX18854	CBG26037	ACY90115	AAL21943	ABX69157	AAV78777	ACN47218	NP_457467	AAO70539	CAR60979	ACH50063	ACF63184	ACF69792	CAR34489	ACF89731
c2941556-2940393	ABX24349	EGE35449	CAR38769	AET55343	ACH74772	EGE31161	EFZ07633	AAX66917	BAJ38065	AEF08919	CBW19144	ADX18855	CBG26038	ACY90116	AAL21944	ABX69158	AAV78778	ACN47219	NP_457468	AAO70540	CAR60980	ACH50501	ACF64952	ACF70438	CAR34490	ACF92034
c2942624-2941596	ABX24348	EGE35450	CAR38770	AET55344	ACH74712	EGE31162	EFZ07634	AAX66918	BAJ38066	AEF08920	CBW19145	ADX18856	CBG26039	ACY90117	AAL21945	ABX69159	AAV78779	ACN47220	NP_457469	AAO70541	CAR60981	ACH52765	ACF62101	ACF69310	CAR34491	ACF92623
2942999-2943424	ABX24346	EGE35451	CAR38771	AET55345	ACH77956	EGE31163	EFZ07635	AAX66919	BAJ38067	AEF08921	CBW19146	ADX18857	CBG26040	ACY90119	AAL21946	ABX69161	AAV78780	ACN47221	NP_457470	AAO70542	CAR60982	ACH51097	ACF63883	ACF67402	CAR34492	ACF91028
2943453-2944031	ABX24345	EGE35452	CAR38772	AET55346	ACH77400	EGE31164	EFZ07636	AAX66920	BAJ38068	AEF08922	CBW19147	ADX18858	CBG26041	ACY90120	AAL21947	ABX69162	AAV78781	ACN47222	NP_457471	AAO70543	CAR60983	ACH49116	ACF62380	ACF67772	CAR34493	ACF91691
2944032-2944739	ABX24344	EGE35453	CAR38773	AET55347	ACH77239	EGE31165	EFZ07637	AAX66921	BAJ38069	AEF08923	CBW19148	ADX18859	CBG26042	ACY90121	AAL21948	ABX69163	AAV78782	ACN47223	NP_457472	AAO70544	CAR60984	ACH52085	ACF63344	ACF66064	CAR34494	ACF90842
2944727-2945404	ABX24343	EGE35454	CAR38774	AET55348	ACH76215	EGE31166	EFZ07639	AAX66923	BAJ38070	AEF08924	CBW19149	ADX18860	CBG26043	ACY90122	AAL21949	ABX69164	AAV78783	ACN47224	NP_457473	AAO70545	CAR60985	ACH51787	ACF62701	ACF70284	CAR34495	ACF90221
c2955765-2954845	ABX24333	EGE35458	CAR38778	AET55352	ACH77920	EGE31170	EFZ07642	AAX66926	BAJ38074	AEF08928	CBW19153	ADX18864	CBG26047	ACY90127	AAL21953	ABX69169	AAV78787	ACN47228	NP_457478	AAO70550	CAR60989	ACH50852	ACF61915	ACF67727	CAR34499	ACF91868
c2957983-2955995	ABX24332	EGE35466	CAR38786	AET55361	ACH76229	EGE31180	EFZ07650	AAX66932	BAJ38083	AEF08936	CBW19161	ADX18873	CBG26055	ACY90136	AAL21961	ABX69181	AAV78788	ACN47236	NP_457479	AAO70551	CAR60990	ACH51462	ACF61369	ACF69056	CAR34507	ACF90655
2958761-2959915	ABX24329	EGE35469	CAR38789	AET55364	ACH75788	EGE31183	EFZ07654	AAX66936	BAJ38086	AEF08940	CBW19164	ADX18876	CBG26058	ACY90139	AAL21965	ABX69184	AAV78791	ACN47241	NP_457482	AAO70554	CAR60993	ACH51819	ACF62817	ACF67470	CAR34510	ACF88644
2960345-2961739	ABX24327	EGE35470	CAR38790	AET55365	ACH75414	EGE31184	EFZ07655	AAX66937	BAJ38087	AEF08941	CBW19165	ADX18877	CBG26059	ACY90141	AAL21966	ABX69186	AAV78792	ACN47242	NP_457483	AAO70555	CAR60994	ACH52514	ACF64297	ACF68432	CAR34511	ACF89679
2962410-2963117	ABX24325	EGE35472	CAR38792	AET55367	ACH74301	EGE31185	EFZ07657	AAX66939	BAJ38089	AEF08943	CBW19167	ADX18879	CBG26061	ACY90143	AAL21968	ABX69189	AAV78794	ACN47244	NP_457485	AAO70557	CAR60996	ACH48833	ACF65566	ACF66703	CAR34513	ACF91429
2963194-2963925	ABX24324	EGE35473	CAR38793	AET55368	ACH77325	EGE31186	EFZ07658	AAX66940	BAJ38090	AEF08944	CBW19168	ADX18880	CBG26062	ACY90144	AAL21969	ABX69190	AAV78795	ACN47245	NP_457486	AAO70558	CAR60997	ACH49339	ACF61819	ACF68536	CAR34514	ACF91918
2963945-2964892	ABX24323	EGE35474	CAR38794	AET55369	ACH77888	EGE31187	EFZ07659	AAX66941	BAJ38091	AEF08945	CBW19169	ADX18881	CBG26063	ACY90145	AAL21970	ABX69191	AAV78796	ACN47246	NP_457487	AAO70559	CAR60998	ACH50167	ACF62268	ACF67807	CAR34515	ACF89876
2965108-2965671	ABX24322	EGE35475	CAR38795	AET55370	ACH76377	EGE31188	EFZ07660	AAX66942	BAJ38092	AEF08946	CBW19170	ADX18882	CBG26064	ACY90146	AAL21971	ABX69192	AAV78797	ACN47247	NP_457488	AAO70560	CAR60999	ACH50635	ACF61114	ACF69582	CAR34516	ACF90376
2965671-2966087	ABX24321	EGE35476	CAR38796	AET55371	ACH74158	EGE31189	EFZ07661	AAX66943	BAJ38093	AEF08947	CBW19171	ADX18883	CBG26065	ACY90147	AAL21972	ABX69193	AAV78798	ACN47248	NP_457489	AAO70561	CAR61000	ACH48585	ACF61746	ACF68747	CAR34517	ACF88850
c2966813-2966127	ABX24320	EGE35477	CAR38797	AET55372	ACH73837	EGE31190	EFZ07662	AAX66944	BAJ38094	AEF08948	CBW19172	ADX18884	CBG26066	ACY90148	AAL21973	ABX69194	AAV78799	ACN47249	NP_457490	AAO70562	CAR61001	ACH52673	ACF63220	ACF65905	CAR34518	ACF90403
c2967924-2966944	ABX24319	EGE35478	CAR38798	AET55373	ACH76940	EGE31191	EFZ07663	AAX66945	BAJ38095	AEF08949	CBW19173	ADX18885	CBG26067	ACY90149	AAL21974	ABX69195	AAV78800	ACN47250	NP_457491	AAO70563	CAR61002	ACH49304	ACF63801	ACF66262	CAR34519	ACF88879
[truncated: 798 more rows]
