# Supplementary material for: Identification of Genes to Differentiate Closely Related Salmonella Lineages
Source: PLoS One. 2013 Feb 18;8(2):e55988. doi: 10.1371/journal.pone.0055988 (PMC3575412; doi:10.1371/journal.pone.0055988)
Supplement: Table S2 — GIs in the genome of LT2 and its distribution in other strains. (XLS) [file pone.0055988.s002.xls]

## Sheet: Sheet1
												Stable 2 GIs in S. typhimurium LT2 and its distribution in the strains of other serovars
		LT2		arizonae	bongori			Typhimurium					Heidelberg	Choleraesuis	Dublin	Eenteritidis	Gallinarum		Newport	Schwarzengrund	Agona	Paratyphi C	Paratyphi B	Typhi	Paratyphi A
island number	island_start	island_end	island_length	RSK2980	NCTC 12419	LT2	T000240	D23580	UK-1	ST4/74	SL1344	14028S	SL476	SC-B67	CT_02021853	P125109	RKS5078	287/91	SL254	CVM19633	SL483	RKS4594	SPB7	Ty2	ATCC9150	AKU 12601
1	1476167	1493671	17504	+	+	+	+	+	+	+	+	+	+	+	+	+	+	+	+	+	+	+	+	+	+	+
2	1497353	1501489	4136	+	+	+	+	+	+	+	+	+	+	+	+	+	+	+	+	+	+	+	+	+	+	+
3	3908290	3915916	7626	+	+	+	+	+	+	+	+	+	+	+	+	+	+	+	+	+	+	+	+	+	+	+
4	4013361	4018590	5229	+	+	+	+	+	+	+	+	+	+	+	+	+	+	+	+	+	+	+	+	+	+	+
5	4477857	4482457	4600	+	+	+	+	+	+	+	+	+	+	+	+	+	+	+	+	+	+	+	+	+	+	+
6	2348433	2353662	5229	+	-	+	+	+	+	+	+	+	+	+	+	+	+	+	+	+	+	+	+	+	+	+
7	384403	391932	7529	-	-	+	-	+	+	+	+	+	+	+	+	+	+	+	+	+	+	+	+	+	+	+
8	3979551	3985987	6436	+	+	+	+	+	+	+	+	+	+	+	-	-	-	-	+	+	+	+	+	+	+	+
9	1218274	1222921	4647	-	+	+	+	+	+	+	+	+	+	+	+	+	+	+	+	+	-	+	+	+	+	+
10	612233	617722	5489	+	+	+	+	+	+	+	+	+	+	-	+	+	+	+	-	-	+	-	+	+	+	+
11	781437	794713	13276	+	-	+	+	+	+	+	+	+	+	-	-	-	-	-	+	+	-	-	+	+	+	+
12	3183786	3197290	13504	+	-	+	+	+	+	+	+	+	-	-	+	+	-	-	-	-	-	-	+	+	+	+
13	1326083	1335983	9900	+	+	+	+	+	+	+	+	+	+	+	+	+	+	+	+	-	+	+	+	-	-	-
14	1720151	1726739	6588	-	-	+	+	+	+	+	+	+	+	+	+	+	+	+	+	-	+	+	+	-	-	-
15	824918	830113	5195	+	-	+	+	+	+	+	+	+	+	+	+	+	+	+	+	-	+	+	+	-	-	-
16	926181	933603	7422	+	+	+	+	+	+	+	+	+	+	+	+	+	+	+	+	+	-	+	+	-	-	-
17	3276380	3280538	4158	-	-	+	+	+	+	+	+	+	+	+	+	+	+	+	+	+	-	+	+	-	-	-
18	2160931	2173345	12414	+	-	+	+	+	+	+	+	+	+	-	+	+	-	-	-	+	+	-	+	-	-	-
19	3044389	3050120	5731	+	-	+	+	+	+	+	+	+	+	-	-	-	-	-	+	-	+	-	+	-	-	-
20	4658029	4670979	12950	-	-	+	+	+	+	+	+	+	-	-	-	-	-	-	-	-	+	-	+	-	-	-
21	1951563	1968238	16675	+	+	+	+	-	+	+	+	+	+	-	+	+	+	+	+	-	-	-	+	-	-	-
22	2330961	2339552	8591	+	-	+	+	+	+	+	+	+	+	-	-	-	-	-	-	-	-	-	+	-	-	-
23	1111373	1143714	32341	-	-	+	+	+	+	+	+	+	-	-	+	-	-	-	+	-	-	+	-	-	-	-
24	3009898	3015024	5126	+	-	+	+	+	+	+	+	+	+	-	+	+	+	+	+	+	+	-	-	-	-	-
25	2765552	2775606	10054	-	-	+	+	+	+	+	+	+	-	-	-	-	-	-	+	+	-	-	-	-	-	-
26	323861	351350	27489	-	-	+	+	+	+	+	+	+	-	-	+	-	-	-	+	-	-	-	-	-	-	-
27	2728976	2755602	26626	+	+	+	+	+	+	+	+	+	-	-	-	-	-	-	+	-	-	-	-	-	-	-
28	1098231	1109535	11304	-	-	+	+	+	+	+	+	+	-	-	-	-	-	-	+	-	-	-	-	-	-	-
29	2758320	2762627	4307	-	-	+	+	+	+	+	+	+	-	-	-	-	-	-	+	-	-	-	-	-	-	-
30	2895879	2913162	17283	-	-	+	+	+	+	+	+	+	+	-	-	-	-	-	-	-	-	-	-	-	-	-
31	4556471	4566331	9860	+	+	+	+	+	+	+	+	+	-	-	-	-	-	-	-	-	-	-	-	-	-	-
32	1624874	1631871	6997	+	+	+	+	-	+	+	+	+	-	-	-	-	-	-	-	-	-	-	-	-	-	-
33	2844430	2865798	21368	-	-	+	+	-	-	+	+	-	-	-	-	-	-	-	-	-	-	-	-	-	-	-
34	2869930	2895806	25876	-	-	+	+	-	-	-	-	-	-	-	-	-	-	-	-	-	-	-	-	-	-	-
35	962612	969841	7229	+	+	+	-	-	-	-	-	-	-	-	-	-	-	-	-	-	-	-	-	-	-	-
